# Supplementary material for: DNase Treatment Improves Viral Enrichment in Agricultural Soil Viromes
Source: mSystems. 2021 Sep 7;6(5):e00614-21. doi: 10.1128/mSystems.00614-21 (PMC8547471; doi:10.1128/mSystems.00614-21)
Supplement: DATA SET S1 [file msystems.00614-21-sd001.xlsx]

## Sheet: Data Set S1
### Data Set S1, vOTUs identified in this study along with their length, Viral Cluster, Taxonomy, and uniqueness based on assembled contigs.
vOTU	Length(bp)	vContact_VC	Taxonomy	vOTU_Uniqueness
B0H_VFD_S52_cat1_0	53884	VC_92_0	Unassigned	Both
B0H_VFD_S52_cat1_1	18139	VC_94_0	Unassigned	Both
B0H_VFD_S52_cat1_3	12614	VC_103_0	Unassigned	DNaseOnly
B0H_VFD_S52_cat1_4	11953	VC_108_0	Unassigned	DNaseOnly
B0H_VFD_S52_cat1_5	11395	VC_103_0	Unassigned	DNaseOnly
B0H_VFD_S52_cat1_6	11329	VC_111_0	Unassigned	DNaseOnly
B0H_VFD_S52_cat1_7	10475	Unassigned	Unassigned	DNaseOnly
B0H_VFD_S52_cat2_0	40475	VC_113_0	Unassigned	Both
B0H_VFD_S52_cat2_1	10905	VC_115_0	Unassigned	DNaseOnly
B0H_VFD_S52_cat2_10	45005	VC_116_0	Unassigned	Both
B0H_VFD_S52_cat2_100	35842	VC_118_0	Unassigned	DNaseOnly
B0H_VFD_S52_cat2_101	35798	VC_126_0	Unassigned	Both
B0H_VFD_S52_cat2_102	35790	VC_132_0	Unassigned	DNaseOnly
B0H_VFD_S52_cat2_104	35559	VC_140_0	Unassigned	Both
B0H_VFD_S52_cat2_105	35502	VC_143_0	Unassigned	Both
B0H_VFD_S52_cat2_106	34691	VC_146_0	Unassigned	DNaseOnly
B0H_VFD_S52_cat2_109	32914	VC_152_0	Unassigned	Both
B0H_VFD_S52_cat2_112	32078	VC_161_0	Unassigned	Both
B0H_VFD_S52_cat2_114	31506	Unassigned	Unassigned	DNaseOnly
B0H_VFD_S52_cat2_116	31070	VC_178_0	Unassigned	DNaseOnly
B0H_VFD_S52_cat2_118	30742	VC_189_0	Unassigned	DNaseOnly
B0H_VFD_S52_cat2_119	30245	Unassigned	Unassigned	DNaseOnly
B0H_VFD_S52_cat2_12	74680	VC_193_0	Unassigned	Both
B0H_VFD_S52_cat2_122	29446	VC_202_0	Unassigned	Both
B0H_VFD_S52_cat2_124	29252	VC_207_0	Unassigned	DNaseOnly
B0H_VFD_S52_cat2_125	28003	VC_209_0	Unassigned	DNaseOnly
B0H_VFD_S52_cat2_126	27981	Unassigned	Unassigned	DNaseOnly
B0H_VFD_S52_cat2_127	27930	VC_216_0	Unassigned	DNaseOnly
B0H_VFD_S52_cat2_131	27311	VC_223_0	Unassigned	DNaseOnly
B0H_VFD_S52_cat2_134	26969	VC_232_0	Unassigned	Both
B0H_VFD_S52_cat2_135	26891	VC_233_0	Unassigned	Both
B0H_VFD_S52_cat2_136	26791	VC_234_0	Unassigned	DNaseOnly
B0H_VFD_S52_cat2_139	26089	VC_242_0	Unassigned	DNaseOnly
B0H_VFD_S52_cat2_14	41630	VC_244_0	Unassigned	DNaseOnly
B0H_VFD_S52_cat2_142	25678	VC_248_0	Unassigned	DNaseOnly
B0H_VFD_S52_cat2_143	25598	VC_249_0	Unassigned	Both
B0H_VFD_S52_cat2_148	25201	VC_258_0	Unassigned	DNaseOnly
B0H_VFD_S52_cat2_15	39245	VC_260_0	Unassigned	Both
B0H_VFD_S52_cat2_151	24831	Unassigned	Unassigned	DNaseOnly
B0H_VFD_S52_cat2_152	24776	Unassigned	Unassigned	Both
B0H_VFD_S52_cat2_155	23789	VC_277_0	Unassigned	DNaseOnly
B0H_VFD_S52_cat2_158	23472	VC_280_0	Unassigned	DNaseOnly
B0H_VFD_S52_cat2_16	63686	VC_281_0	Unassigned	Both
B0H_VFD_S52_cat2_164	22238	Unassigned	Unassigned	DNaseOnly
B0H_VFD_S52_cat2_165	22228	VC_293_0	Unassigned	DNaseOnly
B0H_VFD_S52_cat2_167	22198	Unassigned	Unassigned	DNaseOnly
B0H_VFD_S52_cat2_168	22172	VC_265_0	Podoviridae	DNaseOnly
B0H_VFD_S52_cat2_169	21757	Unassigned	Unassigned	DNaseOnly
B0H_VFD_S52_cat2_171	21504	VC_301_0	Unassigned	Both
B0H_VFD_S52_cat2_174	20951	VC_305_0	Unassigned	DNaseOnly
B0H_VFD_S52_cat2_179	20561	VC_319_0	Unassigned	DNaseOnly
B0H_VFD_S52_cat2_18	55933	VC_320_0	Unassigned	DNaseOnly
B0H_VFD_S52_cat2_182	20360	VC_322_0	Unassigned	DNaseOnly
B0H_VFD_S52_cat2_183	20357	Unassigned	Unassigned	DNaseOnly
B0H_VFD_S52_cat2_184	20311	VC_327_0	Unassigned	DNaseOnly
B0H_VFD_S52_cat2_185	20268	VC_328_0	Unassigned	Both
B0H_VFD_S52_cat2_187	20249	Unassigned	Unassigned	DNaseOnly
B0H_VFD_S52_cat2_19	40171	VC_334_0	Unassigned	Both
B0H_VFD_S52_cat2_190	20109	Unassigned	Unassigned	DNaseOnly
B0H_VFD_S52_cat2_194	19449	Unassigned	Unassigned	DNaseOnly
B0H_VFD_S52_cat2_199	18892	VC_350_0	Unassigned	Both
B0H_VFD_S52_cat2_2	46226	VC_352_0	Unassigned	Both
B0H_VFD_S52_cat2_20	68197	Unassigned	Unassigned	Both
B0H_VFD_S52_cat2_202	18691	Unassigned	Unassigned	DNaseOnly
B0H_VFD_S52_cat2_203	18604	Unassigned	Unassigned	DNaseOnly
B0H_VFD_S52_cat2_205	18513	Unassigned	Unassigned	DNaseOnly
B0H_VFD_S52_cat2_206	18461	Unassigned	Unassigned	DNaseOnly
B0H_VFD_S52_cat2_207	18431	Unassigned	Unassigned	DNaseOnly
B0H_VFD_S52_cat2_208	18419	Unassigned	Unassigned	DNaseOnly
B0H_VFD_S52_cat2_21	60437	VC_127_0	Unassigned	Both
B0H_VFD_S52_cat2_211	18224	Unassigned	Unassigned	DNaseOnly
B0H_VFD_S52_cat2_213	18203	VC_383_0	Unassigned	DNaseOnly
B0H_VFD_S52_cat2_214	18047	VC_212_0	Unassigned	Both
B0H_VFD_S52_cat2_218	17802	VC_391_0	Unassigned	Both
B0H_VFD_S52_cat2_219	17757	VC_289_0	Unassigned	DNaseOnly
B0H_VFD_S52_cat2_22	57254	VC_393_0	Unassigned	Both
B0H_VFD_S52_cat2_220	17745	VC_137_0	Unassigned	DNaseOnly
B0H_VFD_S52_cat2_221	17709	Unassigned	Unassigned	DNaseOnly
B0H_VFD_S52_cat2_222	17578	VC_279_0	Unassigned	DNaseOnly
B0H_VFD_S52_cat2_224	17501	Unassigned	Unassigned	DNaseOnly
B0H_VFD_S52_cat2_226	17311	Unassigned	Unassigned	DNaseOnly
B0H_VFD_S52_cat2_227	17086	VC_111_0	Unassigned	Both
B0H_VFD_S52_cat2_228	17010	Unassigned	Unassigned	DNaseOnly
B0H_VFD_S52_cat2_23	39036	VC_402_0	Unassigned	Both
B0H_VFD_S52_cat2_234	16307	VC_407_0	Unassigned	DNaseOnly
B0H_VFD_S52_cat2_236	16266	Unassigned	Unassigned	DNaseOnly
B0H_VFD_S52_cat2_237	16172	Unassigned	Unassigned	DNaseOnly
B0H_VFD_S52_cat2_239	16122	VC_375_0	Unassigned	DNaseOnly
B0H_VFD_S52_cat2_24	57926	VC_415_0	Unassigned	Both
B0H_VFD_S52_cat2_240	15967	Unassigned	Unassigned	DNaseOnly
B0H_VFD_S52_cat2_242	15824	VC_373_0	Unassigned	Both
B0H_VFD_S52_cat2_245	15756	VC_420_0	Unassigned	DNaseOnly
B0H_VFD_S52_cat2_246	15657	VC_421_0	Unassigned	Both
B0H_VFD_S52_cat2_247	15536	Unassigned	Unassigned	DNaseOnly
B0H_VFD_S52_cat2_249	15354	Unassigned	Unassigned	DNaseOnly
B0H_VFD_S52_cat2_25	64789	VC_422_0	Unassigned	Both
B0H_VFD_S52_cat2_250	15203	VC_250_0	Unassigned	Both
B0H_VFD_S52_cat2_254	15138	Unassigned	Unassigned	DNaseOnly
B0H_VFD_S52_cat2_255	15125	Unassigned	Unassigned	DNaseOnly
B0H_VFD_S52_cat2_256	15044	Unassigned	Unassigned	DNaseOnly
B0H_VFD_S52_cat2_26	40132	VC_435_0	Unassigned	Both
B0H_VFD_S52_cat2_264	14836	Unassigned	Unassigned	DNaseOnly
B0H_VFD_S52_cat2_267	14789	Unassigned	Unassigned	DNaseOnly
B0H_VFD_S52_cat2_268	14764	VC_443_0	Unassigned	Both
B0H_VFD_S52_cat2_269	14686	Unassigned	Unassigned	DNaseOnly
B0H_VFD_S52_cat2_27	40208	VC_236_0	Unassigned	DNaseOnly
B0H_VFD_S52_cat2_270	14679	VC_369_0	Unassigned	Both
B0H_VFD_S52_cat2_271	14638	Unassigned	Unassigned	DNaseOnly
B0H_VFD_S52_cat2_272	14605	VC_446_0	Unassigned	Both
B0H_VFD_S52_cat2_275	14471	VC_450_0	Unassigned	DNaseOnly
B0H_VFD_S52_cat2_276	14439	VC_451_0	Unassigned	DNaseOnly
B0H_VFD_S52_cat2_277	14422	Unassigned	Unassigned	DNaseOnly
B0H_VFD_S52_cat2_278	14357	Unassigned	Unassigned	DNaseOnly
B0H_VFD_S52_cat2_28	41641	VC_50_0	Unassigned	DNaseOnly
B0H_VFD_S52_cat2_284	14090	VC_170_0	Unassigned	DNaseOnly
B0H_VFD_S52_cat2_287	13959	Unassigned	Unassigned	DNaseOnly
B0H_VFD_S52_cat2_288	13937	VC_411_0	Unassigned	DNaseOnly
B0H_VFD_S52_cat2_289	13905	VC_462_0	Unassigned	DNaseOnly
B0H_VFD_S52_cat2_29	56790	VC_463_0	Unassigned	Both
B0H_VFD_S52_cat2_290	13897	Unassigned	Unassigned	DNaseOnly
B0H_VFD_S52_cat2_294	13622	Unassigned	Unassigned	DNaseOnly
B0H_VFD_S52_cat2_295	13582	VC_466_0	Unassigned	DNaseOnly
B0H_VFD_S52_cat2_299	13390	VC_330_0	Unassigned	DNaseOnly
B0H_VFD_S52_cat2_3	49494	VC_253_0	Unassigned	DNaseOnly
B0H_VFD_S52_cat2_30	24348	VC_471_0	Myoviridae	DNaseOnly
B0H_VFD_S52_cat2_300	13339	VC_118_0	Unassigned	DNaseOnly
B0H_VFD_S52_cat2_301	13294	Unassigned	Unassigned	DNaseOnly
B0H_VFD_S52_cat2_303	13251	VC_452_0	Unassigned	DNaseOnly
B0H_VFD_S52_cat2_305	13202	Unassigned	Unassigned	DNaseOnly
B0H_VFD_S52_cat2_306	13199	Unassigned	Unassigned	DNaseOnly
B0H_VFD_S52_cat2_308	13182	Unassigned	Unassigned	DNaseOnly
B0H_VFD_S52_cat2_309	13166	Unassigned	Unassigned	DNaseOnly
B0H_VFD_S52_cat2_31	44230	VC_475_0	Unassigned	DNaseOnly
B0H_VFD_S52_cat2_310	13125	VC_476_0	Siphoviridae	DNaseOnly
B0H_VFD_S52_cat2_313	13112	Unassigned	Unassigned	DNaseOnly
B0H_VFD_S52_cat2_314	13070	VC_481_0	Unassigned	DNaseOnly
B0H_VFD_S52_cat2_316	12897	VC_65_0	Myoviridae	DNaseOnly
B0H_VFD_S52_cat2_32	38736	VC_488_0	Unassigned	Both
B0H_VFD_S52_cat2_320	12747	VC_490_0	Unassigned	DNaseOnly
B0H_VFD_S52_cat2_321	12731	Unassigned	Unassigned	DNaseOnly
B0H_VFD_S52_cat2_322	12712	Unassigned	Unassigned	DNaseOnly
B0H_VFD_S52_cat2_323	12689	Unassigned	Unassigned	DNaseOnly
B0H_VFD_S52_cat2_325	12648	VC_492_0	Unassigned	DNaseOnly
B0H_VFD_S52_cat2_326	12643	VC_493_0	Unassigned	DNaseOnly
B0H_VFD_S52_cat2_328	12471	VC_425_0	Unassigned	DNaseOnly
B0H_VFD_S52_cat2_33	50850	VC_253_0	Unassigned	DNaseOnly
B0H_VFD_S52_cat2_330	12332	Unassigned	Unassigned	DNaseOnly
B0H_VFD_S52_cat2_332	12264	VC_496_0	Unassigned	Both
B0H_VFD_S52_cat2_334	12232	Unassigned	Unassigned	DNaseOnly
B0H_VFD_S52_cat2_34	36577	VC_502_0	Unassigned	DNaseOnly
B0H_VFD_S52_cat2_341	11856	VC_490_0	Unassigned	DNaseOnly
B0H_VFD_S52_cat2_343	11803	VC_507_0	Unassigned	DNaseOnly
B0H_VFD_S52_cat2_345	11622	Unassigned	Unassigned	DNaseOnly
B0H_VFD_S52_cat2_346	11543	VC_509_0	Unassigned	DNaseOnly
B0H_VFD_S52_cat2_347	11537	VC_510_0	Unassigned	Both
B0H_VFD_S52_cat2_348	11525	VC_371_0	Unassigned	DNaseOnly
B0H_VFD_S52_cat2_350	11493	Unassigned	Unassigned	DNaseOnly
B0H_VFD_S52_cat2_353	11391	Unassigned	Unassigned	DNaseOnly
B0H_VFD_S52_cat2_357	11334	Unassigned	Unassigned	Both
B0H_VFD_S52_cat2_358	11318	Unassigned	Unassigned	DNaseOnly
B0H_VFD_S52_cat2_36	41915	VC_525_0	Unassigned	Both
B0H_VFD_S52_cat2_360	11269	Unassigned	Unassigned	DNaseOnly
B0H_VFD_S52_cat2_363	11246	Unassigned	Unassigned	DNaseOnly
B0H_VFD_S52_cat2_366	11093	Unassigned	Unassigned	DNaseOnly
B0H_VFD_S52_cat2_368	11071	VC_533_0	Unassigned	DNaseOnly
B0H_VFD_S52_cat2_37	56999	VC_536_0	Unassigned	Both
B0H_VFD_S52_cat2_371	10967	Unassigned	Unassigned	DNaseOnly
B0H_VFD_S52_cat2_375	10867	Unassigned	Unassigned	DNaseOnly
B0H_VFD_S52_cat2_38	13328	VC_552_0	Unassigned	Both
B0H_VFD_S52_cat2_380	10686	VC_553_0	Unassigned	DNaseOnly
B0H_VFD_S52_cat2_381	10675	Unassigned	Unassigned	DNaseOnly
B0H_VFD_S52_cat2_384	10623	Unassigned	Unassigned	DNaseOnly
B0H_VFD_S52_cat2_385	10611	VC_149_0	Unassigned	DNaseOnly
B0H_VFD_S52_cat2_386	10608	Unassigned	Unassigned	DNaseOnly
B0H_VFD_S52_cat2_389	10553	Unassigned	Unassigned	DNaseOnly
B0H_VFD_S52_cat2_39	41656	VC_224_0	Unassigned	Both
B0H_VFD_S52_cat2_390	10538	Unassigned	Unassigned	DNaseOnly
B0H_VFD_S52_cat2_391	10535	Unassigned	Unassigned	DNaseOnly
B0H_VFD_S52_cat2_393	10446	Unassigned	Unassigned	DNaseOnly
B0H_VFD_S52_cat2_394	10436	VC_560_0	Unassigned	Both
B0H_VFD_S52_cat2_396	10395	Unassigned	Unassigned	DNaseOnly
B0H_VFD_S52_cat2_397	10313	VC_563_0	Unassigned	DNaseOnly
B0H_VFD_S52_cat2_398	10274	Unassigned	Unassigned	DNaseOnly
B0H_VFD_S52_cat2_4	42861	VC_564_0	Unassigned	DNaseOnly
B0H_VFD_S52_cat2_400	10223	Unassigned	Unassigned	DNaseOnly
B0H_VFD_S52_cat2_406	10054	Unassigned	Unassigned	DNaseOnly
B0H_VFD_S52_cat2_41	39402	VC_573_0	Unassigned	DNaseOnly
B0H_VFD_S52_cat2_42	44479	VC_574_0	Unassigned	Both
B0H_VFD_S52_cat2_43	94052	VC_575_0	Unassigned	Both
B0H_VFD_S52_cat2_44	59026	Unassigned	Unassigned	DNaseOnly
B0H_VFD_S52_cat2_45	44350	VC_578_0	Unassigned	Both
B0H_VFD_S52_cat2_47	41027	VC_131_0	Unassigned	DNaseOnly
B0H_VFD_S52_cat2_48	43618	VC_177_0	Unassigned	Both
B0H_VFD_S52_cat2_50	74047	VC_582_0	Unassigned	Both
B0H_VFD_S52_cat2_51	60691	VC_583_1	Unassigned	Both
B0H_VFD_S52_cat2_52	59595	VC_288_0	Unassigned	Both
B0H_VFD_S52_cat2_53	58258	VC_572_0	Unassigned	Both
B0H_VFD_S52_cat2_54	57942	Unassigned	Unassigned	DNaseOnly
B0H_VFD_S52_cat2_55	57200	VC_588_0	Unassigned	DNaseOnly
B0H_VFD_S52_cat2_56	54127	Unassigned	Unassigned	DNaseOnly
B0H_VFD_S52_cat2_57	51973	VC_480_0	Unassigned	DNaseOnly
B0H_VFD_S52_cat2_58	51667	VC_595_0	Unassigned	Both
B0H_VFD_S52_cat2_62	48361	Unassigned	Unassigned	DNaseOnly
B0H_VFD_S52_cat2_64	47205	VC_554_0	Unassigned	Both
B0H_VFD_S52_cat2_65	46534	VC_610_0	Unassigned	Both
B0H_VFD_S52_cat2_66	46168	VC_286_0	Unassigned	DNaseOnly
B0H_VFD_S52_cat2_67	45948	VC_611_0	Unassigned	DNaseOnly
B0H_VFD_S52_cat2_68	44993	VC_117_0	Unassigned	DNaseOnly
B0H_VFD_S52_cat2_69	44931	VC_614_0	Unassigned	Both
B0H_VFD_S52_cat2_7	42995	VC_226_0	Unassigned	Both
B0H_VFD_S52_cat2_70	44057	VC_615_0	Unassigned	Both
B0H_VFD_S52_cat2_71	43456	Unassigned	Unassigned	DNaseOnly
B0H_VFD_S52_cat2_73	43073	Unassigned	Unassigned	Both
B0H_VFD_S52_cat2_76	40945	Unassigned	Unassigned	DNaseOnly
B0H_VFD_S52_cat2_78	40493	VC_628_0	Unassigned	DNaseOnly
B0H_VFD_S52_cat2_79	40276	VC_630_0	Unassigned	DNaseOnly
B0H_VFD_S52_cat2_8	47315	VC_102_0	Unassigned	Both
B0H_VFD_S52_cat2_80	39678	VC_631_0	Unassigned	Both
B0H_VFD_S52_cat2_82	39576	Unassigned	Unassigned	DNaseOnly
B0H_VFD_S52_cat2_83	38966	VC_635_0	Unassigned	DNaseOnly
B0H_VFD_S52_cat2_85	38232	Unassigned	Unassigned	DNaseOnly
B0H_VFD_S52_cat2_86	38078	VC_179_0	Unassigned	DNaseOnly
B0H_VFD_S52_cat2_87	37880	Unassigned	Unassigned	DNaseOnly
B0H_VFD_S52_cat2_9	46236	VC_643_0	Unassigned	Both
B0H_VFD_S52_cat2_90	36848	Unassigned	Unassigned	DNaseOnly
B0H_VFD_S52_cat2_93	36604	Unassigned	Unassigned	DNaseOnly
B0H_VFD_S52_cat2_95	36332	Unassigned	Unassigned	Both
B0H_VFD_S52_cat2_96	36306	VC_121_0	Unassigned	DNaseOnly
B0H_VFD_S52_cat2_98	36139	VC_648_0	Unassigned	Both
B0H_VFD_S52_cat4_0	57638	VC_122_0	Unassigned	DNaseOnly
B0H_VFN_S44_cat1_2	12235	VC_275_0	Unassigned	NoDNaseOnly
B0H_VFN_S44_cat1_3	11676	Unassigned	Unassigned	NoDNaseOnly
B0H_VFN_S44_cat2_10	41446	VC_434_0	Unassigned	NoDNaseOnly
B0H_VFN_S44_cat2_103	15164	Unassigned	Unassigned	NoDNaseOnly
B0H_VFN_S44_cat2_105	14705	Unassigned	Unassigned	NoDNaseOnly
B0H_VFN_S44_cat2_106	14659	VC_131_0	Unassigned	NoDNaseOnly
B0H_VFN_S44_cat2_11	55933	VC_320_0	Unassigned	Both
B0H_VFN_S44_cat2_113	13714	VC_132_0	Unassigned	NoDNaseOnly
B0H_VFN_S44_cat2_114	13663	Unassigned	Unassigned	NoDNaseOnly
B0H_VFN_S44_cat2_115	13231	VC_301_0	Unassigned	NoDNaseOnly
B0H_VFN_S44_cat2_118	12931	VC_108_0	Unassigned	NoDNaseOnly
B0H_VFN_S44_cat2_120	12793	VC_518_0	Unassigned	Both
B0H_VFN_S44_cat2_126	12497	Unassigned	Unassigned	NoDNaseOnly
B0H_VFN_S44_cat2_13	46226	VC_352_0	Unassigned	NoDNaseOnly
B0H_VFN_S44_cat2_136	11320	VC_317_0	Unassigned	NoDNaseOnly
B0H_VFN_S44_cat2_14	38041	VC_663_0	Unassigned	NoDNaseOnly
B0H_VFN_S44_cat2_140	10688	Unassigned	Unassigned	NoDNaseOnly
B0H_VFN_S44_cat2_141	10684	Unassigned	Unassigned	NoDNaseOnly
B0H_VFN_S44_cat2_143	10499	VC_612_0	Unassigned	NoDNaseOnly
B0H_VFN_S44_cat2_149	10372	VC_665_0	Unassigned	NoDNaseOnly
B0H_VFN_S44_cat2_15	24348	VC_471_0	Myoviridae	NoDNaseOnly
B0H_VFN_S44_cat2_16	43618	VC_177_0	Unassigned	Both
B0H_VFN_S44_cat2_17	63686	VC_281_0	Unassigned	NoDNaseOnly
B0H_VFN_S44_cat2_19	48254	VC_155_0	Unassigned	Both
B0H_VFN_S44_cat2_24	41894	VC_667_0	Unassigned	NoDNaseOnly
B0H_VFN_S44_cat2_25	41470	VC_669_0	Unassigned	NoDNaseOnly
B0H_VFN_S44_cat2_26	41207	Unassigned	Unassigned	NoDNaseOnly
B0H_VFN_S44_cat2_27	41072	VC_626_0	Unassigned	Both
B0H_VFN_S44_cat2_28	40285	VC_630_0	Unassigned	NoDNaseOnly
B0H_VFN_S44_cat2_29	40122	VC_435_0	Unassigned	Both
B0H_VFN_S44_cat2_33	37681	VC_432_0	Unassigned	Both
B0H_VFN_S44_cat2_34	37393	VC_145_0	Unassigned	Both
B0H_VFN_S44_cat2_37	36792	VC_138_0	Unassigned	Both
B0H_VFN_S44_cat2_39	36251	VC_145_0	Unassigned	NoDNaseOnly
B0H_VFN_S44_cat2_4	57926	VC_415_0	Unassigned	Both
B0H_VFN_S44_cat2_42	34205	VC_146_0	Unassigned	NoDNaseOnly
B0H_VFN_S44_cat2_44	33153	VC_139_0	Unassigned	NoDNaseOnly
B0H_VFN_S44_cat2_46	31040	VC_514_0	Unassigned	Both
B0H_VFN_S44_cat2_49	27549	VC_236_0	Unassigned	NoDNaseOnly
B0H_VFN_S44_cat2_5	56999	VC_536_0	Unassigned	Both
B0H_VFN_S44_cat2_52	26829	Unassigned	Unassigned	NoDNaseOnly
B0H_VFN_S44_cat2_54	25131	VC_100_0	Unassigned	Both
B0H_VFN_S44_cat2_56	24669	VC_670_0	Unassigned	NoDNaseOnly
B0H_VFN_S44_cat2_58	24425	VC_311_0	Unassigned	Both
B0H_VFN_S44_cat2_64	22448	Unassigned	Unassigned	NoDNaseOnly
B0H_VFN_S44_cat2_7	41656	VC_224_0	Unassigned	Both
B0H_VFN_S44_cat2_71	20908	Unassigned	Unassigned	NoDNaseOnly
B0H_VFN_S44_cat2_72	20431	Unassigned	Unassigned	NoDNaseOnly
B0H_VFN_S44_cat2_78	19851	Unassigned	Unassigned	NoDNaseOnly
B0H_VFN_S44_cat2_8	55254	VC_353_0	Unassigned	NoDNaseOnly
B0H_VFN_S44_cat2_88	17333	VC_494_0	Unassigned	Both
B0H_VFN_S44_cat2_9	65182	Unassigned	Unassigned	Both
B0H_VFN_S44_cat2_97	16087	VC_677_0	Unassigned	NoDNaseOnly
B0H_VFN_S44_cat5_3	9308	VC_678_0	Unassigned	NoDNaseOnly
B0L_VFD_S51_cat2_0	52149	VC_657_0	Unassigned	Both
B0L_VFD_S51_cat2_1	42995	VC_226_0	Unassigned	Both
B0L_VFD_S51_cat2_10	111415	VC_257_1	Unassigned	Both
B0L_VFD_S51_cat2_102	28481	VC_237_0	Unassigned	DNaseOnly
B0L_VFD_S51_cat2_103	28371	VC_681_0	Unassigned	Both
B0L_VFD_S51_cat2_107	27727	VC_682_0	Unassigned	Both
B0L_VFD_S51_cat2_109	27262	VC_425_0	Unassigned	DNaseOnly
B0L_VFD_S51_cat2_11	39467	VC_464_0	Unassigned	Both
B0L_VFD_S51_cat2_113	26590	VC_609_0	Unassigned	DNaseOnly
B0L_VFD_S51_cat2_117	25231	VC_684_0	Unassigned	Both
B0L_VFD_S51_cat2_119	24298	VC_583_0	Unassigned	DNaseOnly
B0L_VFD_S51_cat2_12	38801	VC_686_0	Unassigned	Both
B0L_VFD_S51_cat2_121	24215	VC_227_0	Unassigned	DNaseOnly
B0L_VFD_S51_cat2_122	24036	VC_72_0	Unassigned	DNaseOnly
B0L_VFD_S51_cat2_126	22835	VC_196_0	Unassigned	DNaseOnly
B0L_VFD_S51_cat2_13	35977	VC_674_0	Unassigned	Both
B0L_VFD_S51_cat2_130	22348	VC_306_0	Unassigned	Both
B0L_VFD_S51_cat2_132	22195	VC_567_0	Unassigned	Both
B0L_VFD_S51_cat2_134	21085	VC_693_0	Unassigned	DNaseOnly
B0L_VFD_S51_cat2_137	20467	VC_458_0	Unassigned	DNaseOnly
B0L_VFD_S51_cat2_138	20391	Unassigned	Unassigned	Both
B0L_VFD_S51_cat2_14	41644	VC_267_0	Unassigned	DNaseOnly
B0L_VFD_S51_cat2_142	19930	VC_156_0	Unassigned	Both
B0L_VFD_S51_cat2_143	19842	Unassigned	Unassigned	Both
B0L_VFD_S51_cat2_144	19820	VC_259_0	Unassigned	DNaseOnly
B0L_VFD_S51_cat2_145	19657	VC_67_0	Unassigned	DNaseOnly
B0L_VFD_S51_cat2_147	19420	VC_443_0	Unassigned	Both
B0L_VFD_S51_cat2_149	19243	VC_396_0	Unassigned	Both
B0L_VFD_S51_cat2_15	16526	VC_695_0	Unassigned	DNaseOnly
B0L_VFD_S51_cat2_157	18360	VC_642_0	Unassigned	DNaseOnly
B0L_VFD_S51_cat2_158	18350	VC_368_0	Unassigned	Both
B0L_VFD_S51_cat2_159	18265	VC_265_0	Podoviridae	DNaseOnly
B0L_VFD_S51_cat2_16	16251	VC_652_0	Unassigned	Both
B0L_VFD_S51_cat2_164	18072	VC_414_0	Unassigned	Both
B0L_VFD_S51_cat2_165	17960	Unassigned	Unassigned	DNaseOnly
B0L_VFD_S51_cat2_17	56996	VC_536_0	Unassigned	Both
B0L_VFD_S51_cat2_170	17676	VC_271_0	Unassigned	DNaseOnly
B0L_VFD_S51_cat2_171	17589	VC_324_0	Unassigned	DNaseOnly
B0L_VFD_S51_cat2_175	17504	VC_699_0	Unassigned	DNaseOnly
B0L_VFD_S51_cat2_18	57903	VC_119_0	Unassigned	Both
B0L_VFD_S51_cat2_180	16628	VC_403_0	Unassigned	Both
B0L_VFD_S51_cat2_181	16599	Unassigned	Unassigned	DNaseOnly
B0L_VFD_S51_cat2_184	16416	VC_168_0	Unassigned	Both
B0L_VFD_S51_cat2_189	16153	Unassigned	Unassigned	DNaseOnly
B0L_VFD_S51_cat2_19	65853	VC_206_0	Unassigned	DNaseOnly
B0L_VFD_S51_cat2_190	16098	VC_706_0	Unassigned	DNaseOnly
B0L_VFD_S51_cat2_194	15812	VC_194_0	Unassigned	DNaseOnly
B0L_VFD_S51_cat2_2	42483	VC_50_0	Unassigned	DNaseOnly
B0L_VFD_S51_cat2_20	57139	VC_634_0	Unassigned	Both
B0L_VFD_S51_cat2_205	15144	Unassigned	Unassigned	DNaseOnly
B0L_VFD_S51_cat2_210	14872	VC_439_0	Unassigned	Both
B0L_VFD_S51_cat2_211	14801	Unassigned	Unassigned	DNaseOnly
B0L_VFD_S51_cat2_215	14301	VC_708_0	Unassigned	DNaseOnly
B0L_VFD_S51_cat2_219	13837	Unassigned	Unassigned	DNaseOnly
B0L_VFD_S51_cat2_22	40475	VC_113_0	Unassigned	Both
B0L_VFD_S51_cat2_220	13812	Unassigned	Unassigned	DNaseOnly
B0L_VFD_S51_cat2_224	13326	Unassigned	Unassigned	DNaseOnly
B0L_VFD_S51_cat2_225	13305	VC_114_0	Unassigned	DNaseOnly
B0L_VFD_S51_cat2_227	13274	Unassigned	Unassigned	DNaseOnly
B0L_VFD_S51_cat2_228	13270	Unassigned	Unassigned	DNaseOnly
B0L_VFD_S51_cat2_229	13094	Unassigned	Unassigned	DNaseOnly
B0L_VFD_S51_cat2_23	52831	VC_712_0	Unassigned	Both
B0L_VFD_S51_cat2_234	12632	VC_203_0	Unassigned	DNaseOnly
B0L_VFD_S51_cat2_237	12556	VC_714_0	Unassigned	Both
B0L_VFD_S51_cat2_24	38796	VC_488_0	Unassigned	Both
B0L_VFD_S51_cat2_241	12345	VC_207_0	Unassigned	DNaseOnly
B0L_VFD_S51_cat2_243	12294	VC_716_0	Unassigned	DNaseOnly
B0L_VFD_S51_cat2_249	11987	VC_186_0	Siphoviridae	DNaseOnly
B0L_VFD_S51_cat2_25	62822	VC_521_0	Unassigned	Both
B0L_VFD_S51_cat2_251	11913	VC_704_0	Unassigned	DNaseOnly
B0L_VFD_S51_cat2_252	11869	Unassigned	Unassigned	DNaseOnly
B0L_VFD_S51_cat2_254	11704	VC_718_0	Unassigned	DNaseOnly
B0L_VFD_S51_cat2_256	11522	Unassigned	Unassigned	DNaseOnly
B0L_VFD_S51_cat2_257	11504	Unassigned	Unassigned	DNaseOnly
B0L_VFD_S51_cat2_258	11452	VC_642_0	Unassigned	DNaseOnly
B0L_VFD_S51_cat2_259	11384	VC_68_0	Unassigned	DNaseOnly
B0L_VFD_S51_cat2_263	11117	Unassigned	Unassigned	DNaseOnly
B0L_VFD_S51_cat2_264	11006	VC_725_0	Unassigned	DNaseOnly
B0L_VFD_S51_cat2_266	10877	VC_680_0	Unassigned	DNaseOnly
B0L_VFD_S51_cat2_269	10744	Unassigned	Unassigned	DNaseOnly
B0L_VFD_S51_cat2_270	10723	VC_727_0	Unassigned	DNaseOnly
B0L_VFD_S51_cat2_276	10511	Unassigned	Unassigned	DNaseOnly
B0L_VFD_S51_cat2_28	57254	VC_393_0	Unassigned	Both
B0L_VFD_S51_cat2_280	10385	Unassigned	Unassigned	DNaseOnly
B0L_VFD_S51_cat2_281	10383	Unassigned	Unassigned	DNaseOnly
B0L_VFD_S51_cat2_282	10347	VC_638_0	Unassigned	DNaseOnly
B0L_VFD_S51_cat2_283	10283	Unassigned	Unassigned	DNaseOnly
B0L_VFD_S51_cat2_284	10275	Unassigned	Unassigned	DNaseOnly
B0L_VFD_S51_cat2_288	10208	Unassigned	Unassigned	DNaseOnly
B0L_VFD_S51_cat2_29	35780	VC_731_0	Unassigned	Both
B0L_VFD_S51_cat2_291	10113	VC_515_0	Unassigned	DNaseOnly
B0L_VFD_S51_cat2_3	46236	VC_643_0	Unassigned	Both
B0L_VFD_S51_cat2_30	61013	VC_535_0	Unassigned	DNaseOnly
B0L_VFD_S51_cat2_32	50142	VC_683_0	Unassigned	Both
B0L_VFD_S51_cat2_33	50855	VC_658_0	Unassigned	DNaseOnly
B0L_VFD_S51_cat2_34	46382	Unassigned	Unassigned	Both
B0L_VFD_S51_cat2_36	74864	VC_733_0	Unassigned	Both
B0L_VFD_S51_cat2_4	55254	VC_353_0	Unassigned	DNaseOnly
B0L_VFD_S51_cat2_40	63653	VC_281_0	Unassigned	DNaseOnly
B0L_VFD_S51_cat2_42	59610	VC_736_0	Unassigned	DNaseOnly
B0L_VFD_S51_cat2_45	56272	VC_172_0	Unassigned	Both
B0L_VFD_S51_cat2_47	54742	VC_531_0	Unassigned	Both
B0L_VFD_S51_cat2_49	51195	VC_477_0	Unassigned	DNaseOnly
B0L_VFD_S51_cat2_5	45492	VC_220_0	Unassigned	Both
B0L_VFD_S51_cat2_52	48364	Unassigned	Unassigned	Both
B0L_VFD_S51_cat2_55	45832	VC_218_0	Unassigned	DNaseOnly
B0L_VFD_S51_cat2_56	44869	VC_322_0	Unassigned	DNaseOnly
B0L_VFD_S51_cat2_58	43723	Unassigned	Unassigned	Both
B0L_VFD_S51_cat2_6	57997	VC_741_0	Unassigned	DNaseOnly
B0L_VFD_S51_cat2_60	43065	VC_271_0	Unassigned	Both
B0L_VFD_S51_cat2_62	42173	VC_743_0	Unassigned	Both
B0L_VFD_S51_cat2_64	41621	VC_181_0	Unassigned	DNaseOnly
B0L_VFD_S51_cat2_69	39677	VC_251_0	Unassigned	Both
B0L_VFD_S51_cat2_7	36670	VC_549_0	Unassigned	Both
B0L_VFD_S51_cat2_71	38188	VC_426_0	Unassigned	Both
B0L_VFD_S51_cat2_74	37141	VC_649_0	Unassigned	Both
B0L_VFD_S51_cat2_79	36382	VC_745_0	Unassigned	Both
B0L_VFD_S51_cat2_8	43264	VC_221_0	Unassigned	Both
B0L_VFD_S51_cat2_81	35831	VC_557_0	Unassigned	DNaseOnly
B0L_VFD_S51_cat2_82	35086	Unassigned	Unassigned	DNaseOnly
B0L_VFD_S51_cat2_83	33920	Unassigned	Unassigned	DNaseOnly
B0L_VFD_S51_cat2_85	32982	VC_358_0	Unassigned	Both
B0L_VFD_S51_cat2_87	32305	VC_404_0	Unassigned	Both
B0L_VFD_S51_cat2_88	32203	Unassigned	Unassigned	DNaseOnly
B0L_VFD_S51_cat2_89	31587	Unassigned	Unassigned	DNaseOnly
B0L_VFD_S51_cat2_9	73754	VC_582_0	Unassigned	DNaseOnly
B0L_VFD_S51_cat2_92	29922	Unassigned	Unassigned	DNaseOnly
B0L_VFD_S51_cat2_94	29879	VC_749_0	Unassigned	DNaseOnly
B0L_VFD_S51_cat4_0	54724	VC_122_0	Unassigned	Both
B0L_VFN_S43_cat1_0	15543	Unassigned	Unassigned	NoDNaseOnly
B0L_VFN_S43_cat1_3	11847	Unassigned	Unassigned	NoDNaseOnly
B0L_VFN_S43_cat2_0	61013	VC_535_0	Unassigned	Both
B0L_VFN_S43_cat2_10	57926	VC_415_0	Unassigned	Both
B0L_VFN_S43_cat2_108	25337	Unassigned	Unassigned	NoDNaseOnly
B0L_VFN_S43_cat2_109	25223	VC_227_0	Unassigned	Both
B0L_VFN_S43_cat2_11	65853	VC_206_0	Unassigned	NoDNaseOnly
B0L_VFN_S43_cat2_111	25118	Unassigned	Unassigned	NoDNaseOnly
B0L_VFN_S43_cat2_112	25011	VC_234_0	Unassigned	NoDNaseOnly
B0L_VFN_S43_cat2_113	24952	VC_680_0	Unassigned	NoDNaseOnly
B0L_VFN_S43_cat2_115	24665	VC_299_0	Unassigned	Both
B0L_VFN_S43_cat2_116	24636	VC_406_0	Unassigned	NoDNaseOnly
B0L_VFN_S43_cat2_118	24503	VC_160_0	Unassigned	Both
B0L_VFN_S43_cat2_119	24458	VC_340_0	Unassigned	Both
B0L_VFN_S43_cat2_122	23950	Unassigned	Unassigned	NoDNaseOnly
B0L_VFN_S43_cat2_126	23833	VC_673_0	Unassigned	Both
B0L_VFN_S43_cat2_127	23611	Unassigned	Unassigned	NoDNaseOnly
B0L_VFN_S43_cat2_128	23426	VC_331_0	Unassigned	Both
B0L_VFN_S43_cat2_129	23424	VC_708_0	Unassigned	Both
B0L_VFN_S43_cat2_13	78753	VC_605_0	Unassigned	Both
B0L_VFN_S43_cat2_134	22607	Unassigned	Unassigned	NoDNaseOnly
B0L_VFN_S43_cat2_135	22521	VC_324_0	Unassigned	NoDNaseOnly
B0L_VFN_S43_cat2_137	21815	VC_700_0	Unassigned	Both
B0L_VFN_S43_cat2_138	21500	VC_392_0	Unassigned	Both
B0L_VFN_S43_cat2_140	21282	VC_694_0	Unassigned	Both
B0L_VFN_S43_cat2_141	21172	VC_208_0	Unassigned	Both
B0L_VFN_S43_cat2_142	20953	VC_213_0	Unassigned	Both
B0L_VFN_S43_cat2_144	20733	VC_170_0	Unassigned	Both
B0L_VFN_S43_cat2_145	20534	VC_349_0	Unassigned	Both
B0L_VFN_S43_cat2_147	20380	VC_265_0	Podoviridae	Both
B0L_VFN_S43_cat2_149	20074	VC_696_0	Unassigned	Both
B0L_VFN_S43_cat2_151	19665	VC_350_0	Unassigned	Both
B0L_VFN_S43_cat2_152	19640	Unassigned	Unassigned	NoDNaseOnly
B0L_VFN_S43_cat2_153	19438	Unassigned	Unassigned	Both
B0L_VFN_S43_cat2_155	18956	VC_405_0	Unassigned	Both
B0L_VFN_S43_cat2_158	18714	VC_729_0	Unassigned	Both
B0L_VFN_S43_cat2_16	73754	VC_582_0	Unassigned	Both
B0L_VFN_S43_cat2_164	17608	VC_674_0	Unassigned	NoDNaseOnly
B0L_VFN_S43_cat2_165	17528	Unassigned	Unassigned	NoDNaseOnly
B0L_VFN_S43_cat2_167	17518	VC_357_0	Unassigned	NoDNaseOnly
B0L_VFN_S43_cat2_17	110701	VC_530_0	Unassigned	Both
B0L_VFN_S43_cat2_175	16540	Unassigned	Unassigned	NoDNaseOnly
B0L_VFN_S43_cat2_176	16516	VC_688_0	Unassigned	NoDNaseOnly
B0L_VFN_S43_cat2_18	56996	VC_536_0	Unassigned	NoDNaseOnly
B0L_VFN_S43_cat2_181	16347	Unassigned	Unassigned	NoDNaseOnly
B0L_VFN_S43_cat2_184	16096	VC_644_0	Unassigned	NoDNaseOnly
B0L_VFN_S43_cat2_190	15309	VC_693_0	Unassigned	NoDNaseOnly
B0L_VFN_S43_cat2_193	14965	Unassigned	Unassigned	NoDNaseOnly
B0L_VFN_S43_cat2_195	14871	VC_182_0	Unassigned	NoDNaseOnly
B0L_VFN_S43_cat2_197	14568	VC_452_0	Unassigned	Both
B0L_VFN_S43_cat2_2	63400	VC_759_0	Unassigned	Both
B0L_VFN_S43_cat2_202	14355	VC_67_0	Unassigned	NoDNaseOnly
B0L_VFN_S43_cat2_209	13704	VC_625_0	Unassigned	NoDNaseOnly
B0L_VFN_S43_cat2_21	42995	VC_226_0	Unassigned	Both
B0L_VFN_S43_cat2_216	13316	Unassigned	Unassigned	NoDNaseOnly
B0L_VFN_S43_cat2_218	13105	Unassigned	Unassigned	NoDNaseOnly
B0L_VFN_S43_cat2_219	13091	Unassigned	Unassigned	NoDNaseOnly
B0L_VFN_S43_cat2_22	39402	VC_573_0	Unassigned	NoDNaseOnly
B0L_VFN_S43_cat2_220	13054	VC_658_0	Unassigned	NoDNaseOnly
B0L_VFN_S43_cat2_224	12920	Unassigned	Unassigned	NoDNaseOnly
B0L_VFN_S43_cat2_23	63686	VC_281_0	Unassigned	Both
B0L_VFN_S43_cat2_231	12290	Unassigned	Unassigned	NoDNaseOnly
B0L_VFN_S43_cat2_233	12222	Unassigned	Unassigned	NoDNaseOnly
B0L_VFN_S43_cat2_234	12191	VC_383_0	Unassigned	NoDNaseOnly
B0L_VFN_S43_cat2_235	12165	VC_762_0	Unassigned	NoDNaseOnly
B0L_VFN_S43_cat2_238	11913	Unassigned	Unassigned	NoDNaseOnly
B0L_VFN_S43_cat2_241	11761	VC_763_0	Unassigned	NoDNaseOnly
B0L_VFN_S43_cat2_243	11676	Unassigned	Unassigned	NoDNaseOnly
B0L_VFN_S43_cat2_244	11665	VC_645_0	Unassigned	NoDNaseOnly
B0L_VFN_S43_cat2_245	11659	VC_764_0	Unassigned	Both
B0L_VFN_S43_cat2_25	72398	Unassigned	Unassigned	NoDNaseOnly
B0L_VFN_S43_cat2_250	11220	VC_765_0	Unassigned	NoDNaseOnly
B0L_VFN_S43_cat2_255	11096	Unassigned	Unassigned	NoDNaseOnly
B0L_VFN_S43_cat2_258	11020	Unassigned	Unassigned	NoDNaseOnly
B0L_VFN_S43_cat2_263	10751	Unassigned	Unassigned	NoDNaseOnly
B0L_VFN_S43_cat2_265	10715	VC_768_0	Unassigned	NoDNaseOnly
B0L_VFN_S43_cat2_268	10578	VC_149_0	Unassigned	NoDNaseOnly
B0L_VFN_S43_cat2_269	10533	VC_68_0	Unassigned	NoDNaseOnly
B0L_VFN_S43_cat2_270	10532	VC_2_0	Unassigned	NoDNaseOnly
B0L_VFN_S43_cat2_271	10521	Unassigned	Unassigned	NoDNaseOnly
B0L_VFN_S43_cat2_272	10499	VC_108_0	Unassigned	NoDNaseOnly
B0L_VFN_S43_cat2_273	10476	Unassigned	Unassigned	NoDNaseOnly
B0L_VFN_S43_cat2_274	10446	VC_533_0	Unassigned	NoDNaseOnly
B0L_VFN_S43_cat2_28	58063	VC_741_0	Unassigned	Both
B0L_VFN_S43_cat2_281	10244	VC_771_0	Unassigned	NoDNaseOnly
B0L_VFN_S43_cat2_284	10144	Unassigned	Unassigned	NoDNaseOnly
B0L_VFN_S43_cat2_286	10077	VC_633_0	Unassigned	NoDNaseOnly
B0L_VFN_S43_cat2_29	56303	VC_275_0	Unassigned	NoDNaseOnly
B0L_VFN_S43_cat2_32	54638	VC_120_0	Unassigned	Both
B0L_VFN_S43_cat2_34	53476	VC_359_0	Unassigned	Both
B0L_VFN_S43_cat2_35	53308	VC_201_0	Unassigned	Both
B0L_VFN_S43_cat2_36	52371	VC_367_0	Unassigned	Both
B0L_VFN_S43_cat2_38	51366	VC_477_0	Unassigned	Both
B0L_VFN_S43_cat2_4	41447	VC_434_0	Unassigned	NoDNaseOnly
B0L_VFN_S43_cat2_40	49794	VC_658_0	Unassigned	Both
B0L_VFN_S43_cat2_41	48460	VC_698_0	Unassigned	Both
B0L_VFN_S43_cat2_48	43463	VC_221_0	Unassigned	Both
B0L_VFN_S43_cat2_49	43337	VC_199_0	Unassigned	Both
B0L_VFN_S43_cat2_52	42616	VC_104_0	Unassigned	NoDNaseOnly
B0L_VFN_S43_cat2_53	41533	Unassigned	Unassigned	Both
B0L_VFN_S43_cat2_56	40221	VC_617_0	Unassigned	Both
B0L_VFN_S43_cat2_59	39558	VC_118_0	Unassigned	Both
B0L_VFN_S43_cat2_62	37576	Unassigned	Unassigned	NoDNaseOnly
B0L_VFN_S43_cat2_66	36391	Unassigned	Unassigned	NoDNaseOnly
B0L_VFN_S43_cat2_7	16526	VC_695_0	Unassigned	NoDNaseOnly
B0L_VFN_S43_cat2_72	35092	Unassigned	Unassigned	Both
B0L_VFN_S43_cat2_73	34582	Unassigned	Unassigned	NoDNaseOnly
B0L_VFN_S43_cat2_75	34268	VC_253_0	Unassigned	NoDNaseOnly
B0L_VFN_S43_cat2_76	33666	VC_483_0	Unassigned	Both
B0L_VFN_S43_cat2_79	33192	VC_508_0	Unassigned	Both
B0L_VFN_S43_cat2_8	41656	VC_224_0	Unassigned	Both
B0L_VFN_S43_cat2_80	31747	VC_404_0	Unassigned	NoDNaseOnly
B0L_VFN_S43_cat2_81	31627	VC_160_0	Unassigned	Both
B0L_VFN_S43_cat2_83	31440	VC_119_0	Unassigned	NoDNaseOnly
B0L_VFN_S43_cat2_85	31141	VC_318_0	Unassigned	Both
B0L_VFN_S43_cat2_89	29379	VC_259_0	Unassigned	Both
B0L_VFN_S43_cat2_9	60437	VC_127_0	Unassigned	NoDNaseOnly
B0L_VFN_S43_cat2_93	28415	VC_295_0	Unassigned	Both
B0L_VFN_S43_cat2_96	27642	VC_773_0	Unassigned	Both
B0L_VFN_S43_cat2_98	27380	VC_479_0	Unassigned	NoDNaseOnly
B0L_VFN_S43_cat4_0	60386	VC_122_0	Unassigned	NoDNaseOnly
B0L_VFN_S43_cat5_3	7125	Unassigned	Unassigned	NoDNaseOnly
B2R2H_VFD_S54_cat1_0	39677	Unassigned	Unassigned	DNaseOnly
B2R2H_VFD_S54_cat1_1	44894	VC_56_0	Unassigned	DNaseOnly
B2R2H_VFD_S54_cat1_10	10261	Unassigned	Unassigned	DNaseOnly
B2R2H_VFD_S54_cat1_2	69585	Unassigned	Unassigned	DNaseOnly
B2R2H_VFD_S54_cat1_3	26525	Unassigned	Unassigned	DNaseOnly
B2R2H_VFD_S54_cat1_4	13539	VC_713_0	Unassigned	DNaseOnly
B2R2H_VFD_S54_cat1_8	11557	Unassigned	Unassigned	DNaseOnly
B2R2H_VFD_S54_cat1_9	10991	Unassigned	Unassigned	DNaseOnly
B2R2H_VFD_S54_cat2_0	84400	VC_14_0	Siphoviridae	DNaseOnly
B2R2H_VFD_S54_cat2_1	39102	VC_744_0	Unassigned	DNaseOnly
B2R2H_VFD_S54_cat2_10	50951	Unassigned	Unassigned	DNaseOnly
B2R2H_VFD_S54_cat2_100	42880	VC_587_0	Unassigned	Both
B2R2H_VFD_S54_cat2_101	42776	VC_769_0	Unassigned	Both
B2R2H_VFD_S54_cat2_102	42390	VC_82_0	Siphoviridae	DNaseOnly
B2R2H_VFD_S54_cat2_103	42304	VC_756_0	Unassigned	Both
B2R2H_VFD_S54_cat2_104	41808	VC_244_0	Unassigned	Both
B2R2H_VFD_S54_cat2_105	41451	VC_153_0	Unassigned	Both
B2R2H_VFD_S54_cat2_109	40228	Unassigned	Unassigned	DNaseOnly
B2R2H_VFD_S54_cat2_11	47315	VC_102_0	Unassigned	DNaseOnly
B2R2H_VFD_S54_cat2_110	40146	VC_401_0	Unassigned	DNaseOnly
B2R2H_VFD_S54_cat2_112	39661	Unassigned	Unassigned	DNaseOnly
B2R2H_VFD_S54_cat2_113	39636	Unassigned	Unassigned	DNaseOnly
B2R2H_VFD_S54_cat2_114	39561	VC_135_0	Unassigned	Both
B2R2H_VFD_S54_cat2_115	38613	Unassigned	Unassigned	DNaseOnly
B2R2H_VFD_S54_cat2_118	36762	VC_217_0	Unassigned	DNaseOnly
B2R2H_VFD_S54_cat2_12	51656	VC_546_0	Unassigned	DNaseOnly
B2R2H_VFD_S54_cat2_121	35915	VC_110_0	Unassigned	DNaseOnly
B2R2H_VFD_S54_cat2_122	35851	Unassigned	Unassigned	Both
B2R2H_VFD_S54_cat2_124	35198	VC_447_0	Unassigned	DNaseOnly
B2R2H_VFD_S54_cat2_127	34655	VC_475_0	Unassigned	DNaseOnly
B2R2H_VFD_S54_cat2_131	34094	VC_426_0	Unassigned	DNaseOnly
B2R2H_VFD_S54_cat2_135	32896	Unassigned	Unassigned	DNaseOnly
B2R2H_VFD_S54_cat2_136	32775	Unassigned	Unassigned	DNaseOnly
B2R2H_VFD_S54_cat2_137	32622	VC_261_0	Unassigned	DNaseOnly
B2R2H_VFD_S54_cat2_139	32477	VC_374_0	Unassigned	DNaseOnly
B2R2H_VFD_S54_cat2_14	50850	VC_253_0	Unassigned	DNaseOnly
B2R2H_VFD_S54_cat2_141	31480	VC_637_0	Unassigned	Both
B2R2H_VFD_S54_cat2_142	31214	VC_461_0	Unassigned	Both
B2R2H_VFD_S54_cat2_143	31172	Unassigned	Unassigned	DNaseOnly
B2R2H_VFD_S54_cat2_144	30764	VC_159_0	Myoviridae	DNaseOnly
B2R2H_VFD_S54_cat2_145	30614	Unassigned	Unassigned	DNaseOnly
B2R2H_VFD_S54_cat2_147	30075	VC_198_0	Unassigned	Both
B2R2H_VFD_S54_cat2_148	29887	VC_103_0	Unassigned	Both
B2R2H_VFD_S54_cat2_151	28837	VC_781_0	Unassigned	DNaseOnly
B2R2H_VFD_S54_cat2_153	28300	VC_783_0	Unassigned	Both
B2R2H_VFD_S54_cat2_154	27960	VC_661_0	Unassigned	Both
B2R2H_VFD_S54_cat2_156	27739	VC_387_0	Unassigned	Both
B2R2H_VFD_S54_cat2_159	27182	VC_635_0	Unassigned	DNaseOnly
B2R2H_VFD_S54_cat2_160	27139	VC_725_0	Unassigned	DNaseOnly
B2R2H_VFD_S54_cat2_165	26469	VC_231_0	Unassigned	Both
B2R2H_VFD_S54_cat2_170	25452	VC_123_0	Unassigned	Both
B2R2H_VFD_S54_cat2_171	25434	Unassigned	Unassigned	DNaseOnly
B2R2H_VFD_S54_cat2_176	24552	Unassigned	Unassigned	DNaseOnly
B2R2H_VFD_S54_cat2_178	24335	Unassigned	Unassigned	DNaseOnly
B2R2H_VFD_S54_cat2_18	69494	VC_336_0	Unassigned	Both
B2R2H_VFD_S54_cat2_181	24107	Unassigned	Unassigned	DNaseOnly
B2R2H_VFD_S54_cat2_182	23875	VC_305_0	Unassigned	DNaseOnly
B2R2H_VFD_S54_cat2_184	23720	VC_498_0	Unassigned	Both
B2R2H_VFD_S54_cat2_187	23395	VC_327_0	Unassigned	Both
B2R2H_VFD_S54_cat2_188	23362	Unassigned	Unassigned	DNaseOnly
B2R2H_VFD_S54_cat2_189	23272	VC_761_0	Unassigned	Both
B2R2H_VFD_S54_cat2_19	56996	VC_536_0	Unassigned	Both
B2R2H_VFD_S54_cat2_194	21729	Unassigned	Unassigned	DNaseOnly
B2R2H_VFD_S54_cat2_196	21588	VC_70_0	Unassigned	Both
B2R2H_VFD_S54_cat2_2	43168	VC_506_0	Unassigned	Both
B2R2H_VFD_S54_cat2_20	43264	VC_221_0	Unassigned	Both
B2R2H_VFD_S54_cat2_204	21327	VC_51_0	Siphoviridae	DNaseOnly
B2R2H_VFD_S54_cat2_205	21256	VC_261_0	Unassigned	DNaseOnly
B2R2H_VFD_S54_cat2_206	21191	VC_790_0	Unassigned	DNaseOnly
B2R2H_VFD_S54_cat2_208	20999	Unassigned	Unassigned	DNaseOnly
B2R2H_VFD_S54_cat2_209	20893	VC_427_0	Unassigned	Both
B2R2H_VFD_S54_cat2_21	78753	VC_605_0	Unassigned	Both
B2R2H_VFD_S54_cat2_212	20782	VC_619_0	Unassigned	DNaseOnly
B2R2H_VFD_S54_cat2_213	20743	Unassigned	Unassigned	DNaseOnly
B2R2H_VFD_S54_cat2_215	20535	VC_161_0	Unassigned	DNaseOnly
B2R2H_VFD_S54_cat2_216	20482	Unassigned	Unassigned	DNaseOnly
B2R2H_VFD_S54_cat2_22	48225	VC_792_0	Unassigned	DNaseOnly
B2R2H_VFD_S54_cat2_221	19874	Unassigned	Unassigned	DNaseOnly
B2R2H_VFD_S54_cat2_223	19739	Unassigned	Unassigned	DNaseOnly
B2R2H_VFD_S54_cat2_224	19686	VC_319_0	Unassigned	DNaseOnly
B2R2H_VFD_S54_cat2_225	19645	VC_624_0	Unassigned	DNaseOnly
B2R2H_VFD_S54_cat2_226	19533	VC_797_0	Unassigned	DNaseOnly
B2R2H_VFD_S54_cat2_227	19517	Unassigned	Unassigned	DNaseOnly
B2R2H_VFD_S54_cat2_23	9980	Unassigned	Unassigned	DNaseOnly
B2R2H_VFD_S54_cat2_230	19426	Unassigned	Unassigned	DNaseOnly
B2R2H_VFD_S54_cat2_231	19319	Unassigned	Unassigned	DNaseOnly
B2R2H_VFD_S54_cat2_232	19214	Unassigned	Unassigned	DNaseOnly
B2R2H_VFD_S54_cat2_233	19187	VC_258_0	Unassigned	DNaseOnly
B2R2H_VFD_S54_cat2_235	19173	VC_798_0	Unassigned	Both
B2R2H_VFD_S54_cat2_236	19138	Unassigned	Unassigned	DNaseOnly
B2R2H_VFD_S54_cat2_237	18965	VC_438_0	Unassigned	DNaseOnly
B2R2H_VFD_S54_cat2_239	18712	VC_427_0	Unassigned	DNaseOnly
B2R2H_VFD_S54_cat2_24	51074	VC_450_0	Unassigned	DNaseOnly
B2R2H_VFD_S54_cat2_240	18636	VC_801_0	Unassigned	DNaseOnly
B2R2H_VFD_S54_cat2_241	18603	VC_159_0	Myoviridae	DNaseOnly
B2R2H_VFD_S54_cat2_243	18523	Unassigned	Unassigned	DNaseOnly
B2R2H_VFD_S54_cat2_244	18380	VC_802_0	Unassigned	DNaseOnly
B2R2H_VFD_S54_cat2_246	18264	Unassigned	Unassigned	DNaseOnly
B2R2H_VFD_S54_cat2_250	17969	VC_390_0	Unassigned	Both
B2R2H_VFD_S54_cat2_253	17549	Unassigned	Unassigned	DNaseOnly
B2R2H_VFD_S54_cat2_258	17201	VC_803_0	Unassigned	DNaseOnly
B2R2H_VFD_S54_cat2_26	40733	VC_416_0	Unassigned	Both
B2R2H_VFD_S54_cat2_266	16485	Unassigned	Unassigned	DNaseOnly
B2R2H_VFD_S54_cat2_267	16418	VC_101_0	Unassigned	DNaseOnly
B2R2H_VFD_S54_cat2_269	16194	VC_810_0	Unassigned	DNaseOnly
B2R2H_VFD_S54_cat2_27	44174	VC_408_0	Unassigned	Both
B2R2H_VFD_S54_cat2_271	15872	VC_727_0	Unassigned	DNaseOnly
B2R2H_VFD_S54_cat2_272	15858	Unassigned	Unassigned	DNaseOnly
B2R2H_VFD_S54_cat2_278	15362	Unassigned	Unassigned	DNaseOnly
B2R2H_VFD_S54_cat2_279	15286	VC_121_0	Unassigned	DNaseOnly
B2R2H_VFD_S54_cat2_28	17069	VC_812_0	Unassigned	DNaseOnly
B2R2H_VFD_S54_cat2_280	15279	VC_720_0	Unassigned	Both
B2R2H_VFD_S54_cat2_281	15216	Unassigned	Unassigned	DNaseOnly
B2R2H_VFD_S54_cat2_283	15122	VC_136_0	Unassigned	DNaseOnly
B2R2H_VFD_S54_cat2_284	15121	Unassigned	Unassigned	DNaseOnly
B2R2H_VFD_S54_cat2_285	15027	VC_570_0	Unassigned	DNaseOnly
B2R2H_VFD_S54_cat2_287	14876	VC_282_0	Unassigned	DNaseOnly
B2R2H_VFD_S54_cat2_288	14876	Unassigned	Unassigned	DNaseOnly
B2R2H_VFD_S54_cat2_29	42475	VC_347_0	Unassigned	DNaseOnly
B2R2H_VFD_S54_cat2_292	14650	Unassigned	Unassigned	DNaseOnly
B2R2H_VFD_S54_cat2_294	14642	VC_268_0	Unassigned	Both
B2R2H_VFD_S54_cat2_295	14616	VC_457_0	Unassigned	DNaseOnly
B2R2H_VFD_S54_cat2_298	14572	VC_717_0	Unassigned	DNaseOnly
B2R2H_VFD_S54_cat2_299	14562	VC_323_0	Unassigned	DNaseOnly
B2R2H_VFD_S54_cat2_3	56842	Unassigned	Unassigned	DNaseOnly
B2R2H_VFD_S54_cat2_30	50163	VC_291_0	Unassigned	Both
B2R2H_VFD_S54_cat2_300	14537	VC_721_0	Unassigned	DNaseOnly
B2R2H_VFD_S54_cat2_302	14365	VC_513_0	Unassigned	Both
B2R2H_VFD_S54_cat2_303	14211	Unassigned	Unassigned	DNaseOnly
B2R2H_VFD_S54_cat2_304	14209	VC_446_0	Unassigned	DNaseOnly
B2R2H_VFD_S54_cat2_307	14115	VC_813_0	Unassigned	Both
B2R2H_VFD_S54_cat2_308	14010	VC_815_0	Unassigned	DNaseOnly
B2R2H_VFD_S54_cat2_309	13928	Unassigned	Unassigned	DNaseOnly
B2R2H_VFD_S54_cat2_31	49119	Unassigned	Unassigned	DNaseOnly
B2R2H_VFD_S54_cat2_311	13861	Unassigned	Unassigned	DNaseOnly
B2R2H_VFD_S54_cat2_312	13838	Unassigned	Unassigned	DNaseOnly
B2R2H_VFD_S54_cat2_314	13790	VC_775_0	Unassigned	Both
B2R2H_VFD_S54_cat2_32	52177	VC_367_0	Unassigned	DNaseOnly
B2R2H_VFD_S54_cat2_321	13659	Unassigned	Unassigned	DNaseOnly
B2R2H_VFD_S54_cat2_323	13610	Unassigned	Unassigned	DNaseOnly
B2R2H_VFD_S54_cat2_324	13509	Unassigned	Unassigned	DNaseOnly
B2R2H_VFD_S54_cat2_326	13407	VC_502_0	Unassigned	DNaseOnly
B2R2H_VFD_S54_cat2_328	13385	Unassigned	Unassigned	DNaseOnly
B2R2H_VFD_S54_cat2_329	13372	VC_330_0	Unassigned	DNaseOnly
B2R2H_VFD_S54_cat2_33	43483	VC_822_0	Unassigned	DNaseOnly
B2R2H_VFD_S54_cat2_330	13361	Unassigned	Unassigned	DNaseOnly
B2R2H_VFD_S54_cat2_333	13296	Unassigned	Unassigned	DNaseOnly
B2R2H_VFD_S54_cat2_334	13244	VC_522_0	Unassigned	DNaseOnly
B2R2H_VFD_S54_cat2_335	13231	VC_824_0	Unassigned	DNaseOnly
B2R2H_VFD_S54_cat2_336	13189	Unassigned	Unassigned	DNaseOnly
B2R2H_VFD_S54_cat2_337	13181	VC_763_0	Unassigned	DNaseOnly
B2R2H_VFD_S54_cat2_34	41297	VC_470_0	Unassigned	DNaseOnly
B2R2H_VFD_S54_cat2_340	13092	Unassigned	Unassigned	DNaseOnly
B2R2H_VFD_S54_cat2_341	13079	VC_551_0	Unassigned	DNaseOnly
B2R2H_VFD_S54_cat2_342	13054	Unassigned	Unassigned	DNaseOnly
B2R2H_VFD_S54_cat2_343	13050	VC_293_0	Unassigned	Both
B2R2H_VFD_S54_cat2_344	13049	VC_312_0	Unassigned	DNaseOnly
B2R2H_VFD_S54_cat2_346	12898	Unassigned	Unassigned	DNaseOnly
B2R2H_VFD_S54_cat2_35	36783	Unassigned	Unassigned	DNaseOnly
B2R2H_VFD_S54_cat2_350	12764	Unassigned	Unassigned	DNaseOnly
B2R2H_VFD_S54_cat2_351	12732	Unassigned	Unassigned	DNaseOnly
B2R2H_VFD_S54_cat2_352	12705	VC_363_0	Unassigned	DNaseOnly
B2R2H_VFD_S54_cat2_354	12621	VC_210_0	Unassigned	DNaseOnly
B2R2H_VFD_S54_cat2_356	12588	Unassigned	Unassigned	DNaseOnly
B2R2H_VFD_S54_cat2_358	12479	VC_825_0	Unassigned	DNaseOnly
B2R2H_VFD_S54_cat2_359	12419	Unassigned	Unassigned	DNaseOnly
B2R2H_VFD_S54_cat2_36	43543	VC_177_0	Unassigned	DNaseOnly
B2R2H_VFD_S54_cat2_360	12401	Unassigned	Unassigned	DNaseOnly
B2R2H_VFD_S54_cat2_361	12338	VC_210_0	Unassigned	DNaseOnly
B2R2H_VFD_S54_cat2_362	12298	VC_713_0	Unassigned	DNaseOnly
B2R2H_VFD_S54_cat2_363	12278	VC_796_0	Unassigned	DNaseOnly
B2R2H_VFD_S54_cat2_365	12218	VC_826_0	Unassigned	DNaseOnly
B2R2H_VFD_S54_cat2_367	12101	VC_779_0	Unassigned	DNaseOnly
B2R2H_VFD_S54_cat2_368	12051	Unassigned	Unassigned	DNaseOnly
B2R2H_VFD_S54_cat2_369	12012	Unassigned	Unassigned	DNaseOnly
B2R2H_VFD_S54_cat2_371	11966	VC_182_0	Unassigned	DNaseOnly
B2R2H_VFD_S54_cat2_372	11959	Unassigned	Unassigned	DNaseOnly
B2R2H_VFD_S54_cat2_373	11956	VC_308_0	Unassigned	Both
B2R2H_VFD_S54_cat2_374	11881	Unassigned	Unassigned	DNaseOnly
B2R2H_VFD_S54_cat2_377	11825	VC_546_0	Unassigned	DNaseOnly
B2R2H_VFD_S54_cat2_378	11796	Unassigned	Unassigned	DNaseOnly
B2R2H_VFD_S54_cat2_38	67016	Unassigned	Unassigned	DNaseOnly
B2R2H_VFD_S54_cat2_381	11718	VC_779_0	Unassigned	DNaseOnly
B2R2H_VFD_S54_cat2_382	11704	VC_827_0	Unassigned	DNaseOnly
B2R2H_VFD_S54_cat2_383	11679	Unassigned	Unassigned	DNaseOnly
B2R2H_VFD_S54_cat2_384	11673	VC_603_0	Unassigned	DNaseOnly
B2R2H_VFD_S54_cat2_385	11655	Unassigned	Unassigned	DNaseOnly
B2R2H_VFD_S54_cat2_387	11605	Unassigned	Unassigned	DNaseOnly
B2R2H_VFD_S54_cat2_389	11600	VC_363_0	Unassigned	DNaseOnly
B2R2H_VFD_S54_cat2_39	36670	VC_549_0	Unassigned	Both
B2R2H_VFD_S54_cat2_390	11589	Unassigned	Unassigned	DNaseOnly
B2R2H_VFD_S54_cat2_391	11566	VC_394_0	Unassigned	DNaseOnly
B2R2H_VFD_S54_cat2_392	11524	VC_828_0	Unassigned	DNaseOnly
B2R2H_VFD_S54_cat2_393	11457	Unassigned	Unassigned	DNaseOnly
B2R2H_VFD_S54_cat2_4	39408	VC_302_0	Unassigned	DNaseOnly
B2R2H_VFD_S54_cat2_40	41445	Unassigned	Unassigned	Both
B2R2H_VFD_S54_cat2_404	11147	VC_829_0	Unassigned	DNaseOnly
B2R2H_VFD_S54_cat2_405	11141	Unassigned	Unassigned	DNaseOnly
B2R2H_VFD_S54_cat2_406	11138	Unassigned	Unassigned	DNaseOnly
B2R2H_VFD_S54_cat2_408	11108	Unassigned	Unassigned	DNaseOnly
B2R2H_VFD_S54_cat2_409	11005	Unassigned	Unassigned	DNaseOnly
B2R2H_VFD_S54_cat2_41	42861	VC_564_0	Unassigned	Both
B2R2H_VFD_S54_cat2_412	10887	VC_241_0	Unassigned	Both
B2R2H_VFD_S54_cat2_413	10874	VC_490_0	Unassigned	DNaseOnly
B2R2H_VFD_S54_cat2_415	10860	Unassigned	Unassigned	DNaseOnly
B2R2H_VFD_S54_cat2_416	10822	VC_768_0	Unassigned	DNaseOnly
B2R2H_VFD_S54_cat2_417	10818	VC_830_0	Unassigned	DNaseOnly
B2R2H_VFD_S54_cat2_42	45198	VC_821_0	Unassigned	DNaseOnly
B2R2H_VFD_S54_cat2_420	10721	Unassigned	Unassigned	DNaseOnly
B2R2H_VFD_S54_cat2_421	10717	Unassigned	Unassigned	DNaseOnly
B2R2H_VFD_S54_cat2_422	10601	VC_619_0	Unassigned	DNaseOnly
B2R2H_VFD_S54_cat2_423	10593	Unassigned	Unassigned	DNaseOnly
B2R2H_VFD_S54_cat2_426	10539	VC_765_0	Unassigned	DNaseOnly
B2R2H_VFD_S54_cat2_427	10533	Unassigned	Unassigned	DNaseOnly
B2R2H_VFD_S54_cat2_429	10509	VC_603_0	Unassigned	DNaseOnly
B2R2H_VFD_S54_cat2_43	64602	VC_216_0	Unassigned	Both
B2R2H_VFD_S54_cat2_431	10474	Unassigned	Unassigned	DNaseOnly
B2R2H_VFD_S54_cat2_433	10363	VC_832_0	Unassigned	DNaseOnly
B2R2H_VFD_S54_cat2_438	10225	Unassigned	Unassigned	DNaseOnly
B2R2H_VFD_S54_cat2_439	10215	Unassigned	Unassigned	DNaseOnly
B2R2H_VFD_S54_cat2_440	10173	Unassigned	Unassigned	DNaseOnly
B2R2H_VFD_S54_cat2_441	10168	Unassigned	Unassigned	DNaseOnly
B2R2H_VFD_S54_cat2_443	10120	VC_571_0	Unassigned	DNaseOnly
B2R2H_VFD_S54_cat2_447	10038	VC_395_0	Unassigned	DNaseOnly
B2R2H_VFD_S54_cat2_45	14775	VC_833_0	Unassigned	DNaseOnly
B2R2H_VFD_S54_cat2_46	41943	Unassigned	Unassigned	DNaseOnly
B2R2H_VFD_S54_cat2_47	57254	VC_393_0	Unassigned	DNaseOnly
B2R2H_VFD_S54_cat2_48	35977	VC_674_0	Unassigned	Both
B2R2H_VFD_S54_cat2_5	40769	Unassigned	Unassigned	DNaseOnly
B2R2H_VFD_S54_cat2_50	65816	VC_125_0	Unassigned	DNaseOnly
B2R2H_VFD_S54_cat2_51	64116	VC_344_0	Unassigned	Both
B2R2H_VFD_S54_cat2_54	71656	Unassigned	Unassigned	DNaseOnly
B2R2H_VFD_S54_cat2_55	65780	VC_136_0	Unassigned	DNaseOnly
B2R2H_VFD_S54_cat2_56	64681	Unassigned	Unassigned	DNaseOnly
B2R2H_VFD_S54_cat2_57	63675	VC_596_0	Unassigned	Both
B2R2H_VFD_S54_cat2_58	60333	VC_834_0	Unassigned	Both
B2R2H_VFD_S54_cat2_6	66087	VC_735_0	Unassigned	Both
B2R2H_VFD_S54_cat2_60	58083	VC_440_0	Unassigned	Both
B2R2H_VFD_S54_cat2_61	57018	VC_187_0	Unassigned	Both
B2R2H_VFD_S54_cat2_65	55301	VC_353_0	Unassigned	Both
B2R2H_VFD_S54_cat2_66	55255	VC_303_0	Unassigned	Both
B2R2H_VFD_S54_cat2_67	54999	Unassigned	Unassigned	DNaseOnly
B2R2H_VFD_S54_cat2_68	53340	VC_329_0	Unassigned	DNaseOnly
B2R2H_VFD_S54_cat2_69	52540	VC_230_0	Unassigned	DNaseOnly
B2R2H_VFD_S54_cat2_70	52433	VC_286_0	Unassigned	DNaseOnly
B2R2H_VFD_S54_cat2_71	52290	VC_657_0	Unassigned	Both
B2R2H_VFD_S54_cat2_72	49649	VC_836_0	Unassigned	DNaseOnly
B2R2H_VFD_S54_cat2_74	49127	VC_607_0	Unassigned	Both
B2R2H_VFD_S54_cat2_75	49108	VC_837_0	Unassigned	Both
B2R2H_VFD_S54_cat2_76	48900	Unassigned	Unassigned	DNaseOnly
B2R2H_VFD_S54_cat2_77	48768	VC_254_0	Unassigned	Both
B2R2H_VFD_S54_cat2_78	48215	VC_586_0	Unassigned	Both
B2R2H_VFD_S54_cat2_79	48152	VC_705_0	Unassigned	DNaseOnly
B2R2H_VFD_S54_cat2_8	38801	VC_686_0	Unassigned	Both
B2R2H_VFD_S54_cat2_80	47381	Unassigned	Unassigned	DNaseOnly
B2R2H_VFD_S54_cat2_81	47351	VC_52_0	Unassigned	Both
B2R2H_VFD_S54_cat2_82	47165	VC_139_0	Unassigned	Both
B2R2H_VFD_S54_cat2_83	46516	VC_338_0	Unassigned	Both
B2R2H_VFD_S54_cat2_85	46112	VC_572_0	Unassigned	DNaseOnly
B2R2H_VFD_S54_cat2_86	45849	VC_169_0	Unassigned	Both
B2R2H_VFD_S54_cat2_87	45579	VC_167_0	Unassigned	Both
B2R2H_VFD_S54_cat2_89	44477	VC_615_0	Unassigned	Both
B2R2H_VFD_S54_cat2_9	10905	VC_115_0	Unassigned	Both
B2R2H_VFD_S54_cat2_91	44108	Unassigned	Unassigned	DNaseOnly
B2R2H_VFD_S54_cat2_92	44066	VC_526_0	Unassigned	Both
B2R2H_VFD_S54_cat2_93	44021	VC_222_0	Unassigned	Both
B2R2H_VFD_S54_cat2_94	43673	VC_289_0	Unassigned	DNaseOnly
B2R2H_VFD_S54_cat2_95	43374	VC_229_0	Unassigned	Both
B2R2H_VFD_S54_cat2_97	43171	Unassigned	Unassigned	DNaseOnly
B2R2H_VFD_S54_cat2_98	43112	VC_116_0	Unassigned	DNaseOnly
B2R2H_VFD_S54_cat4_0	87101	Unassigned	Unassigned	DNaseOnly
B2R2H_VFD_S54_cat4_1	66630	VC_689_0	Unassigned	Both
B2R2H_VFD_S54_cat5_0	26517	VC_235_0	Unassigned	DNaseOnly
B2R2H_VFD_S54_cat5_1	23031	VC_170_0	Unassigned	DNaseOnly
B2R2H_VFD_S54_cat5_2	18576	Unassigned	Unassigned	DNaseOnly
B2R2H_VFN_S46_cat2_0	49819	VC_600_0	Unassigned	NoDNaseOnly
B2R2H_VFN_S46_cat2_104	25533	VC_241_0	Unassigned	Both
B2R2H_VFN_S46_cat2_107	25335	VC_153_0	Unassigned	NoDNaseOnly
B2R2H_VFN_S46_cat2_114	23545	VC_183_0	Unassigned	NoDNaseOnly
B2R2H_VFN_S46_cat2_115	23377	Unassigned	Unassigned	NoDNaseOnly
B2R2H_VFN_S46_cat2_117	22550	VC_354_0	Unassigned	NoDNaseOnly
B2R2H_VFN_S46_cat2_118	22434	Unassigned	Unassigned	Both
B2R2H_VFN_S46_cat2_12	45492	VC_220_0	Unassigned	NoDNaseOnly
B2R2H_VFN_S46_cat2_120	22136	Unassigned	Unassigned	NoDNaseOnly
B2R2H_VFN_S46_cat2_126	20616	VC_534_0	Unassigned	Both
B2R2H_VFN_S46_cat2_127	20506	Unassigned	Unassigned	NoDNaseOnly
B2R2H_VFN_S46_cat2_129	20031	VC_458_0	Unassigned	NoDNaseOnly
B2R2H_VFN_S46_cat2_131	19985	VC_725_0	Unassigned	NoDNaseOnly
B2R2H_VFN_S46_cat2_133	19629	VC_450_0	Unassigned	NoDNaseOnly
B2R2H_VFN_S46_cat2_135	19419	Unassigned	Unassigned	NoDNaseOnly
B2R2H_VFN_S46_cat2_14	39625	VC_138_0	Unassigned	Both
B2R2H_VFN_S46_cat2_142	18246	VC_839_0	Unassigned	NoDNaseOnly
B2R2H_VFN_S46_cat2_144	17959	VC_278_0	Unassigned	Both
B2R2H_VFN_S46_cat2_145	17955	Unassigned	Unassigned	NoDNaseOnly
B2R2H_VFN_S46_cat2_147	17793	VC_448_0	Unassigned	Both
B2R2H_VFN_S46_cat2_149	17137	Unassigned	Unassigned	NoDNaseOnly
B2R2H_VFN_S46_cat2_15	10905	VC_115_0	Unassigned	NoDNaseOnly
B2R2H_VFN_S46_cat2_152	17073	VC_840_0	Unassigned	NoDNaseOnly
B2R2H_VFN_S46_cat2_153	17050	VC_490_0	Unassigned	NoDNaseOnly
B2R2H_VFN_S46_cat2_155	16999	VC_812_0	Unassigned	NoDNaseOnly
B2R2H_VFN_S46_cat2_158	16394	VC_796_0	Unassigned	NoDNaseOnly
B2R2H_VFN_S46_cat2_159	16359	VC_494_0	Unassigned	Both
B2R2H_VFN_S46_cat2_16	45658	VC_114_0	Unassigned	Both
B2R2H_VFN_S46_cat2_165	16136	VC_571_0	Unassigned	NoDNaseOnly
B2R2H_VFN_S46_cat2_17	50163	VC_291_0	Unassigned	Both
B2R2H_VFN_S46_cat2_172	14996	VC_76_0	Unassigned	Both
B2R2H_VFN_S46_cat2_175	14862	VC_191_0	Unassigned	NoDNaseOnly
B2R2H_VFN_S46_cat2_176	14751	Unassigned	Unassigned	NoDNaseOnly
B2R2H_VFN_S46_cat2_18	41656	VC_224_0	Unassigned	Both
B2R2H_VFN_S46_cat2_182	14214	VC_421_0	Unassigned	Both
B2R2H_VFN_S46_cat2_186	14117	VC_831_0	Unassigned	Both
B2R2H_VFN_S46_cat2_19	40170	VC_334_0	Unassigned	NoDNaseOnly
B2R2H_VFN_S46_cat2_193	13637	Unassigned	Unassigned	NoDNaseOnly
B2R2H_VFN_S46_cat2_194	13614	Unassigned	Unassigned	NoDNaseOnly
B2R2H_VFN_S46_cat2_197	13152	Unassigned	Unassigned	NoDNaseOnly
B2R2H_VFN_S46_cat2_2	53518	VC_329_0	Unassigned	Both
B2R2H_VFN_S46_cat2_204	12494	VC_411_0	Unassigned	NoDNaseOnly
B2R2H_VFN_S46_cat2_205	12404	VC_397_0	Unassigned	Both
B2R2H_VFN_S46_cat2_207	12300	Unassigned	Unassigned	NoDNaseOnly
B2R2H_VFN_S46_cat2_209	12231	VC_317_0	Unassigned	Both
B2R2H_VFN_S46_cat2_21	135507	VC_219_0	Unassigned	Both
B2R2H_VFN_S46_cat2_210	12182	Unassigned	Unassigned	NoDNaseOnly
B2R2H_VFN_S46_cat2_212	12093	Unassigned	Unassigned	NoDNaseOnly
B2R2H_VFN_S46_cat2_213	11962	Unassigned	Unassigned	NoDNaseOnly
B2R2H_VFN_S46_cat2_216	11839	Unassigned	Unassigned	NoDNaseOnly
B2R2H_VFN_S46_cat2_219	11693	VC_496_0	Unassigned	NoDNaseOnly
B2R2H_VFN_S46_cat2_22	52149	VC_657_0	Unassigned	NoDNaseOnly
B2R2H_VFN_S46_cat2_221	11662	VC_282_0	Unassigned	NoDNaseOnly
B2R2H_VFN_S46_cat2_222	11556	Unassigned	Unassigned	NoDNaseOnly
B2R2H_VFN_S46_cat2_223	11549	VC_772_0	Unassigned	NoDNaseOnly
B2R2H_VFN_S46_cat2_226	11386	Unassigned	Unassigned	NoDNaseOnly
B2R2H_VFN_S46_cat2_23	43168	VC_506_0	Unassigned	NoDNaseOnly
B2R2H_VFN_S46_cat2_230	11175	VC_395_0	Unassigned	NoDNaseOnly
B2R2H_VFN_S46_cat2_232	11004	Unassigned	Unassigned	NoDNaseOnly
B2R2H_VFN_S46_cat2_233	10904	Unassigned	Unassigned	NoDNaseOnly
B2R2H_VFN_S46_cat2_237	10762	VC_815_0	Unassigned	NoDNaseOnly
B2R2H_VFN_S46_cat2_24	49678	VC_288_0	Unassigned	Both
B2R2H_VFN_S46_cat2_242	10506	Unassigned	Unassigned	NoDNaseOnly
B2R2H_VFN_S46_cat2_247	10385	VC_408_0	Unassigned	NoDNaseOnly
B2R2H_VFN_S46_cat2_248	10364	VC_833_0	Unassigned	NoDNaseOnly
B2R2H_VFN_S46_cat2_249	10346	VC_847_0	Unassigned	NoDNaseOnly
B2R2H_VFN_S46_cat2_252	10103	Unassigned	Unassigned	NoDNaseOnly
B2R2H_VFN_S46_cat2_255	10062	VC_796_0	Unassigned	NoDNaseOnly
B2R2H_VFN_S46_cat2_27	73637	VC_193_0	Unassigned	Both
B2R2H_VFN_S46_cat2_28	68761	VC_273_0	Unassigned	Both
B2R2H_VFN_S46_cat2_36	52227	VC_367_0	Unassigned	NoDNaseOnly
B2R2H_VFN_S46_cat2_37	49964	VC_163_0	Unassigned	Both
B2R2H_VFN_S46_cat2_38	49037	VC_607_0	Unassigned	Both
B2R2H_VFN_S46_cat2_39	48764	VC_792_0	Unassigned	NoDNaseOnly
B2R2H_VFN_S46_cat2_4	65816	VC_125_0	Unassigned	NoDNaseOnly
B2R2H_VFN_S46_cat2_42	46100	VC_453_0	Unassigned	Both
B2R2H_VFN_S46_cat2_43	45152	VC_50_0	Unassigned	Both
B2R2H_VFN_S46_cat2_44	44575	VC_180_0	Unassigned	Both
B2R2H_VFN_S46_cat2_45	44068	VC_615_0	Unassigned	NoDNaseOnly
B2R2H_VFN_S46_cat2_46	43566	VC_356_0	Unassigned	Both
B2R2H_VFN_S46_cat2_48	42478	VC_347_0	Unassigned	Both
B2R2H_VFN_S46_cat2_49	42421	VC_672_0	Unassigned	Both
B2R2H_VFN_S46_cat2_5	40475	VC_113_0	Unassigned	Both
B2R2H_VFN_S46_cat2_50	42083	VC_576_0	Unassigned	Both
B2R2H_VFN_S46_cat2_52	41624	VC_434_0	Unassigned	Both
B2R2H_VFN_S46_cat2_54	41192	VC_197_0	Unassigned	Both
B2R2H_VFN_S46_cat2_56	39960	Unassigned	Unassigned	NoDNaseOnly
B2R2H_VFN_S46_cat2_57	39876	VC_298_0	Unassigned	Both
B2R2H_VFN_S46_cat2_59	38911	VC_629_0	Unassigned	Both
B2R2H_VFN_S46_cat2_6	40132	VC_435_0	Unassigned	NoDNaseOnly
B2R2H_VFN_S46_cat2_60	38084	VC_525_0	Unassigned	NoDNaseOnly
B2R2H_VFN_S46_cat2_61	37793	VC_781_0	Unassigned	NoDNaseOnly
B2R2H_VFN_S46_cat2_64	36751	VC_744_0	Unassigned	NoDNaseOnly
B2R2H_VFN_S46_cat2_65	36674	VC_217_0	Unassigned	NoDNaseOnly
B2R2H_VFN_S46_cat2_66	36123	Unassigned	Unassigned	NoDNaseOnly
B2R2H_VFN_S46_cat2_67	36048	VC_850_0	Unassigned	Both
B2R2H_VFN_S46_cat2_69	34705	VC_756_0	Unassigned	NoDNaseOnly
B2R2H_VFN_S46_cat2_74	33992	VC_250_0	Unassigned	Both
B2R2H_VFN_S46_cat2_75	33409	VC_174_0	Unassigned	Both
B2R2H_VFN_S46_cat2_79	32649	VC_279_0	Unassigned	Both
B2R2H_VFN_S46_cat2_8	40041	VC_235_0	Unassigned	Both
B2R2H_VFN_S46_cat2_80	32011	VC_711_0	Unassigned	Both
B2R2H_VFN_S46_cat2_82	31706	VC_514_0	Unassigned	NoDNaseOnly
B2R2H_VFN_S46_cat2_83	31309	VC_611_0	Unassigned	Both
B2R2H_VFN_S46_cat2_84	31215	Unassigned	Unassigned	NoDNaseOnly
B2R2H_VFN_S46_cat2_86	30546	VC_177_0	Unassigned	NoDNaseOnly
B2R2H_VFN_S46_cat2_87	30410	VC_242_0	Unassigned	Both
B2R2H_VFN_S46_cat2_88	30037	VC_399_0	Unassigned	Both
B2R2H_VFN_S46_cat2_91	29601	VC_633_0	Unassigned	Both
B2R2H_VFN_S46_cat2_93	29418	Unassigned	Unassigned	NoDNaseOnly
B2R2H_VFN_S46_cat2_94	29361	Unassigned	Unassigned	Both
B2R2H_VFN_S46_cat2_95	28762	VC_296_0	Unassigned	Both
B2R2H_VFN_S46_cat5_2	9555	VC_546_0	Unassigned	NoDNaseOnly
B2R2H_VFN_S46_cat5_6	4970	Unassigned	Unassigned	NoDNaseOnly
B2R2L_VFD_S53_cat1_0	40235	VC_791_0	Unassigned	Both
B2R2L_VFD_S53_cat1_1	82120	Unassigned	Unassigned	DNaseOnly
B2R2L_VFD_S53_cat1_10	11885	Unassigned	Unassigned	DNaseOnly
B2R2L_VFD_S53_cat1_5	16839	VC_233_0	Unassigned	DNaseOnly
B2R2L_VFD_S53_cat1_6	14555	VC_713_0	Unassigned	DNaseOnly
B2R2L_VFD_S53_cat1_7	13856	Unassigned	Unassigned	DNaseOnly
B2R2L_VFD_S53_cat2_0	49507	Unassigned	Unassigned	DNaseOnly
B2R2L_VFD_S53_cat2_1	43264	VC_221_0	Unassigned	DNaseOnly
B2R2L_VFD_S53_cat2_10	38736	VC_488_0	Unassigned	DNaseOnly
B2R2L_VFD_S53_cat2_100	36711	VC_784_0	Unassigned	Both
B2R2L_VFD_S53_cat2_102	36451	Unassigned	Unassigned	DNaseOnly
B2R2L_VFD_S53_cat2_106	34781	VC_853_0	Siphoviridae	DNaseOnly
B2R2L_VFD_S53_cat2_109	34177	Unassigned	Unassigned	DNaseOnly
B2R2L_VFD_S53_cat2_116	33012	VC_429_0	Unassigned	Both
B2R2L_VFD_S53_cat2_117	32994	VC_418_0	Unassigned	DNaseOnly
B2R2L_VFD_S53_cat2_12	34198	VC_146_0	Unassigned	DNaseOnly
B2R2L_VFD_S53_cat2_120	31109	VC_503_0	Unassigned	DNaseOnly
B2R2L_VFD_S53_cat2_121	30849	VC_325_0	Unassigned	Both
B2R2L_VFD_S53_cat2_122	30603	Unassigned	Unassigned	DNaseOnly
B2R2L_VFD_S53_cat2_123	30410	VC_787_0	Unassigned	DNaseOnly
B2R2L_VFD_S53_cat2_124	30345	Unassigned	Unassigned	DNaseOnly
B2R2L_VFD_S53_cat2_125	30128	VC_697_0	Unassigned	DNaseOnly
B2R2L_VFD_S53_cat2_127	29228	VC_719_0	Unassigned	DNaseOnly
B2R2L_VFD_S53_cat2_128	29192	VC_2_0	Unassigned	Both
B2R2L_VFD_S53_cat2_129	28895	VC_152_0	Unassigned	DNaseOnly
B2R2L_VFD_S53_cat2_13	63686	VC_281_0	Unassigned	Both
B2R2L_VFD_S53_cat2_131	28310	Unassigned	Unassigned	DNaseOnly
B2R2L_VFD_S53_cat2_134	27889	VC_717_0	Unassigned	DNaseOnly
B2R2L_VFD_S53_cat2_136	27528	VC_438_0	Unassigned	DNaseOnly
B2R2L_VFD_S53_cat2_137	27353	VC_223_0	Unassigned	DNaseOnly
B2R2L_VFD_S53_cat2_14	61647	VC_854_0	Unassigned	DNaseOnly
B2R2L_VFD_S53_cat2_141	27153	VC_181_0	Unassigned	DNaseOnly
B2R2L_VFD_S53_cat2_142	26680	Unassigned	Unassigned	Both
B2R2L_VFD_S53_cat2_145	26413	Unassigned	Unassigned	DNaseOnly
B2R2L_VFD_S53_cat2_146	26349	VC_385_0	Unassigned	DNaseOnly
B2R2L_VFD_S53_cat2_147	26124	VC_371_0	Unassigned	DNaseOnly
B2R2L_VFD_S53_cat2_15	40132	VC_435_0	Unassigned	Both
B2R2L_VFD_S53_cat2_152	25787	Unassigned	Unassigned	DNaseOnly
B2R2L_VFD_S53_cat2_154	25284	VC_170_0	Unassigned	Both
B2R2L_VFD_S53_cat2_155	25187	Unassigned	Unassigned	DNaseOnly
B2R2L_VFD_S53_cat2_156	25135	Unassigned	Unassigned	Both
B2R2L_VFD_S53_cat2_157	24467	VC_609_0	Unassigned	DNaseOnly
B2R2L_VFD_S53_cat2_158	24185	VC_218_0	Unassigned	DNaseOnly
B2R2L_VFD_S53_cat2_161	23992	VC_405_0	Unassigned	Both
B2R2L_VFD_S53_cat2_163	23767	VC_283_0	Unassigned	DNaseOnly
B2R2L_VFD_S53_cat2_164	23713	VC_857_0	Unassigned	DNaseOnly
B2R2L_VFD_S53_cat2_169	22836	VC_161_0	Unassigned	DNaseOnly
B2R2L_VFD_S53_cat2_170	22733	VC_706_0	Unassigned	Both
B2R2L_VFD_S53_cat2_173	22069	VC_302_0	Unassigned	DNaseOnly
B2R2L_VFD_S53_cat2_176	21586	Unassigned	Unassigned	DNaseOnly
B2R2L_VFD_S53_cat2_18	40921	VC_135_0	Unassigned	DNaseOnly
B2R2L_VFD_S53_cat2_184	20386	Unassigned	Unassigned	DNaseOnly
B2R2L_VFD_S53_cat2_185	20338	VC_410_0	Unassigned	Both
B2R2L_VFD_S53_cat2_191	19628	Unassigned	Unassigned	DNaseOnly
B2R2L_VFD_S53_cat2_193	19340	VC_527_0	Unassigned	DNaseOnly
B2R2L_VFD_S53_cat2_195	19250	Unassigned	Unassigned	DNaseOnly
B2R2L_VFD_S53_cat2_196	19186	VC_585_0	Unassigned	Both
B2R2L_VFD_S53_cat2_199	19088	Unassigned	Unassigned	DNaseOnly
B2R2L_VFD_S53_cat2_20	63399	VC_759_0	Unassigned	DNaseOnly
B2R2L_VFD_S53_cat2_200	18926	VC_861_0	Unassigned	DNaseOnly
B2R2L_VFD_S53_cat2_201	18903	VC_597_0	Unassigned	DNaseOnly
B2R2L_VFD_S53_cat2_203	18878	Unassigned	Unassigned	DNaseOnly
B2R2L_VFD_S53_cat2_204	18831	Unassigned	Unassigned	DNaseOnly
B2R2L_VFD_S53_cat2_207	18603	VC_414_0	Unassigned	DNaseOnly
B2R2L_VFD_S53_cat2_21	68197	Unassigned	Unassigned	DNaseOnly
B2R2L_VFD_S53_cat2_211	17896	VC_484_0	Unassigned	DNaseOnly
B2R2L_VFD_S53_cat2_212	17732	Unassigned	Unassigned	DNaseOnly
B2R2L_VFD_S53_cat2_213	17708	VC_857_0	Unassigned	DNaseOnly
B2R2L_VFD_S53_cat2_22	76429	Unassigned	Unassigned	DNaseOnly
B2R2L_VFD_S53_cat2_222	17232	VC_293_0	Unassigned	DNaseOnly
B2R2L_VFD_S53_cat2_224	17186	Unassigned	Unassigned	DNaseOnly
B2R2L_VFD_S53_cat2_226	17023	VC_547_0	Siphoviridae	DNaseOnly
B2R2L_VFD_S53_cat2_227	17002	Unassigned	Unassigned	DNaseOnly
B2R2L_VFD_S53_cat2_229	16824	VC_136_0	Unassigned	Both
B2R2L_VFD_S53_cat2_23	34912	Unassigned	Unassigned	DNaseOnly
B2R2L_VFD_S53_cat2_232	16463	VC_111_0	Unassigned	DNaseOnly
B2R2L_VFD_S53_cat2_237	16356	VC_707_0	Unassigned	DNaseOnly
B2R2L_VFD_S53_cat2_24	153332	Unassigned	Unassigned	DNaseOnly
B2R2L_VFD_S53_cat2_240	16326	VC_556_0	Unassigned	DNaseOnly
B2R2L_VFD_S53_cat2_241	16237	VC_391_0	Unassigned	DNaseOnly
B2R2L_VFD_S53_cat2_242	16122	VC_545_0	Unassigned	DNaseOnly
B2R2L_VFD_S53_cat2_244	16034	VC_566_0	Unassigned	Both
B2R2L_VFD_S53_cat2_245	15841	Unassigned	Unassigned	DNaseOnly
B2R2L_VFD_S53_cat2_250	15784	VC_867_0	Unassigned	DNaseOnly
B2R2L_VFD_S53_cat2_251	15761	Unassigned	Unassigned	DNaseOnly
B2R2L_VFD_S53_cat2_253	15726	VC_190_0	Unassigned	DNaseOnly
B2R2L_VFD_S53_cat2_254	15721	Unassigned	Unassigned	Both
B2R2L_VFD_S53_cat2_255	15706	VC_394_0	Unassigned	DNaseOnly
B2R2L_VFD_S53_cat2_257	15503	Unassigned	Unassigned	DNaseOnly
B2R2L_VFD_S53_cat2_259	15459	VC_694_0	Unassigned	DNaseOnly
B2R2L_VFD_S53_cat2_26	47806	Unassigned	Unassigned	DNaseOnly
B2R2L_VFD_S53_cat2_260	15452	Unassigned	Unassigned	DNaseOnly
B2R2L_VFD_S53_cat2_261	15418	VC_856_0	Unassigned	DNaseOnly
B2R2L_VFD_S53_cat2_264	15312	VC_826_0	Unassigned	DNaseOnly
B2R2L_VFD_S53_cat2_266	15138	VC_619_0	Unassigned	DNaseOnly
B2R2L_VFD_S53_cat2_27	40708	Unassigned	Unassigned	DNaseOnly
B2R2L_VFD_S53_cat2_270	14958	VC_541_0	Unassigned	DNaseOnly
B2R2L_VFD_S53_cat2_271	14864	Unassigned	Unassigned	DNaseOnly
B2R2L_VFD_S53_cat2_273	14611	VC_873_0	Unassigned	DNaseOnly
B2R2L_VFD_S53_cat2_274	14562	Unassigned	Unassigned	DNaseOnly
B2R2L_VFD_S53_cat2_276	14395	Unassigned	Unassigned	DNaseOnly
B2R2L_VFD_S53_cat2_277	14325	VC_485_0	Unassigned	Both
B2R2L_VFD_S53_cat2_278	14295	Unassigned	Unassigned	DNaseOnly
B2R2L_VFD_S53_cat2_28	43768	VC_332_0	Unassigned	DNaseOnly
B2R2L_VFD_S53_cat2_281	14187	VC_351_0	Unassigned	DNaseOnly
B2R2L_VFD_S53_cat2_282	14175	VC_836_0	Unassigned	DNaseOnly
B2R2L_VFD_S53_cat2_283	13994	VC_458_0	Unassigned	DNaseOnly
B2R2L_VFD_S53_cat2_284	13966	Unassigned	Unassigned	DNaseOnly
B2R2L_VFD_S53_cat2_286	13866	Unassigned	Unassigned	DNaseOnly
B2R2L_VFD_S53_cat2_289	13630	VC_411_0	Unassigned	DNaseOnly
B2R2L_VFD_S53_cat2_292	13502	Unassigned	Unassigned	DNaseOnly
B2R2L_VFD_S53_cat2_296	13361	Unassigned	Unassigned	DNaseOnly
B2R2L_VFD_S53_cat2_297	13334	VC_779_0	Unassigned	DNaseOnly
B2R2L_VFD_S53_cat2_298	13262	VC_539_0	Unassigned	DNaseOnly
B2R2L_VFD_S53_cat2_299	13212	VC_604_0	Unassigned	DNaseOnly
B2R2L_VFD_S53_cat2_3	52753	VC_256_0	Unassigned	Both
B2R2L_VFD_S53_cat2_30	36670	VC_549_0	Unassigned	Both
B2R2L_VFD_S53_cat2_300	13182	Unassigned	Unassigned	DNaseOnly
B2R2L_VFD_S53_cat2_305	12788	Unassigned	Unassigned	DNaseOnly
B2R2L_VFD_S53_cat2_306	12766	VC_563_0	Unassigned	DNaseOnly
B2R2L_VFD_S53_cat2_308	12744	Unassigned	Unassigned	DNaseOnly
B2R2L_VFD_S53_cat2_31	46833	Unassigned	Unassigned	DNaseOnly
B2R2L_VFD_S53_cat2_310	12654	Unassigned	Unassigned	DNaseOnly
B2R2L_VFD_S53_cat2_311	12653	Unassigned	Unassigned	DNaseOnly
B2R2L_VFD_S53_cat2_312	12652	Unassigned	Unassigned	DNaseOnly
B2R2L_VFD_S53_cat2_313	12637	VC_103_0	Unassigned	DNaseOnly
B2R2L_VFD_S53_cat2_316	12476	VC_619_0	Unassigned	DNaseOnly
B2R2L_VFD_S53_cat2_319	12415	VC_644_0	Unassigned	DNaseOnly
B2R2L_VFD_S53_cat2_320	12364	VC_436_0	Unassigned	DNaseOnly
B2R2L_VFD_S53_cat2_321	12350	Unassigned	Unassigned	DNaseOnly
B2R2L_VFD_S53_cat2_324	12255	VC_507_0	Unassigned	DNaseOnly
B2R2L_VFD_S53_cat2_325	12243	VC_610_0	Unassigned	DNaseOnly
B2R2L_VFD_S53_cat2_326	12242	Unassigned	Unassigned	DNaseOnly
B2R2L_VFD_S53_cat2_328	12214	VC_879_0	Unassigned	DNaseOnly
B2R2L_VFD_S53_cat2_329	12204	Unassigned	Unassigned	DNaseOnly
B2R2L_VFD_S53_cat2_330	12122	VC_879_0	Unassigned	DNaseOnly
B2R2L_VFD_S53_cat2_331	12080	VC_39_0	Unassigned	DNaseOnly
B2R2L_VFD_S53_cat2_332	11978	Unassigned	Unassigned	DNaseOnly
B2R2L_VFD_S53_cat2_333	11958	VC_451_0	Unassigned	DNaseOnly
B2R2L_VFD_S53_cat2_335	11784	Unassigned	Unassigned	DNaseOnly
B2R2L_VFD_S53_cat2_337	11698	VC_604_0	Unassigned	DNaseOnly
B2R2L_VFD_S53_cat2_339	11681	Unassigned	Unassigned	DNaseOnly
B2R2L_VFD_S53_cat2_348	11324	VC_323_0	Unassigned	DNaseOnly
B2R2L_VFD_S53_cat2_355	11186	VC_191_0	Unassigned	DNaseOnly
B2R2L_VFD_S53_cat2_356	11177	Unassigned	Unassigned	DNaseOnly
B2R2L_VFD_S53_cat2_358	11101	Unassigned	Unassigned	DNaseOnly
B2R2L_VFD_S53_cat2_362	10960	VC_417_0	Unassigned	DNaseOnly
B2R2L_VFD_S53_cat2_364	10927	VC_68_0	Unassigned	DNaseOnly
B2R2L_VFD_S53_cat2_368	10838	Unassigned	Unassigned	DNaseOnly
B2R2L_VFD_S53_cat2_37	62822	VC_521_0	Unassigned	Both
B2R2L_VFD_S53_cat2_370	10822	Unassigned	Unassigned	DNaseOnly
B2R2L_VFD_S53_cat2_371	10771	Unassigned	Unassigned	DNaseOnly
B2R2L_VFD_S53_cat2_372	10745	VC_468_0	Unassigned	DNaseOnly
B2R2L_VFD_S53_cat2_375	10694	Unassigned	Unassigned	DNaseOnly
B2R2L_VFD_S53_cat2_376	10660	VC_561_0	Unassigned	DNaseOnly
B2R2L_VFD_S53_cat2_377	10645	Unassigned	Unassigned	DNaseOnly
B2R2L_VFD_S53_cat2_378	10637	Unassigned	Unassigned	DNaseOnly
B2R2L_VFD_S53_cat2_38	45492	VC_220_0	Unassigned	DNaseOnly
B2R2L_VFD_S53_cat2_381	10536	Unassigned	Unassigned	DNaseOnly
B2R2L_VFD_S53_cat2_383	10528	Unassigned	Unassigned	DNaseOnly
B2R2L_VFD_S53_cat2_384	10517	Unassigned	Unassigned	DNaseOnly
B2R2L_VFD_S53_cat2_385	10450	Unassigned	Unassigned	DNaseOnly
B2R2L_VFD_S53_cat2_388	10439	Unassigned	Unassigned	DNaseOnly
B2R2L_VFD_S53_cat2_39	41289	Unassigned	Unassigned	DNaseOnly
B2R2L_VFD_S53_cat2_390	10386	VC_395_0	Unassigned	DNaseOnly
B2R2L_VFD_S53_cat2_393	10272	Unassigned	Unassigned	DNaseOnly
B2R2L_VFD_S53_cat2_395	10186	Unassigned	Unassigned	DNaseOnly
B2R2L_VFD_S53_cat2_396	10164	VC_722_0	Unassigned	DNaseOnly
B2R2L_VFD_S53_cat2_397	10103	Unassigned	Unassigned	DNaseOnly
B2R2L_VFD_S53_cat2_398	10087	Unassigned	Unassigned	DNaseOnly
B2R2L_VFD_S53_cat2_399	10031	VC_265_0	Podoviridae	DNaseOnly
B2R2L_VFD_S53_cat2_400	10030	VC_129_0	Unassigned	DNaseOnly
B2R2L_VFD_S53_cat2_42	57997	VC_741_0	Unassigned	DNaseOnly
B2R2L_VFD_S53_cat2_43	49587	VC_343_0	Unassigned	DNaseOnly
B2R2L_VFD_S53_cat2_47	63850	Unassigned	Unassigned	DNaseOnly
B2R2L_VFD_S53_cat2_48	62787	VC_529_0	Unassigned	DNaseOnly
B2R2L_VFD_S53_cat2_49	59608	VC_155_0	Unassigned	Both
B2R2L_VFD_S53_cat2_5	23535	VC_183_0	Unassigned	DNaseOnly
B2R2L_VFD_S53_cat2_51	54059	Unassigned	Unassigned	DNaseOnly
B2R2L_VFD_S53_cat2_52	52749	Unassigned	Unassigned	DNaseOnly
B2R2L_VFD_S53_cat2_54	51826	VC_172_0	Unassigned	DNaseOnly
B2R2L_VFD_S53_cat2_55	50942	VC_154_0	Unassigned	DNaseOnly
B2R2L_VFD_S53_cat2_58	49401	VC_257_0	Unassigned	Both
B2R2L_VFD_S53_cat2_6	48049	VC_705_0	Unassigned	Both
B2R2L_VFD_S53_cat2_61	47968	VC_310_0	Unassigned	DNaseOnly
B2R2L_VFD_S53_cat2_63	47692	Unassigned	Unassigned	DNaseOnly
B2R2L_VFD_S53_cat2_64	47463	VC_218_0	Unassigned	Both
B2R2L_VFD_S53_cat2_65	46716	VC_883_0	Unassigned	DNaseOnly
B2R2L_VFD_S53_cat2_66	46519	VC_591_0	Podoviridae	DNaseOnly
B2R2L_VFD_S53_cat2_68	45356	Unassigned	Unassigned	DNaseOnly
B2R2L_VFD_S53_cat2_69	44941	VC_430_0	Unassigned	Both
B2R2L_VFD_S53_cat2_7	47410	VC_550_0	Unassigned	Both
B2R2L_VFD_S53_cat2_70	44832	VC_868_0	Podoviridae	DNaseOnly
B2R2L_VFD_S53_cat2_75	44264	Unassigned	Unassigned	Both
B2R2L_VFD_S53_cat2_76	44078	VC_753_0	Unassigned	Both
B2R2L_VFD_S53_cat2_78	43002	VC_564_0	Unassigned	Both
B2R2L_VFD_S53_cat2_79	42475	VC_347_0	Unassigned	DNaseOnly
B2R2L_VFD_S53_cat2_8	46115	Unassigned	Unassigned	Both
B2R2L_VFD_S53_cat2_80	42432	VC_275_0	Unassigned	DNaseOnly
B2R2L_VFD_S53_cat2_82	41904	VC_82_0	Siphoviridae	Both
B2R2L_VFD_S53_cat2_83	41760	VC_362_0	Unassigned	Both
B2R2L_VFD_S53_cat2_84	41439	Unassigned	Unassigned	DNaseOnly
B2R2L_VFD_S53_cat2_87	40918	VC_196_0	Unassigned	Both
B2R2L_VFD_S53_cat2_88	40408	VC_50_0	Unassigned	DNaseOnly
B2R2L_VFD_S53_cat2_9	39402	VC_573_0	Unassigned	DNaseOnly
B2R2L_VFD_S53_cat2_91	39189	VC_722_0	Unassigned	DNaseOnly
B2R2L_VFD_S53_cat2_92	38967	Unassigned	Unassigned	DNaseOnly
B2R2L_VFD_S53_cat2_93	38561	VC_449_0	Unassigned	Both
B2R2L_VFD_S53_cat2_95	38028	VC_211_0	Unassigned	DNaseOnly
B2R2L_VFD_S53_cat2_96	37817	VC_498_0	Unassigned	Both
B2R2L_VFD_S53_cat2_97	37636	VC_469_0	Unassigned	Both
B2R2L_VFD_S53_cat4_0	96565	VC_733_0	Unassigned	DNaseOnly
B2R2L_VFD_S53_cat5_0	113934	VC_886_2	Myoviridae	DNaseOnly
B2R2L_VFD_S53_cat5_2	12319	VC_358_0	Unassigned	DNaseOnly
B2R2L_VFN_S45_cat2_10	39513	VC_138_0	Unassigned	NoDNaseOnly
B2R2L_VFN_S45_cat2_101	18084	VC_159_0	Myoviridae	NoDNaseOnly
B2R2L_VFN_S45_cat2_105	17559	VC_503_0	Unassigned	NoDNaseOnly
B2R2L_VFN_S45_cat2_109	17312	VC_619_0	Unassigned	NoDNaseOnly
B2R2L_VFN_S45_cat2_112	16794	VC_692_0	Unassigned	Both
B2R2L_VFN_S45_cat2_113	16742	VC_212_0	Unassigned	NoDNaseOnly
B2R2L_VFN_S45_cat2_118	16274	Unassigned	Unassigned	NoDNaseOnly
B2R2L_VFN_S45_cat2_13	42144	VC_401_0	Unassigned	Both
B2R2L_VFN_S45_cat2_133	14876	VC_302_0	Unassigned	NoDNaseOnly
B2R2L_VFN_S45_cat2_135	14650	Unassigned	Unassigned	NoDNaseOnly
B2R2L_VFN_S45_cat2_137	14347	Unassigned	Unassigned	NoDNaseOnly
B2R2L_VFN_S45_cat2_14	87952	VC_148_0	Unassigned	NoDNaseOnly
B2R2L_VFN_S45_cat2_15	23535	VC_183_0	Unassigned	NoDNaseOnly
B2R2L_VFN_S45_cat2_152	12600	VC_653_0	Unassigned	NoDNaseOnly
B2R2L_VFN_S45_cat2_157	12209	Unassigned	Unassigned	NoDNaseOnly
B2R2L_VFN_S45_cat2_16	40235	VC_791_0	Unassigned	NoDNaseOnly
B2R2L_VFN_S45_cat2_160	11758	Unassigned	Unassigned	NoDNaseOnly
B2R2L_VFN_S45_cat2_162	11740	VC_882_0	Unassigned	NoDNaseOnly
B2R2L_VFN_S45_cat2_164	11656	VC_315_0	Unassigned	Both
B2R2L_VFN_S45_cat2_167	11467	VC_589_0	Unassigned	Both
B2R2L_VFN_S45_cat2_168	11459	VC_444_0	Unassigned	Both
B2R2L_VFN_S45_cat2_17	51767	VC_201_0	Unassigned	Both
B2R2L_VFN_S45_cat2_176	11029	VC_612_0	Unassigned	Both
B2R2L_VFN_S45_cat2_177	11003	VC_884_0	Unassigned	Both
B2R2L_VFN_S45_cat2_184	10369	Unassigned	Unassigned	NoDNaseOnly
B2R2L_VFN_S45_cat2_187	10353	Unassigned	Unassigned	NoDNaseOnly
B2R2L_VFN_S45_cat2_2	42288	VC_756_0	Unassigned	NoDNaseOnly
B2R2L_VFN_S45_cat2_20	42995	VC_226_0	Unassigned	Both
B2R2L_VFN_S45_cat2_21	49552	VC_343_0	Unassigned	NoDNaseOnly
B2R2L_VFN_S45_cat2_24	74674	Unassigned	Unassigned	NoDNaseOnly
B2R2L_VFN_S45_cat2_25	61629	VC_854_0	Unassigned	NoDNaseOnly
B2R2L_VFN_S45_cat2_26	58050	VC_415_0	Unassigned	NoDNaseOnly
B2R2L_VFN_S45_cat2_28	51858	VC_172_0	Unassigned	NoDNaseOnly
B2R2L_VFN_S45_cat2_3	40921	VC_135_0	Unassigned	Both
B2R2L_VFN_S45_cat2_30	49509	Unassigned	Unassigned	Both
B2R2L_VFN_S45_cat2_31	49404	VC_565_0	Unassigned	Both
B2R2L_VFN_S45_cat2_33	48473	VC_290_0	Unassigned	Both
B2R2L_VFN_S45_cat2_34	48471	Unassigned	Unassigned	NoDNaseOnly
B2R2L_VFN_S45_cat2_35	47742	VC_104_0	Unassigned	NoDNaseOnly
B2R2L_VFN_S45_cat2_37	45336	VC_186_0	Siphoviridae	NoDNaseOnly
B2R2L_VFN_S45_cat2_39	43013	VC_332_0	Unassigned	NoDNaseOnly
B2R2L_VFN_S45_cat2_45	37323	VC_772_0	Unassigned	NoDNaseOnly
B2R2L_VFN_S45_cat2_48	36282	VC_174_0	Unassigned	Both
B2R2L_VFN_S45_cat2_50	35982	VC_799_0	Unassigned	Both
B2R2L_VFN_S45_cat2_53	35380	VC_429_0	Unassigned	NoDNaseOnly
B2R2L_VFN_S45_cat2_59	33657	VC_151_0	Unassigned	Both
B2R2L_VFN_S45_cat2_6	48049	VC_705_0	Unassigned	NoDNaseOnly
B2R2L_VFN_S45_cat2_61	31726	VC_479_0	Unassigned	Both
B2R2L_VFN_S45_cat2_64	31010	VC_418_0	Unassigned	NoDNaseOnly
B2R2L_VFN_S45_cat2_66	30298	VC_370_0	Unassigned	Both
B2R2L_VFN_S45_cat2_77	25370	Unassigned	Unassigned	NoDNaseOnly
B2R2L_VFN_S45_cat2_85	21298	VC_880_0	Unassigned	NoDNaseOnly
B2R2L_VFN_S45_cat2_89	19757	VC_873_0	Unassigned	NoDNaseOnly
B2R2L_VFN_S45_cat2_9	40795	VC_50_0	Unassigned	NoDNaseOnly
B2R2L_VFN_S45_cat2_93	19385	VC_433_0	Unassigned	Both
B2R2L_VFN_S45_cat2_97	18694	VC_211_0	Unassigned	NoDNaseOnly
B2R2L_VFN_S45_cat5_0	8668	VC_652_0	Unassigned	NoDNaseOnly
B2R2L_VFN_S45_cat5_1	34782	Unassigned	Unassigned	NoDNaseOnly
B3R2H_VFD_S55_cat1_0	36200	VC_145_0	Unassigned	Both
B3R2H_VFD_S55_cat1_1	41718	VC_3_0	Unassigned	Both
B3R2H_VFD_S55_cat1_10	10760	Unassigned	Unassigned	DNaseOnly
B3R2H_VFD_S55_cat1_4	14798	Unassigned	Unassigned	DNaseOnly
B3R2H_VFD_S55_cat1_6	12883	Unassigned	Unassigned	DNaseOnly
B3R2H_VFD_S55_cat1_7	10911	VC_149_0	Unassigned	DNaseOnly
B3R2H_VFD_S55_cat2_10	45703	VC_339_0	Unassigned	DNaseOnly
B3R2H_VFD_S55_cat2_100	32896	VC_598_0	Unassigned	Both
B3R2H_VFD_S55_cat2_101	32370	VC_878_0	Unassigned	Both
B3R2H_VFD_S55_cat2_105	31823	Unassigned	Unassigned	DNaseOnly
B3R2H_VFD_S55_cat2_110	30496	VC_732_0	Unassigned	DNaseOnly
B3R2H_VFD_S55_cat2_111	30207	Unassigned	Unassigned	Both
B3R2H_VFD_S55_cat2_114	29632	VC_259_0	Unassigned	DNaseOnly
B3R2H_VFD_S55_cat2_115	29571	VC_15_0	Unassigned	DNaseOnly
B3R2H_VFD_S55_cat2_117	29145	VC_725_0	Unassigned	DNaseOnly
B3R2H_VFD_S55_cat2_119	28533	VC_788_0	Unassigned	Both
B3R2H_VFD_S55_cat2_12	45182	VC_472_0	Unassigned	Both
B3R2H_VFD_S55_cat2_122	27204	VC_891_0	Unassigned	Both
B3R2H_VFD_S55_cat2_124	27077	VC_892_0	Unassigned	DNaseOnly
B3R2H_VFD_S55_cat2_128	26548	VC_725_0	Unassigned	DNaseOnly
B3R2H_VFD_S55_cat2_13	48498	VC_860_0	Unassigned	DNaseOnly
B3R2H_VFD_S55_cat2_131	26000	Unassigned	Unassigned	DNaseOnly
B3R2H_VFD_S55_cat2_132	25565	VC_208_0	Unassigned	DNaseOnly
B3R2H_VFD_S55_cat2_134	25292	Unassigned	Unassigned	DNaseOnly
B3R2H_VFD_S55_cat2_138	24931	VC_749_0	Unassigned	DNaseOnly
B3R2H_VFD_S55_cat2_14	49432	Unassigned	Unassigned	DNaseOnly
B3R2H_VFD_S55_cat2_141	24227	VC_859_0	Unassigned	DNaseOnly
B3R2H_VFD_S55_cat2_142	24122	Unassigned	Unassigned	DNaseOnly
B3R2H_VFD_S55_cat2_15	13197	VC_552_0	Unassigned	DNaseOnly
B3R2H_VFD_S55_cat2_150	23326	VC_377_0	Unassigned	Both
B3R2H_VFD_S55_cat2_152	23083	Unassigned	Unassigned	DNaseOnly
B3R2H_VFD_S55_cat2_154	22542	VC_632_0	Unassigned	Both
B3R2H_VFD_S55_cat2_159	21584	VC_894_0	Unassigned	Both
B3R2H_VFD_S55_cat2_16	62822	VC_521_0	Unassigned	Both
B3R2H_VFD_S55_cat2_160	21540	Unassigned	Unassigned	DNaseOnly
B3R2H_VFD_S55_cat2_163	21373	VC_896_0	Unassigned	Both
B3R2H_VFD_S55_cat2_164	21349	Unassigned	Unassigned	DNaseOnly
B3R2H_VFD_S55_cat2_166	20904	Unassigned	Unassigned	DNaseOnly
B3R2H_VFD_S55_cat2_167	20719	VC_372_0	Unassigned	Both
B3R2H_VFD_S55_cat2_169	20222	Unassigned	Unassigned	DNaseOnly
B3R2H_VFD_S55_cat2_19	40119	Unassigned	Unassigned	DNaseOnly
B3R2H_VFD_S55_cat2_190	17759	Unassigned	Unassigned	DNaseOnly
B3R2H_VFD_S55_cat2_196	17355	Unassigned	Unassigned	DNaseOnly
B3R2H_VFD_S55_cat2_197	17287	VC_542_0	Unassigned	DNaseOnly
B3R2H_VFD_S55_cat2_199	17278	VC_897_0	Unassigned	DNaseOnly
B3R2H_VFD_S55_cat2_20	53511	VC_322_0	Unassigned	DNaseOnly
B3R2H_VFD_S55_cat2_204	16821	VC_182_0	Unassigned	DNaseOnly
B3R2H_VFD_S55_cat2_206	16158	VC_653_0	Unassigned	DNaseOnly
B3R2H_VFD_S55_cat2_207	16136	VC_450_0	Unassigned	DNaseOnly
B3R2H_VFD_S55_cat2_209	15989	VC_656_0	Unassigned	Both
B3R2H_VFD_S55_cat2_21	40184	VC_898_0	Unassigned	Both
B3R2H_VFD_S55_cat2_210	15825	VC_482_0	Unassigned	DNaseOnly
B3R2H_VFD_S55_cat2_212	15726	VC_856_0	Unassigned	Both
B3R2H_VFD_S55_cat2_213	15725	Unassigned	Unassigned	DNaseOnly
B3R2H_VFD_S55_cat2_214	15713	VC_296_0	Unassigned	Both
B3R2H_VFD_S55_cat2_216	15605	VC_706_0	Unassigned	Both
B3R2H_VFD_S55_cat2_217	15515	VC_723_0	Unassigned	DNaseOnly
B3R2H_VFD_S55_cat2_219	15398	VC_877_0	Unassigned	Both
B3R2H_VFD_S55_cat2_22	39445	VC_663_0	Unassigned	Both
B3R2H_VFD_S55_cat2_222	15207	Unassigned	Unassigned	DNaseOnly
B3R2H_VFD_S55_cat2_228	15036	Unassigned	Unassigned	DNaseOnly
B3R2H_VFD_S55_cat2_23	56646	VC_128_0	Unassigned	Both
B3R2H_VFD_S55_cat2_230	14861	Unassigned	Unassigned	DNaseOnly
B3R2H_VFD_S55_cat2_231	14812	VC_718_0	Unassigned	DNaseOnly
B3R2H_VFD_S55_cat2_235	14544	VC_604_0	Unassigned	DNaseOnly
B3R2H_VFD_S55_cat2_24	34552	VC_675_0	Unassigned	Both
B3R2H_VFD_S55_cat2_240	14208	Unassigned	Unassigned	DNaseOnly
B3R2H_VFD_S55_cat2_241	14207	VC_874_0	Unassigned	DNaseOnly
B3R2H_VFD_S55_cat2_244	14166	Unassigned	Unassigned	DNaseOnly
B3R2H_VFD_S55_cat2_245	14159	Unassigned	Unassigned	DNaseOnly
B3R2H_VFD_S55_cat2_248	13939	Unassigned	Unassigned	DNaseOnly
B3R2H_VFD_S55_cat2_25	48823	VC_322_0	Unassigned	DNaseOnly
B3R2H_VFD_S55_cat2_256	13726	VC_190_0	Unassigned	DNaseOnly
B3R2H_VFD_S55_cat2_257	13721	Unassigned	Unassigned	DNaseOnly
B3R2H_VFD_S55_cat2_259	13614	VC_832_0	Unassigned	DNaseOnly
B3R2H_VFD_S55_cat2_26	46070	VC_901_0	Unassigned	Both
B3R2H_VFD_S55_cat2_260	13436	Unassigned	Unassigned	DNaseOnly
B3R2H_VFD_S55_cat2_262	13368	Unassigned	Unassigned	DNaseOnly
B3R2H_VFD_S55_cat2_265	13221	Unassigned	Unassigned	DNaseOnly
B3R2H_VFD_S55_cat2_266	13200	VC_408_0	Unassigned	DNaseOnly
B3R2H_VFD_S55_cat2_267	13101	Unassigned	Unassigned	DNaseOnly
B3R2H_VFD_S55_cat2_268	13009	VC_165_0	Unassigned	DNaseOnly
B3R2H_VFD_S55_cat2_27	45839	VC_103_0	Unassigned	DNaseOnly
B3R2H_VFD_S55_cat2_274	12540	Unassigned	Unassigned	DNaseOnly
B3R2H_VFD_S55_cat2_275	12521	Unassigned	Unassigned	DNaseOnly
B3R2H_VFD_S55_cat2_278	12446	Unassigned	Unassigned	DNaseOnly
B3R2H_VFD_S55_cat2_279	12436	Unassigned	Unassigned	DNaseOnly
B3R2H_VFD_S55_cat2_28	48049	VC_705_0	Unassigned	DNaseOnly
B3R2H_VFD_S55_cat2_280	12430	Unassigned	Unassigned	DNaseOnly
B3R2H_VFD_S55_cat2_281	12420	VC_312_0	Unassigned	DNaseOnly
B3R2H_VFD_S55_cat2_282	12365	VC_192_0	Unassigned	Both
B3R2H_VFD_S55_cat2_284	12312	VC_902_0	Unassigned	DNaseOnly
B3R2H_VFD_S55_cat2_286	12068	Unassigned	Unassigned	DNaseOnly
B3R2H_VFD_S55_cat2_289	12009	VC_53_0	Unassigned	Both
B3R2H_VFD_S55_cat2_291	11864	VC_186_0	Siphoviridae	DNaseOnly
B3R2H_VFD_S55_cat2_292	11777	Unassigned	Unassigned	DNaseOnly
B3R2H_VFD_S55_cat2_293	11749	Unassigned	Unassigned	DNaseOnly
B3R2H_VFD_S55_cat2_297	11615	VC_589_0	Unassigned	DNaseOnly
B3R2H_VFD_S55_cat2_3	66584	VC_734_0	Unassigned	DNaseOnly
B3R2H_VFD_S55_cat2_30	44363	Unassigned	Unassigned	DNaseOnly
B3R2H_VFD_S55_cat2_305	11213	VC_468_0	Unassigned	DNaseOnly
B3R2H_VFD_S55_cat2_306	11210	Unassigned	Unassigned	DNaseOnly
B3R2H_VFD_S55_cat2_307	11192	Unassigned	Unassigned	DNaseOnly
B3R2H_VFD_S55_cat2_309	11152	VC_902_0	Unassigned	DNaseOnly
B3R2H_VFD_S55_cat2_311	11124	Unassigned	Unassigned	DNaseOnly
B3R2H_VFD_S55_cat2_315	11025	Unassigned	Unassigned	DNaseOnly
B3R2H_VFD_S55_cat2_317	10882	Unassigned	Unassigned	DNaseOnly
B3R2H_VFD_S55_cat2_319	10863	Unassigned	Unassigned	DNaseOnly
B3R2H_VFD_S55_cat2_32	40235	VC_791_0	Unassigned	DNaseOnly
B3R2H_VFD_S55_cat2_320	10861	Unassigned	Unassigned	DNaseOnly
B3R2H_VFD_S55_cat2_321	10820	Unassigned	Unassigned	DNaseOnly
B3R2H_VFD_S55_cat2_324	10778	Unassigned	Unassigned	DNaseOnly
B3R2H_VFD_S55_cat2_327	10591	VC_312_0	Unassigned	DNaseOnly
B3R2H_VFD_S55_cat2_33	57254	VC_393_0	Unassigned	DNaseOnly
B3R2H_VFD_S55_cat2_331	10302	Unassigned	Unassigned	DNaseOnly
B3R2H_VFD_S55_cat2_333	10219	VC_904_0	Unassigned	DNaseOnly
B3R2H_VFD_S55_cat2_334	10218	Unassigned	Unassigned	DNaseOnly
B3R2H_VFD_S55_cat2_336	10179	Unassigned	Unassigned	DNaseOnly
B3R2H_VFD_S55_cat2_337	10162	VC_699_0	Unassigned	DNaseOnly
B3R2H_VFD_S55_cat2_338	10111	Unassigned	Unassigned	DNaseOnly
B3R2H_VFD_S55_cat2_339	10086	Unassigned	Unassigned	DNaseOnly
B3R2H_VFD_S55_cat2_342	10022	VC_294_0	Unassigned	DNaseOnly
B3R2H_VFD_S55_cat2_35	54414	VC_559_0	Unassigned	DNaseOnly
B3R2H_VFD_S55_cat2_36	38750	VC_302_0	Unassigned	DNaseOnly
B3R2H_VFD_S55_cat2_37	48763	Unassigned	Unassigned	DNaseOnly
B3R2H_VFD_S55_cat2_38	16518	VC_652_0	Unassigned	DNaseOnly
B3R2H_VFD_S55_cat2_40	49295	VC_905_0	Unassigned	Both
B3R2H_VFD_S55_cat2_42	38801	VC_686_0	Unassigned	DNaseOnly
B3R2H_VFD_S55_cat2_44	47680	VC_880_0	Unassigned	Both
B3R2H_VFD_S55_cat2_48	61549	VC_599_0	Unassigned	DNaseOnly
B3R2H_VFD_S55_cat2_49	60408	VC_344_0	Unassigned	DNaseOnly
B3R2H_VFD_S55_cat2_5	43331	VC_557_0	Unassigned	DNaseOnly
B3R2H_VFD_S55_cat2_51	58730	VC_906_0	Unassigned	DNaseOnly
B3R2H_VFD_S55_cat2_52	57417	Unassigned	Unassigned	Both
B3R2H_VFD_S55_cat2_56	51798	VC_201_0	Unassigned	Both
B3R2H_VFD_S55_cat2_6	47174	Unassigned	Unassigned	DNaseOnly
B3R2H_VFD_S55_cat2_62	47777	VC_161_0	Unassigned	Both
B3R2H_VFD_S55_cat2_64	47382	VC_550_0	Unassigned	DNaseOnly
B3R2H_VFD_S55_cat2_65	47183	VC_290_0	Unassigned	DNaseOnly
B3R2H_VFD_S55_cat2_69	43885	VC_527_0	Unassigned	Both
B3R2H_VFD_S55_cat2_7	35701	VC_504_0	Unassigned	Both
B3R2H_VFD_S55_cat2_71	43706	VC_620_0	Unassigned	Both
B3R2H_VFD_S55_cat2_72	43171	Unassigned	Unassigned	DNaseOnly
B3R2H_VFD_S55_cat2_73	43002	VC_909_0	Unassigned	Both
B3R2H_VFD_S55_cat2_75	42660	VC_292_0	Unassigned	Both
B3R2H_VFD_S55_cat2_8	49964	VC_462_0	Unassigned	DNaseOnly
B3R2H_VFD_S55_cat2_80	40567	VC_423_0	Unassigned	Both
B3R2H_VFD_S55_cat2_81	40507	Unassigned	Unassigned	DNaseOnly
B3R2H_VFD_S55_cat2_82	40316	Unassigned	Unassigned	DNaseOnly
B3R2H_VFD_S55_cat2_84	39410	VC_580_0	Unassigned	Both
B3R2H_VFD_S55_cat2_86	37835	VC_668_0	Unassigned	DNaseOnly
B3R2H_VFD_S55_cat2_89	35968	VC_498_0	Unassigned	Both
B3R2H_VFD_S55_cat2_9	19243	VC_912_0	Unassigned	DNaseOnly
B3R2H_VFD_S55_cat2_94	34331	VC_300_0	Unassigned	Both
B3R2H_VFD_S55_cat2_96	33600	Unassigned	Unassigned	DNaseOnly
B3R2H_VFD_S55_cat2_97	33550	VC_119_0	Unassigned	Both
B3R2H_VFD_S55_cat2_98	33512	VC_730_0	Unassigned	Both
B3R2H_VFD_S55_cat4_0	52921	Unassigned	Unassigned	DNaseOnly
B3R2H_VFD_S55_cat4_1	54442	VC_913_0	Unassigned	Both
B3R2H_VFD_S55_cat5_0	17999	VC_836_0	Unassigned	DNaseOnly
B3R2H_VFN_S48_cat2_100	17090	VC_211_0	Unassigned	NoDNaseOnly
B3R2H_VFN_S48_cat2_11	43848	VC_821_0	Unassigned	NoDNaseOnly
B3R2H_VFN_S48_cat2_116	15009	VC_51_0	Siphoviridae	NoDNaseOnly
B3R2H_VFN_S48_cat2_125	14485	Unassigned	Unassigned	NoDNaseOnly
B3R2H_VFN_S48_cat2_13	52608	VC_246_0	Unassigned	Both
B3R2H_VFN_S48_cat2_130	14016	VC_340_0	Unassigned	NoDNaseOnly
B3R2H_VFN_S48_cat2_133	13874	VC_78_0	Unassigned	Both
B3R2H_VFN_S48_cat2_136	13720	Unassigned	Unassigned	NoDNaseOnly
B3R2H_VFN_S48_cat2_138	13646	VC_542_0	Unassigned	NoDNaseOnly
B3R2H_VFN_S48_cat2_140	13549	Unassigned	Unassigned	NoDNaseOnly
B3R2H_VFN_S48_cat2_150	13046	VC_668_0	Unassigned	NoDNaseOnly
B3R2H_VFN_S48_cat2_152	13029	VC_424_0	Unassigned	Both
B3R2H_VFN_S48_cat2_156	12475	VC_465_0	Unassigned	NoDNaseOnly
B3R2H_VFN_S48_cat2_159	12394	Unassigned	Unassigned	NoDNaseOnly
B3R2H_VFN_S48_cat2_161	12189	Unassigned	Unassigned	NoDNaseOnly
B3R2H_VFN_S48_cat2_165	12005	Unassigned	Unassigned	NoDNaseOnly
B3R2H_VFN_S48_cat2_169	11815	VC_569_0	Unassigned	Both
B3R2H_VFN_S48_cat2_17	38736	VC_488_0	Unassigned	NoDNaseOnly
B3R2H_VFN_S48_cat2_170	11760	Unassigned	Unassigned	NoDNaseOnly
B3R2H_VFN_S48_cat2_172	11607	VC_771_0	Unassigned	NoDNaseOnly
B3R2H_VFN_S48_cat2_175	11496	Unassigned	Unassigned	NoDNaseOnly
B3R2H_VFN_S48_cat2_179	11228	VC_849_0	Unassigned	NoDNaseOnly
B3R2H_VFN_S48_cat2_182	11191	Unassigned	Unassigned	NoDNaseOnly
B3R2H_VFN_S48_cat2_183	11164	Unassigned	Unassigned	NoDNaseOnly
B3R2H_VFN_S48_cat2_194	10554	Unassigned	Unassigned	NoDNaseOnly
B3R2H_VFN_S48_cat2_197	10409	Unassigned	Unassigned	NoDNaseOnly
B3R2H_VFN_S48_cat2_198	10353	Unassigned	Unassigned	NoDNaseOnly
B3R2H_VFN_S48_cat2_2	57254	VC_393_0	Unassigned	NoDNaseOnly
B3R2H_VFN_S48_cat2_20	59858	VC_345_0	Unassigned	NoDNaseOnly
B3R2H_VFN_S48_cat2_202	10031	VC_832_0	Unassigned	NoDNaseOnly
B3R2H_VFN_S48_cat2_22	41982	VC_267_0	Unassigned	Both
B3R2H_VFN_S48_cat2_23	45703	VC_339_0	Unassigned	NoDNaseOnly
B3R2H_VFN_S48_cat2_24	73754	VC_582_0	Unassigned	NoDNaseOnly
B3R2H_VFN_S48_cat2_25	66593	VC_734_0	Unassigned	Both
B3R2H_VFN_S48_cat2_26	62870	VC_529_0	Unassigned	NoDNaseOnly
B3R2H_VFN_S48_cat2_27	52666	VC_480_0	Unassigned	Both
B3R2H_VFN_S48_cat2_28	52117	VC_367_0	Unassigned	NoDNaseOnly
B3R2H_VFN_S48_cat2_31	48031	VC_56_0	Unassigned	Both
B3R2H_VFN_S48_cat2_33	44878	VC_893_0	Unassigned	Both
B3R2H_VFN_S48_cat2_39	38149	VC_275_0	Unassigned	Both
B3R2H_VFN_S48_cat2_4	11413	Unassigned	Unassigned	NoDNaseOnly
B3R2H_VFN_S48_cat2_42	35156	VC_462_0	Unassigned	Both
B3R2H_VFN_S48_cat2_43	34657	VC_647_0	Unassigned	NoDNaseOnly
B3R2H_VFN_S48_cat2_5	81571	Unassigned	Unassigned	NoDNaseOnly
B3R2H_VFN_S48_cat2_52	29499	VC_271_0	Unassigned	NoDNaseOnly
B3R2H_VFN_S48_cat2_53	29332	VC_384_0	Unassigned	NoDNaseOnly
B3R2H_VFN_S48_cat2_55	28626	VC_237_0	Unassigned	Both
B3R2H_VFN_S48_cat2_57	27399	VC_860_0	Unassigned	NoDNaseOnly
B3R2H_VFN_S48_cat2_60	26149	VC_866_0	Unassigned	Both
B3R2H_VFN_S48_cat2_65	24075	VC_917_0	Unassigned	Both
B3R2H_VFN_S48_cat2_68	23857	VC_427_0	Unassigned	Both
B3R2H_VFN_S48_cat2_7	47373	VC_408_0	Unassigned	Both
B3R2H_VFN_S48_cat2_75	22840	VC_895_0	Unassigned	Both
B3R2H_VFN_S48_cat2_77	22749	VC_666_0	Unassigned	Both
B3R2H_VFN_S48_cat2_8	49507	Unassigned	Unassigned	Both
B3R2H_VFN_S48_cat2_83	20655	Unassigned	Unassigned	NoDNaseOnly
B3R2H_VFN_S48_cat2_84	19966	VC_316_0	Unassigned	NoDNaseOnly
B3R2H_VFN_S48_cat2_86	19619	VC_170_0	Unassigned	NoDNaseOnly
B3R2H_VFN_S48_cat2_88	19236	VC_912_0	Unassigned	NoDNaseOnly
B3R2H_VFN_S48_cat2_89	18997	Unassigned	Unassigned	NoDNaseOnly
B3R2H_VFN_S48_cat2_90	18705	VC_211_0	Unassigned	Both
B3R2H_VFN_S48_cat2_92	17980	VC_385_0	Unassigned	NoDNaseOnly
B3R2H_VFN_S48_cat2_97	17424	Unassigned	Unassigned	NoDNaseOnly
B3R2H_VFN_S48_cat2_99	17226	VC_718_0	Unassigned	NoDNaseOnly
B3R2L_VFN_S47_cat2_0	40171	VC_334_0	Unassigned	NoDNaseOnly
B3R2L_VFN_S47_cat2_1	69494	VC_336_0	Unassigned	NoDNaseOnly
B3R2L_VFN_S47_cat2_10	55933	VC_320_0	Unassigned	NoDNaseOnly
B3R2L_VFN_S47_cat2_101	12369	Unassigned	Unassigned	NoDNaseOnly
B3R2L_VFN_S47_cat2_103	11880	Unassigned	Unassigned	NoDNaseOnly
B3R2L_VFN_S47_cat2_108	11357	VC_883_0	Unassigned	NoDNaseOnly
B3R2L_VFN_S47_cat2_11	53078	Unassigned	Unassigned	NoDNaseOnly
B3R2L_VFN_S47_cat2_112	10975	Unassigned	Unassigned	Both
B3R2L_VFN_S47_cat2_114	10809	VC_771_0	Unassigned	NoDNaseOnly
B3R2L_VFN_S47_cat2_116	10658	Unassigned	Unassigned	NoDNaseOnly
B3R2L_VFN_S47_cat2_117	10459	Unassigned	Unassigned	NoDNaseOnly
B3R2L_VFN_S47_cat2_119	10310	VC_451_0	Unassigned	NoDNaseOnly
B3R2L_VFN_S47_cat2_12	50494	Unassigned	Unassigned	NoDNaseOnly
B3R2L_VFN_S47_cat2_121	10247	VC_663_0	Unassigned	NoDNaseOnly
B3R2L_VFN_S47_cat2_122	10147	VC_665_0	Unassigned	NoDNaseOnly
B3R2L_VFN_S47_cat2_13	44894	VC_56_0	Unassigned	NoDNaseOnly
B3R2L_VFN_S47_cat2_14	43120	VC_177_0	Unassigned	NoDNaseOnly
B3R2L_VFN_S47_cat2_19	55259	VC_353_0	Unassigned	Both
B3R2L_VFN_S47_cat2_2	40733	VC_416_0	Unassigned	Both
B3R2L_VFN_S47_cat2_21	51294	VC_253_0	Unassigned	Both
B3R2L_VFN_S47_cat2_24	42175	Unassigned	Unassigned	NoDNaseOnly
B3R2L_VFN_S47_cat2_29	39689	VC_52_0	Unassigned	NoDNaseOnly
B3R2L_VFN_S47_cat2_3	41656	VC_224_0	Unassigned	NoDNaseOnly
B3R2L_VFN_S47_cat2_32	38385	VC_93_0	Unassigned	Both
B3R2L_VFN_S47_cat2_33	38382	VC_186_0	Siphoviridae	NoDNaseOnly
B3R2L_VFN_S47_cat2_36	30738	Unassigned	Unassigned	NoDNaseOnly
B3R2L_VFN_S47_cat2_37	30241	VC_384_0	Unassigned	Both
B3R2L_VFN_S47_cat2_38	28337	VC_316_0	Unassigned	NoDNaseOnly
B3R2L_VFN_S47_cat2_39	27270	Unassigned	Unassigned	NoDNaseOnly
B3R2L_VFN_S47_cat2_43	26172	VC_467_0	Unassigned	Both
B3R2L_VFN_S47_cat2_5	52149	VC_657_0	Unassigned	NoDNaseOnly
B3R2L_VFN_S47_cat2_51	21334	VC_238_0	Unassigned	Both
B3R2L_VFN_S47_cat2_53	21107	VC_830_0	Unassigned	NoDNaseOnly
B3R2L_VFN_S47_cat2_54	20485	VC_445_0	Unassigned	Both
B3R2L_VFN_S47_cat2_55	20215	Unassigned	Unassigned	NoDNaseOnly
B3R2L_VFN_S47_cat2_58	18893	Unassigned	Unassigned	NoDNaseOnly
B3R2L_VFN_S47_cat2_61	18326	VC_653_0	Unassigned	Both
B3R2L_VFN_S47_cat2_71	17057	VC_179_0	Unassigned	NoDNaseOnly
B3R2L_VFN_S47_cat2_96	13395	Unassigned	Unassigned	NoDNaseOnly
B8R2H_VFD_S57_cat1_1	39934	Unassigned	Unassigned	Both
B8R2H_VFD_S57_cat1_2	13665	Unassigned	Unassigned	DNaseOnly
B8R2H_VFD_S57_cat1_3	13353	Unassigned	Unassigned	DNaseOnly
B8R2H_VFD_S57_cat1_5	13194	Unassigned	Unassigned	DNaseOnly
B8R2H_VFD_S57_cat1_7	11904	Unassigned	Unassigned	DNaseOnly
B8R2H_VFD_S57_cat1_8	11522	Unassigned	Unassigned	DNaseOnly
B8R2H_VFD_S57_cat2_0	41254	VC_777_0	Unassigned	DNaseOnly
B8R2H_VFD_S57_cat2_10	54414	VC_559_0	Unassigned	Both
B8R2H_VFD_S57_cat2_100	40137	VC_460_0	Unassigned	Both
B8R2H_VFD_S57_cat2_101	39898	VC_302_0	Unassigned	Both
B8R2H_VFD_S57_cat2_102	39799	VC_890_0	Unassigned	Both
B8R2H_VFD_S57_cat2_103	39737	VC_386_0	Unassigned	DNaseOnly
B8R2H_VFD_S57_cat2_104	39668	VC_531_0	Unassigned	Both
B8R2H_VFD_S57_cat2_105	39539	VC_920_0	Unassigned	Both
B8R2H_VFD_S57_cat2_106	38956	VC_239_0	Podoviridae	Both
B8R2H_VFD_S57_cat2_109	37997	Unassigned	Unassigned	DNaseOnly
B8R2H_VFD_S57_cat2_111	37880	VC_157_0	Unassigned	Both
B8R2H_VFD_S57_cat2_112	37821	VC_916_0	Unassigned	Both
B8R2H_VFD_S57_cat2_114	37606	Unassigned	Unassigned	DNaseOnly
B8R2H_VFD_S57_cat2_115	37530	VC_921_0	Unassigned	Both
B8R2H_VFD_S57_cat2_116	36724	Unassigned	Unassigned	DNaseOnly
B8R2H_VFD_S57_cat2_117	36459	VC_728_0	Unassigned	DNaseOnly
B8R2H_VFD_S57_cat2_12	46697	Unassigned	Unassigned	Both
B8R2H_VFD_S57_cat2_120	35769	VC_897_0	Unassigned	DNaseOnly
B8R2H_VFD_S57_cat2_123	34496	VC_776_0	Unassigned	Both
B8R2H_VFD_S57_cat2_124	34379	VC_604_0	Unassigned	Both
B8R2H_VFD_S57_cat2_125	34090	VC_109_0	Unassigned	DNaseOnly
B8R2H_VFD_S57_cat2_127	33663	VC_472_0	Unassigned	DNaseOnly
B8R2H_VFD_S57_cat2_128	33437	VC_97_0	Unassigned	DNaseOnly
B8R2H_VFD_S57_cat2_129	33185	VC_262_0	Unassigned	Both
B8R2H_VFD_S57_cat2_13	41718	VC_3_0	Unassigned	DNaseOnly
B8R2H_VFD_S57_cat2_130	32800	VC_627_0	Unassigned	Both
B8R2H_VFD_S57_cat2_132	32530	VC_364_0	Unassigned	DNaseOnly
B8R2H_VFD_S57_cat2_133	32525	VC_910_0	Unassigned	DNaseOnly
B8R2H_VFD_S57_cat2_135	32118	VC_91_0	Unassigned	DNaseOnly
B8R2H_VFD_S57_cat2_136	32029	Unassigned	Unassigned	DNaseOnly
B8R2H_VFD_S57_cat2_14	39267	VC_580_0	Unassigned	DNaseOnly
B8R2H_VFD_S57_cat2_143	30868	VC_922_0	Unassigned	DNaseOnly
B8R2H_VFD_S57_cat2_144	30527	VC_288_0	Unassigned	DNaseOnly
B8R2H_VFD_S57_cat2_145	30406	Unassigned	Unassigned	DNaseOnly
B8R2H_VFD_S57_cat2_147	30299	VC_691_0	Unassigned	Both
B8R2H_VFD_S57_cat2_148	30222	VC_654_0	Unassigned	Both
B8R2H_VFD_S57_cat2_150	30170	VC_498_0	Unassigned	DNaseOnly
B8R2H_VFD_S57_cat2_151	30143	Unassigned	Unassigned	DNaseOnly
B8R2H_VFD_S57_cat2_152	30135	VC_431_0	Unassigned	Both
B8R2H_VFD_S57_cat2_154	29841	Unassigned	Unassigned	DNaseOnly
B8R2H_VFD_S57_cat2_156	28687	VC_441_0	Unassigned	Both
B8R2H_VFD_S57_cat2_157	28637	Unassigned	Unassigned	DNaseOnly
B8R2H_VFD_S57_cat2_159	28398	Unassigned	Unassigned	DNaseOnly
B8R2H_VFD_S57_cat2_16	43292	VC_911_0	Unassigned	Both
B8R2H_VFD_S57_cat2_160	28313	Unassigned	Unassigned	Both
B8R2H_VFD_S57_cat2_161	28298	VC_124_0	Unassigned	DNaseOnly
B8R2H_VFD_S57_cat2_165	27718	VC_625_0	Unassigned	DNaseOnly
B8R2H_VFD_S57_cat2_167	27444	VC_374_0	Unassigned	DNaseOnly
B8R2H_VFD_S57_cat2_168	26976	VC_570_0	Unassigned	DNaseOnly
B8R2H_VFD_S57_cat2_17	38801	VC_686_0	Unassigned	DNaseOnly
B8R2H_VFD_S57_cat2_171	26687	VC_459_0	Unassigned	Both
B8R2H_VFD_S57_cat2_174	26361	VC_428_0	Unassigned	Both
B8R2H_VFD_S57_cat2_176	26245	VC_103_0	Unassigned	DNaseOnly
B8R2H_VFD_S57_cat2_177	26173	VC_263_0	Unassigned	Both
B8R2H_VFD_S57_cat2_179	26092	VC_522_0	Unassigned	DNaseOnly
B8R2H_VFD_S57_cat2_18	45599	VC_335_0	Unassigned	Both
B8R2H_VFD_S57_cat2_181	25802	Unassigned	Unassigned	DNaseOnly
B8R2H_VFD_S57_cat2_185	25092	Unassigned	Unassigned	DNaseOnly
B8R2H_VFD_S57_cat2_186	24956	VC_814_0	Unassigned	DNaseOnly
B8R2H_VFD_S57_cat2_187	24821	VC_914_0	Unassigned	Both
B8R2H_VFD_S57_cat2_189	24785	VC_811_0	Unassigned	DNaseOnly
B8R2H_VFD_S57_cat2_191	24556	VC_454_0	Unassigned	DNaseOnly
B8R2H_VFD_S57_cat2_192	24355	Unassigned	Unassigned	DNaseOnly
B8R2H_VFD_S57_cat2_193	24342	VC_471_0	Myoviridae	DNaseOnly
B8R2H_VFD_S57_cat2_194	24268	VC_471_0	Myoviridae	Both
B8R2H_VFD_S57_cat2_195	24217	VC_484_0	Unassigned	Both
B8R2H_VFD_S57_cat2_199	24070	VC_697_0	Unassigned	DNaseOnly
B8R2H_VFD_S57_cat2_20	43408	Unassigned	Unassigned	DNaseOnly
B8R2H_VFD_S57_cat2_200	23984	VC_732_0	Unassigned	DNaseOnly
B8R2H_VFD_S57_cat2_202	23769	VC_487_0	Unassigned	Both
B8R2H_VFD_S57_cat2_203	23426	VC_482_0	Unassigned	DNaseOnly
B8R2H_VFD_S57_cat2_207	23072	VC_757_0	Unassigned	Both
B8R2H_VFD_S57_cat2_208	22934	Unassigned	Unassigned	DNaseOnly
B8R2H_VFD_S57_cat2_209	22910	VC_512_0	Unassigned	Both
B8R2H_VFD_S57_cat2_210	22895	Unassigned	Unassigned	DNaseOnly
B8R2H_VFD_S57_cat2_213	22631	VC_782_0	Unassigned	DNaseOnly
B8R2H_VFD_S57_cat2_214	22504	VC_876_0	Unassigned	DNaseOnly
B8R2H_VFD_S57_cat2_215	22468	VC_670_0	Unassigned	Both
B8R2H_VFD_S57_cat2_216	22429	VC_924_0	Unassigned	DNaseOnly
B8R2H_VFD_S57_cat2_218	22384	VC_508_0	Unassigned	DNaseOnly
B8R2H_VFD_S57_cat2_219	22372	Unassigned	Unassigned	DNaseOnly
B8R2H_VFD_S57_cat2_221	22121	VC_442_0	Unassigned	Both
B8R2H_VFD_S57_cat2_222	22071	VC_198_0	Unassigned	DNaseOnly
B8R2H_VFD_S57_cat2_226	21648	VC_461_0	Unassigned	Both
B8R2H_VFD_S57_cat2_23	48739	VC_437_0	Unassigned	DNaseOnly
B8R2H_VFD_S57_cat2_231	21099	VC_555_0	Unassigned	Both
B8R2H_VFD_S57_cat2_232	20586	VC_159_0	Myoviridae	DNaseOnly
B8R2H_VFD_S57_cat2_234	20574	VC_72_0	Unassigned	DNaseOnly
B8R2H_VFD_S57_cat2_236	20393	VC_904_0	Unassigned	DNaseOnly
B8R2H_VFD_S57_cat2_238	20320	Unassigned	Unassigned	DNaseOnly
B8R2H_VFD_S57_cat2_239	20099	VC_245_0	Unassigned	DNaseOnly
B8R2H_VFD_S57_cat2_240	19931	VC_53_0	Unassigned	DNaseOnly
B8R2H_VFD_S57_cat2_241	19822	VC_466_0	Unassigned	DNaseOnly
B8R2H_VFD_S57_cat2_242	19755	VC_528_0	Unassigned	Both
B8R2H_VFD_S57_cat2_245	19530	VC_382_0	Unassigned	Both
B8R2H_VFD_S57_cat2_246	19482	Unassigned	Unassigned	DNaseOnly
B8R2H_VFD_S57_cat2_247	19465	Unassigned	Unassigned	DNaseOnly
B8R2H_VFD_S57_cat2_248	19449	VC_358_0	Unassigned	Both
B8R2H_VFD_S57_cat2_25	44170	VC_615_0	Unassigned	Both
B8R2H_VFD_S57_cat2_251	19233	Unassigned	Unassigned	DNaseOnly
B8R2H_VFD_S57_cat2_252	19149	Unassigned	Unassigned	DNaseOnly
B8R2H_VFD_S57_cat2_253	19069	VC_294_0	Unassigned	DNaseOnly
B8R2H_VFD_S57_cat2_258	18838	Unassigned	Unassigned	DNaseOnly
B8R2H_VFD_S57_cat2_26	26268	VC_471_0	Myoviridae	Both
B8R2H_VFD_S57_cat2_260	18719	VC_381_0	Unassigned	Both
B8R2H_VFD_S57_cat2_262	18698	VC_326_0	Unassigned	DNaseOnly
B8R2H_VFD_S57_cat2_263	18666	Unassigned	Unassigned	DNaseOnly
B8R2H_VFD_S57_cat2_266	18478	Unassigned	Unassigned	DNaseOnly
B8R2H_VFD_S57_cat2_272	17967	VC_322_0	Unassigned	Both
B8R2H_VFD_S57_cat2_273	17963	VC_250_0	Unassigned	DNaseOnly
B8R2H_VFD_S57_cat2_275	17893	VC_354_0	Unassigned	DNaseOnly
B8R2H_VFD_S57_cat2_279	17627	Unassigned	Unassigned	DNaseOnly
B8R2H_VFD_S57_cat2_28	11396	Unassigned	Unassigned	DNaseOnly
B8R2H_VFD_S57_cat2_280	17616	VC_501_0	Unassigned	DNaseOnly
B8R2H_VFD_S57_cat2_285	17322	VC_926_0	Unassigned	Both
B8R2H_VFD_S57_cat2_286	17219	Unassigned	Unassigned	DNaseOnly
B8R2H_VFD_S57_cat2_29	44162	VC_875_0	Unassigned	Both
B8R2H_VFD_S57_cat2_291	17065	Unassigned	Unassigned	DNaseOnly
B8R2H_VFD_S57_cat2_292	16804	VC_176_0	Unassigned	Both
B8R2H_VFD_S57_cat2_293	16666	Unassigned	Unassigned	DNaseOnly
B8R2H_VFD_S57_cat2_294	16637	VC_133_0	Unassigned	DNaseOnly
B8R2H_VFD_S57_cat2_296	16600	VC_77_0	Siphoviridae	DNaseOnly
B8R2H_VFD_S57_cat2_297	16492	VC_695_0	Unassigned	DNaseOnly
B8R2H_VFD_S57_cat2_298	16374	VC_889_0	Unassigned	Both
B8R2H_VFD_S57_cat2_299	16363	VC_882_0	Unassigned	DNaseOnly
B8R2H_VFD_S57_cat2_3	52177	VC_367_0	Unassigned	Both
B8R2H_VFD_S57_cat2_30	40005	Unassigned	Unassigned	DNaseOnly
B8R2H_VFD_S57_cat2_300	16314	VC_255_0	Unassigned	Both
B8R2H_VFD_S57_cat2_301	16277	VC_758_0	Unassigned	Both
B8R2H_VFD_S57_cat2_302	16124	VC_544_0	Unassigned	Both
B8R2H_VFD_S57_cat2_303	16068	Unassigned	Unassigned	DNaseOnly
B8R2H_VFD_S57_cat2_306	15924	VC_280_0	Unassigned	DNaseOnly
B8R2H_VFD_S57_cat2_307	15882	VC_655_0	Siphoviridae	DNaseOnly
B8R2H_VFD_S57_cat2_309	15797	VC_65_0	Myoviridae	DNaseOnly
B8R2H_VFD_S57_cat2_31	21431	Unassigned	Unassigned	DNaseOnly
B8R2H_VFD_S57_cat2_312	15609	VC_767_0	Unassigned	DNaseOnly
B8R2H_VFD_S57_cat2_313	15608	VC_915_0	Unassigned	Both
B8R2H_VFD_S57_cat2_314	15564	VC_553_0	Unassigned	DNaseOnly
B8R2H_VFD_S57_cat2_315	15495	VC_585_0	Unassigned	DNaseOnly
B8R2H_VFD_S57_cat2_320	14980	Unassigned	Unassigned	DNaseOnly
B8R2H_VFD_S57_cat2_326	14752	Unassigned	Unassigned	DNaseOnly
B8R2H_VFD_S57_cat2_327	14601	VC_433_0	Unassigned	DNaseOnly
B8R2H_VFD_S57_cat2_330	14572	Unassigned	Unassigned	DNaseOnly
B8R2H_VFD_S57_cat2_331	14526	Unassigned	Unassigned	DNaseOnly
B8R2H_VFD_S57_cat2_332	14501	Unassigned	Unassigned	DNaseOnly
B8R2H_VFD_S57_cat2_334	14402	VC_849_0	Unassigned	DNaseOnly
B8R2H_VFD_S57_cat2_336	14255	Unassigned	Unassigned	DNaseOnly
B8R2H_VFD_S57_cat2_338	14026	VC_420_0	Unassigned	DNaseOnly
B8R2H_VFD_S57_cat2_339	14019	VC_337_0	Unassigned	DNaseOnly
B8R2H_VFD_S57_cat2_34	47410	VC_550_0	Unassigned	DNaseOnly
B8R2H_VFD_S57_cat2_340	13941	Unassigned	Unassigned	DNaseOnly
B8R2H_VFD_S57_cat2_343	13769	VC_509_0	Unassigned	DNaseOnly
B8R2H_VFD_S57_cat2_344	13752	VC_406_0	Unassigned	DNaseOnly
B8R2H_VFD_S57_cat2_346	13657	Unassigned	Unassigned	DNaseOnly
B8R2H_VFD_S57_cat2_347	13634	Unassigned	Unassigned	DNaseOnly
B8R2H_VFD_S57_cat2_349	13613	Unassigned	Unassigned	DNaseOnly
B8R2H_VFD_S57_cat2_35	66584	VC_734_0	Unassigned	DNaseOnly
B8R2H_VFD_S57_cat2_354	13444	Unassigned	Unassigned	DNaseOnly
B8R2H_VFD_S57_cat2_356	13308	Unassigned	Unassigned	DNaseOnly
B8R2H_VFD_S57_cat2_357	13298	Unassigned	Unassigned	DNaseOnly
B8R2H_VFD_S57_cat2_358	13184	VC_771_0	Unassigned	DNaseOnly
B8R2H_VFD_S57_cat2_36	58599	VC_929_0	Unassigned	Both
B8R2H_VFD_S57_cat2_360	13049	VC_370_0	Unassigned	DNaseOnly
B8R2H_VFD_S57_cat2_361	12999	Unassigned	Unassigned	DNaseOnly
B8R2H_VFD_S57_cat2_370	12734	Unassigned	Unassigned	DNaseOnly
B8R2H_VFD_S57_cat2_375	12660	Unassigned	Unassigned	DNaseOnly
B8R2H_VFD_S57_cat2_376	12562	VC_211_0	Unassigned	DNaseOnly
B8R2H_VFD_S57_cat2_377	12467	Unassigned	Unassigned	DNaseOnly
B8R2H_VFD_S57_cat2_380	12397	Unassigned	Unassigned	DNaseOnly
B8R2H_VFD_S57_cat2_381	12397	Unassigned	Unassigned	DNaseOnly
B8R2H_VFD_S57_cat2_383	12296	Unassigned	Unassigned	DNaseOnly
B8R2H_VFD_S57_cat2_386	12194	VC_105_0	Unassigned	Both
B8R2H_VFD_S57_cat2_387	12099	Unassigned	Unassigned	DNaseOnly
B8R2H_VFD_S57_cat2_39	52647	VC_480_0	Unassigned	DNaseOnly
B8R2H_VFD_S57_cat2_390	12070	VC_644_0	Unassigned	DNaseOnly
B8R2H_VFD_S57_cat2_391	12069	Unassigned	Unassigned	DNaseOnly
B8R2H_VFD_S57_cat2_392	12050	Unassigned	Unassigned	DNaseOnly
B8R2H_VFD_S57_cat2_393	12038	Unassigned	Unassigned	DNaseOnly
B8R2H_VFD_S57_cat2_394	11996	Unassigned	Unassigned	DNaseOnly
B8R2H_VFD_S57_cat2_398	11747	VC_779_0	Unassigned	DNaseOnly
B8R2H_VFD_S57_cat2_399	11733	Unassigned	Unassigned	DNaseOnly
B8R2H_VFD_S57_cat2_40	43394	VC_365_0	Unassigned	DNaseOnly
B8R2H_VFD_S57_cat2_400	11727	VC_930_0	Unassigned	DNaseOnly
B8R2H_VFD_S57_cat2_407	11508	Unassigned	Unassigned	DNaseOnly
B8R2H_VFD_S57_cat2_409	11400	Unassigned	Unassigned	DNaseOnly
B8R2H_VFD_S57_cat2_411	11371	Unassigned	Unassigned	DNaseOnly
B8R2H_VFD_S57_cat2_412	11305	VC_369_0	Unassigned	DNaseOnly
B8R2H_VFD_S57_cat2_413	11293	Unassigned	Unassigned	DNaseOnly
B8R2H_VFD_S57_cat2_414	11172	Unassigned	Unassigned	DNaseOnly
B8R2H_VFD_S57_cat2_415	11147	VC_903_0	Unassigned	DNaseOnly
B8R2H_VFD_S57_cat2_418	11017	VC_165_0	Unassigned	DNaseOnly
B8R2H_VFD_S57_cat2_42	41800	VC_789_0	Unassigned	DNaseOnly
B8R2H_VFD_S57_cat2_420	10992	Unassigned	Unassigned	DNaseOnly
B8R2H_VFD_S57_cat2_422	10965	Unassigned	Unassigned	DNaseOnly
B8R2H_VFD_S57_cat2_423	10947	Unassigned	Unassigned	DNaseOnly
B8R2H_VFD_S57_cat2_425	10912	Unassigned	Unassigned	DNaseOnly
B8R2H_VFD_S57_cat2_427	10793	Unassigned	Unassigned	DNaseOnly
B8R2H_VFD_S57_cat2_428	10710	Unassigned	Unassigned	DNaseOnly
B8R2H_VFD_S57_cat2_429	10694	Unassigned	Unassigned	DNaseOnly
B8R2H_VFD_S57_cat2_43	49356	VC_932_0	Unassigned	Both
B8R2H_VFD_S57_cat2_430	10648	VC_110_0	Unassigned	DNaseOnly
B8R2H_VFD_S57_cat2_431	10600	VC_770_0	Unassigned	Both
B8R2H_VFD_S57_cat2_432	10560	Unassigned	Unassigned	DNaseOnly
B8R2H_VFD_S57_cat2_433	10491	VC_192_0	Unassigned	DNaseOnly
B8R2H_VFD_S57_cat2_434	10476	Unassigned	Unassigned	DNaseOnly
B8R2H_VFD_S57_cat2_435	10474	Unassigned	Unassigned	DNaseOnly
B8R2H_VFD_S57_cat2_436	10436	VC_203_0	Unassigned	DNaseOnly
B8R2H_VFD_S57_cat2_438	10377	VC_165_0	Unassigned	DNaseOnly
B8R2H_VFD_S57_cat2_44	55354	Unassigned	Unassigned	DNaseOnly
B8R2H_VFD_S57_cat2_440	10304	VC_824_0	Unassigned	DNaseOnly
B8R2H_VFD_S57_cat2_441	10292	Unassigned	Unassigned	DNaseOnly
B8R2H_VFD_S57_cat2_442	10267	Unassigned	Unassigned	DNaseOnly
B8R2H_VFD_S57_cat2_443	10263	VC_892_0	Unassigned	DNaseOnly
B8R2H_VFD_S57_cat2_445	10204	Unassigned	Unassigned	DNaseOnly
B8R2H_VFD_S57_cat2_448	10108	VC_117_0	Unassigned	DNaseOnly
B8R2H_VFD_S57_cat2_449	10084	Unassigned	Unassigned	DNaseOnly
B8R2H_VFD_S57_cat2_45	67392	VC_240_0	Unassigned	DNaseOnly
B8R2H_VFD_S57_cat2_451	10065	Unassigned	Unassigned	DNaseOnly
B8R2H_VFD_S57_cat2_46	43251	VC_793_0	Myoviridae	Both
B8R2H_VFD_S57_cat2_47	47568	VC_104_0	Unassigned	DNaseOnly
B8R2H_VFD_S57_cat2_49	10905	VC_115_0	Unassigned	Both
B8R2H_VFD_S57_cat2_5	10794	VC_927_0	Unassigned	Both
B8R2H_VFD_S57_cat2_50	42935	Unassigned	Unassigned	DNaseOnly
B8R2H_VFD_S57_cat2_51	105008	Unassigned	Unassigned	DNaseOnly
B8R2H_VFD_S57_cat2_52	75144	Unassigned	Unassigned	DNaseOnly
B8R2H_VFD_S57_cat2_53	72963	Unassigned	Unassigned	DNaseOnly
B8R2H_VFD_S57_cat2_54	71946	VC_137_0	Unassigned	Both
B8R2H_VFD_S57_cat2_55	68271	Unassigned	Unassigned	DNaseOnly
B8R2H_VFD_S57_cat2_57	61258	VC_345_0	Unassigned	Both
B8R2H_VFD_S57_cat2_58	61060	VC_689_0	Unassigned	DNaseOnly
B8R2H_VFD_S57_cat2_6	35285	Unassigned	Unassigned	DNaseOnly
B8R2H_VFD_S57_cat2_60	58386	VC_140_0	Unassigned	Both
B8R2H_VFD_S57_cat2_64	54639	Unassigned	Unassigned	DNaseOnly
B8R2H_VFD_S57_cat2_66	50782	VC_287_0	Unassigned	Both
B8R2H_VFD_S57_cat2_67	50714	VC_719_0	Unassigned	DNaseOnly
B8R2H_VFD_S57_cat2_69	49794	Unassigned	Unassigned	DNaseOnly
B8R2H_VFD_S57_cat2_7	60867	VC_521_0	Unassigned	DNaseOnly
B8R2H_VFD_S57_cat2_71	48809	Unassigned	Unassigned	DNaseOnly
B8R2H_VFD_S57_cat2_75	46949	Unassigned	Unassigned	DNaseOnly
B8R2H_VFD_S57_cat2_76	46945	Unassigned	Unassigned	DNaseOnly
B8R2H_VFD_S57_cat2_77	46763	VC_624_0	Unassigned	Both
B8R2H_VFD_S57_cat2_78	46326	VC_103_0	Unassigned	DNaseOnly
B8R2H_VFD_S57_cat2_8	27062	VC_936_0	Unassigned	DNaseOnly
B8R2H_VFD_S57_cat2_81	46027	VC_160_0	Unassigned	DNaseOnly
B8R2H_VFD_S57_cat2_82	45981	Unassigned	Unassigned	DNaseOnly
B8R2H_VFD_S57_cat2_83	45932	Unassigned	Unassigned	DNaseOnly
B8R2H_VFD_S57_cat2_85	45172	Unassigned	Unassigned	DNaseOnly
B8R2H_VFD_S57_cat2_86	45145	VC_120_0	Unassigned	DNaseOnly
B8R2H_VFD_S57_cat2_87	44299	VC_597_0	Unassigned	DNaseOnly
B8R2H_VFD_S57_cat2_88	43953	VC_907_0	Unassigned	DNaseOnly
B8R2H_VFD_S57_cat2_93	41468	Unassigned	Unassigned	DNaseOnly
B8R2H_VFD_S57_cat2_94	41399	Unassigned	Unassigned	DNaseOnly
B8R2H_VFD_S57_cat2_96	40930	VC_822_0	Unassigned	DNaseOnly
B8R2H_VFD_S57_cat2_97	40597	Unassigned	Unassigned	DNaseOnly
B8R2H_VFD_S57_cat2_99	40309	Unassigned	Unassigned	DNaseOnly
B8R2H_VFD_S57_cat5_0	58543	VC_736_0	Unassigned	DNaseOnly
B8R2H_VFD_S57_cat5_1	9716	VC_132_0	Unassigned	DNaseOnly
B8R2H_VFD_S57_cat5_10	8463	Unassigned	Unassigned	DNaseOnly
B8R2H_VFD_S57_cat5_12	8888	Unassigned	Unassigned	DNaseOnly
B8R2H_VFD_S57_cat5_4	14434	Unassigned	Unassigned	DNaseOnly
B8R2H_VFD_S57_cat5_6	8383	Unassigned	Unassigned	DNaseOnly
B8R2H_VFD_S57_cat5_8	7988	Unassigned	Unassigned	DNaseOnly
B8R2H_VFD_S57_cat5_9	8015	Unassigned	Unassigned	DNaseOnly
B8R2H_VFN_S50_cat1_1	15274	VC_724_0	Unassigned	Both
B8R2H_VFN_S50_cat1_6	10913	Unassigned	Unassigned	NoDNaseOnly
B8R2H_VFN_S50_cat2_0	48610	VC_437_0	Unassigned	NoDNaseOnly
B8R2H_VFN_S50_cat2_1	43394	VC_365_0	Unassigned	NoDNaseOnly
B8R2H_VFN_S50_cat2_101	29779	VC_363_0	Unassigned	Both
B8R2H_VFN_S50_cat2_102	29686	VC_124_0	Unassigned	NoDNaseOnly
B8R2H_VFN_S50_cat2_103	29228	VC_888_0	Unassigned	NoDNaseOnly
B8R2H_VFN_S50_cat2_104	29038	VC_279_0	Unassigned	Both
B8R2H_VFN_S50_cat2_109	27910	Unassigned	Unassigned	NoDNaseOnly
B8R2H_VFN_S50_cat2_11	43840	VC_907_0	Unassigned	NoDNaseOnly
B8R2H_VFN_S50_cat2_110	27711	Unassigned	Unassigned	NoDNaseOnly
B8R2H_VFN_S50_cat2_111	27357	VC_650_0	Unassigned	Both
B8R2H_VFN_S50_cat2_112	27207	VC_425_0	Unassigned	Both
B8R2H_VFN_S50_cat2_113	26999	VC_895_0	Unassigned	Both
B8R2H_VFN_S50_cat2_115	26073	VC_466_0	Unassigned	NoDNaseOnly
B8R2H_VFN_S50_cat2_119	25558	VC_728_0	Unassigned	NoDNaseOnly
B8R2H_VFN_S50_cat2_12	52149	VC_657_0	Unassigned	Both
B8R2H_VFN_S50_cat2_121	24832	VC_471_0	Myoviridae	NoDNaseOnly
B8R2H_VFN_S50_cat2_122	24817	VC_277_0	Unassigned	Both
B8R2H_VFN_S50_cat2_123	24759	VC_238_0	Unassigned	Both
B8R2H_VFN_S50_cat2_131	23659	VC_688_0	Unassigned	Both
B8R2H_VFN_S50_cat2_134	22946	VC_925_0	Unassigned	Both
B8R2H_VFN_S50_cat2_136	22724	VC_732_0	Unassigned	NoDNaseOnly
B8R2H_VFN_S50_cat2_140	21679	VC_302_0	Unassigned	NoDNaseOnly
B8R2H_VFN_S50_cat2_144	21491	Unassigned	Unassigned	NoDNaseOnly
B8R2H_VFN_S50_cat2_145	21457	VC_358_0	Unassigned	NoDNaseOnly
B8R2H_VFN_S50_cat2_154	20352	VC_910_0	Unassigned	NoDNaseOnly
B8R2H_VFN_S50_cat2_155	20230	Unassigned	Unassigned	NoDNaseOnly
B8R2H_VFN_S50_cat2_165	19207	VC_262_0	Unassigned	NoDNaseOnly
B8R2H_VFN_S50_cat2_167	19047	VC_539_0	Unassigned	NoDNaseOnly
B8R2H_VFN_S50_cat2_169	18785	Unassigned	Unassigned	Both
B8R2H_VFN_S50_cat2_17	48780	Unassigned	Unassigned	NoDNaseOnly
B8R2H_VFN_S50_cat2_178	18541	Unassigned	Unassigned	NoDNaseOnly
B8R2H_VFN_S50_cat2_18	27062	VC_936_0	Unassigned	NoDNaseOnly
B8R2H_VFN_S50_cat2_181	18277	VC_309_0	Unassigned	NoDNaseOnly
B8R2H_VFN_S50_cat2_185	17912	VC_924_0	Unassigned	NoDNaseOnly
B8R2H_VFN_S50_cat2_187	17707	VC_938_0	Siphoviridae	NoDNaseOnly
B8R2H_VFN_S50_cat2_188	17453	Unassigned	Unassigned	NoDNaseOnly
B8R2H_VFN_S50_cat2_189	17178	VC_348_0	Unassigned	Both
B8R2H_VFN_S50_cat2_19	43955	VC_97_0	Unassigned	NoDNaseOnly
B8R2H_VFN_S50_cat2_191	17041	VC_470_0	Unassigned	NoDNaseOnly
B8R2H_VFN_S50_cat2_2	64443	VC_709_0	Unassigned	Both
B8R2H_VFN_S50_cat2_20	54414	VC_559_0	Unassigned	NoDNaseOnly
B8R2H_VFN_S50_cat2_205	16206	VC_935_0	Unassigned	NoDNaseOnly
B8R2H_VFN_S50_cat2_21	41254	VC_777_0	Unassigned	NoDNaseOnly
B8R2H_VFN_S50_cat2_214	15575	Unassigned	Unassigned	NoDNaseOnly
B8R2H_VFN_S50_cat2_215	15359	VC_567_0	Unassigned	NoDNaseOnly
B8R2H_VFN_S50_cat2_216	15297	VC_482_0	Unassigned	NoDNaseOnly
B8R2H_VFN_S50_cat2_217	15280	VC_928_0	Unassigned	Both
B8R2H_VFN_S50_cat2_219	15199	VC_471_0	Myoviridae	NoDNaseOnly
B8R2H_VFN_S50_cat2_22	52754	VC_256_0	Unassigned	Both
B8R2H_VFN_S50_cat2_228	14664	Unassigned	Unassigned	NoDNaseOnly
B8R2H_VFN_S50_cat2_229	14595	VC_636_0	Unassigned	Both
B8R2H_VFN_S50_cat2_230	14556	VC_933_0	Unassigned	Both
B8R2H_VFN_S50_cat2_234	14284	VC_39_0	Unassigned	NoDNaseOnly
B8R2H_VFN_S50_cat2_236	14222	Unassigned	Unassigned	NoDNaseOnly
B8R2H_VFN_S50_cat2_239	14181	Unassigned	Unassigned	NoDNaseOnly
B8R2H_VFN_S50_cat2_240	14160	Unassigned	Unassigned	NoDNaseOnly
B8R2H_VFN_S50_cat2_250	13592	VC_827_0	Unassigned	NoDNaseOnly
B8R2H_VFN_S50_cat2_252	13487	Unassigned	Unassigned	NoDNaseOnly
B8R2H_VFN_S50_cat2_255	13227	VC_313_0	Unassigned	Both
B8R2H_VFN_S50_cat2_262	12964	VC_211_0	Unassigned	NoDNaseOnly
B8R2H_VFN_S50_cat2_263	12944	Unassigned	Unassigned	NoDNaseOnly
B8R2H_VFN_S50_cat2_269	12691	VC_930_0	Unassigned	NoDNaseOnly
B8R2H_VFN_S50_cat2_27	36670	VC_549_0	Unassigned	NoDNaseOnly
B8R2H_VFN_S50_cat2_270	12659	VC_646_0	Unassigned	NoDNaseOnly
B8R2H_VFN_S50_cat2_273	12324	Unassigned	Unassigned	NoDNaseOnly
B8R2H_VFN_S50_cat2_286	11650	VC_454_0	Unassigned	Both
B8R2H_VFN_S50_cat2_287	11542	VC_470_0	Unassigned	NoDNaseOnly
B8R2H_VFN_S50_cat2_288	11535	VC_72_0	Unassigned	NoDNaseOnly
B8R2H_VFN_S50_cat2_298	10996	VC_539_0	Unassigned	NoDNaseOnly
B8R2H_VFN_S50_cat2_301	10904	Unassigned	Unassigned	NoDNaseOnly
B8R2H_VFN_S50_cat2_302	10820	Unassigned	Unassigned	NoDNaseOnly
B8R2H_VFN_S50_cat2_303	10817	VC_828_0	Unassigned	NoDNaseOnly
B8R2H_VFN_S50_cat2_304	10706	VC_487_0	Unassigned	Both
B8R2H_VFN_S50_cat2_306	10634	Unassigned	Unassigned	NoDNaseOnly
B8R2H_VFN_S50_cat2_307	10629	VC_704_0	Unassigned	NoDNaseOnly
B8R2H_VFN_S50_cat2_308	10578	Unassigned	Unassigned	NoDNaseOnly
B8R2H_VFN_S50_cat2_309	10465	VC_53_0	Unassigned	NoDNaseOnly
B8R2H_VFN_S50_cat2_316	10143	Unassigned	Unassigned	NoDNaseOnly
B8R2H_VFN_S50_cat2_318	10092	VC_884_0	Unassigned	NoDNaseOnly
B8R2H_VFN_S50_cat2_32	37847	VC_916_0	Unassigned	Both
B8R2H_VFN_S50_cat2_33	44073	Unassigned	Unassigned	NoDNaseOnly
B8R2H_VFN_S50_cat2_35	62898	VC_529_0	Unassigned	Both
B8R2H_VFN_S50_cat2_37	60890	VC_187_0	Unassigned	Both
B8R2H_VFN_S50_cat2_38	59209	VC_747_0	Unassigned	Both
B8R2H_VFN_S50_cat2_41	58420	VC_523_0	Unassigned	Both
B8R2H_VFN_S50_cat2_43	57075	VC_206_0	Unassigned	NoDNaseOnly
B8R2H_VFN_S50_cat2_44	56992	Unassigned	Unassigned	Both
B8R2H_VFN_S50_cat2_45	55236	VC_228_0	Unassigned	Both
B8R2H_VFN_S50_cat2_47	54367	VC_480_0	Unassigned	Both
B8R2H_VFN_S50_cat2_48	52651	VC_286_0	Unassigned	Both
B8R2H_VFN_S50_cat2_49	52093	VC_923_0	Unassigned	Both
B8R2H_VFN_S50_cat2_5	48049	VC_705_0	Unassigned	NoDNaseOnly
B8R2H_VFN_S50_cat2_50	50463	VC_683_0	Unassigned	Both
B8R2H_VFN_S50_cat2_51	50200	VC_600_0	Unassigned	Both
B8R2H_VFN_S50_cat2_54	48615	VC_816_0	Unassigned	Both
B8R2H_VFN_S50_cat2_56	48158	VC_608_0	Unassigned	Both
B8R2H_VFN_S50_cat2_57	48037	VC_104_0	Unassigned	Both
B8R2H_VFN_S50_cat2_58	47247	VC_200_0	Unassigned	NoDNaseOnly
B8R2H_VFN_S50_cat2_6	35748	VC_897_0	Unassigned	NoDNaseOnly
B8R2H_VFN_S50_cat2_60	45806	VC_321_0	Unassigned	Both
B8R2H_VFN_S50_cat2_62	44437	VC_240_0	Unassigned	NoDNaseOnly
B8R2H_VFN_S50_cat2_64	43436	VC_199_0	Unassigned	NoDNaseOnly
B8R2H_VFN_S50_cat2_65	42154	VC_241_0	Unassigned	Both
B8R2H_VFN_S50_cat2_66	42035	Unassigned	Unassigned	NoDNaseOnly
B8R2H_VFN_S50_cat2_68	41157	Unassigned	Unassigned	NoDNaseOnly
B8R2H_VFN_S50_cat2_69	41029	Unassigned	Unassigned	NoDNaseOnly
B8R2H_VFN_S50_cat2_7	39267	VC_580_0	Unassigned	NoDNaseOnly
B8R2H_VFN_S50_cat2_70	40469	VC_338_0	Unassigned	NoDNaseOnly
B8R2H_VFN_S50_cat2_73	39938	VC_225_0	Unassigned	Both
B8R2H_VFN_S50_cat2_74	39751	VC_501_0	Unassigned	Both
B8R2H_VFN_S50_cat2_75	39283	VC_449_0	Unassigned	NoDNaseOnly
B8R2H_VFN_S50_cat2_79	38546	VC_885_0	Unassigned	Both
B8R2H_VFN_S50_cat2_87	35210	VC_150_0	Unassigned	Both
B8R2H_VFN_S50_cat2_9	59855	VC_345_0	Unassigned	NoDNaseOnly
B8R2H_VFN_S50_cat2_90	34181	VC_922_0	Unassigned	NoDNaseOnly
B8R2H_VFN_S50_cat2_91	34105	VC_599_0	Unassigned	NoDNaseOnly
B8R2H_VFN_S50_cat2_94	33411	Unassigned	Unassigned	NoDNaseOnly
B8R2H_VFN_S50_cat2_95	33112	VC_716_0	Unassigned	Both
B8R2H_VFN_S50_cat2_97	32302	VC_364_0	Unassigned	NoDNaseOnly
B8R2H_VFN_S50_cat2_99	31125	VC_489_0	Unassigned	Both
B8R2H_VFN_S50_cat5_2	8150	VC_326_0	Unassigned	NoDNaseOnly
B8R2L_VFD_S56_cat1_2	14333	VC_750_0	Unassigned	Both
B8R2L_VFD_S56_cat1_3	12991	VC_4_0	Unassigned	DNaseOnly
B8R2L_VFD_S56_cat1_5	10469	Unassigned	Unassigned	DNaseOnly
B8R2L_VFD_S56_cat2_10	63896	VC_641_0	Unassigned	Both
B8R2L_VFD_S56_cat2_104	35980	VC_900_0	Unassigned	DNaseOnly
B8R2L_VFD_S56_cat2_109	34995	VC_919_0	Unassigned	Both
B8R2L_VFD_S56_cat2_11	63283	VC_596_0	Unassigned	DNaseOnly
B8R2L_VFD_S56_cat2_110	34755	VC_628_0	Unassigned	DNaseOnly
B8R2L_VFD_S56_cat2_111	34614	VC_215_0	Unassigned	Both
B8R2L_VFD_S56_cat2_112	34512	VC_568_0	Unassigned	Both
B8R2L_VFD_S56_cat2_113	34152	Unassigned	Unassigned	DNaseOnly
B8R2L_VFD_S56_cat2_114	33921	Unassigned	Unassigned	DNaseOnly
B8R2L_VFD_S56_cat2_117	33626	VC_939_0	Unassigned	Both
B8R2L_VFD_S56_cat2_118	32979	VC_455_0	Unassigned	Both
B8R2L_VFD_S56_cat2_119	32927	VC_681_0	Unassigned	DNaseOnly
B8R2L_VFD_S56_cat2_120	32664	VC_585_0	Unassigned	DNaseOnly
B8R2L_VFD_S56_cat2_121	32369	Unassigned	Unassigned	DNaseOnly
B8R2L_VFD_S56_cat2_123	32209	Unassigned	Unassigned	DNaseOnly
B8R2L_VFD_S56_cat2_124	31995	Unassigned	Unassigned	DNaseOnly
B8R2L_VFD_S56_cat2_125	31866	VC_330_0	Unassigned	DNaseOnly
B8R2L_VFD_S56_cat2_127	31688	VC_931_0	Unassigned	Both
B8R2L_VFD_S56_cat2_13	44208	VC_180_0	Unassigned	DNaseOnly
B8R2L_VFD_S56_cat2_130	31316	VC_154_0	Unassigned	DNaseOnly
B8R2L_VFD_S56_cat2_131	30215	Unassigned	Unassigned	DNaseOnly
B8R2L_VFD_S56_cat2_132	30082	VC_269_0	Unassigned	Both
B8R2L_VFD_S56_cat2_133	29990	VC_940_0	Unassigned	DNaseOnly
B8R2L_VFD_S56_cat2_134	29950	Unassigned	Unassigned	DNaseOnly
B8R2L_VFD_S56_cat2_136	29443	VC_728_0	Unassigned	Both
B8R2L_VFD_S56_cat2_138	29279	VC_141_0	Unassigned	DNaseOnly
B8R2L_VFD_S56_cat2_139	28927	Unassigned	Unassigned	DNaseOnly
B8R2L_VFD_S56_cat2_14	41359	VC_867_0	Unassigned	DNaseOnly
B8R2L_VFD_S56_cat2_140	28925	VC_279_0	Unassigned	DNaseOnly
B8R2L_VFD_S56_cat2_142	28384	VC_234_0	Unassigned	DNaseOnly
B8R2L_VFD_S56_cat2_143	27676	Unassigned	Unassigned	DNaseOnly
B8R2L_VFD_S56_cat2_144	27600	VC_241_0	Unassigned	Both
B8R2L_VFD_S56_cat2_15	127770	Unassigned	Unassigned	Both
B8R2L_VFD_S56_cat2_150	25354	VC_345_0	Unassigned	DNaseOnly
B8R2L_VFD_S56_cat2_157	24504	VC_357_0	Unassigned	Both
B8R2L_VFD_S56_cat2_159	24294	VC_173_0	Unassigned	Both
B8R2L_VFD_S56_cat2_162	24092	VC_402_0	Unassigned	Both
B8R2L_VFD_S56_cat2_164	23682	Unassigned	Unassigned	DNaseOnly
B8R2L_VFD_S56_cat2_166	23251	Unassigned	Unassigned	DNaseOnly
B8R2L_VFD_S56_cat2_167	23209	VC_419_0	Unassigned	DNaseOnly
B8R2L_VFD_S56_cat2_169	23038	Unassigned	Unassigned	DNaseOnly
B8R2L_VFD_S56_cat2_17	39833	VC_489_0	Unassigned	DNaseOnly
B8R2L_VFD_S56_cat2_170	22947	Unassigned	Unassigned	DNaseOnly
B8R2L_VFD_S56_cat2_171	22748	VC_337_0	Unassigned	DNaseOnly
B8R2L_VFD_S56_cat2_172	22596	Unassigned	Unassigned	DNaseOnly
B8R2L_VFD_S56_cat2_173	22259	VC_772_0	Unassigned	DNaseOnly
B8R2L_VFD_S56_cat2_177	22059	VC_544_0	Unassigned	Both
B8R2L_VFD_S56_cat2_179	21963	VC_406_0	Unassigned	Both
B8R2L_VFD_S56_cat2_180	21910	VC_847_0	Unassigned	DNaseOnly
B8R2L_VFD_S56_cat2_182	21602	VC_408_0	Unassigned	DNaseOnly
B8R2L_VFD_S56_cat2_183	21590	VC_306_0	Unassigned	DNaseOnly
B8R2L_VFD_S56_cat2_186	21457	VC_725_0	Unassigned	DNaseOnly
B8R2L_VFD_S56_cat2_187	21296	VC_789_0	Unassigned	DNaseOnly
B8R2L_VFD_S56_cat2_194	20791	Unassigned	Unassigned	DNaseOnly
B8R2L_VFD_S56_cat2_195	20732	VC_789_0	Unassigned	DNaseOnly
B8R2L_VFD_S56_cat2_196	20649	Unassigned	Unassigned	DNaseOnly
B8R2L_VFD_S56_cat2_197	20589	Unassigned	Unassigned	DNaseOnly
B8R2L_VFD_S56_cat2_199	20530	Unassigned	Unassigned	DNaseOnly
B8R2L_VFD_S56_cat2_20	40733	VC_416_0	Unassigned	DNaseOnly
B8R2L_VFD_S56_cat2_200	20407	VC_848_0	Unassigned	DNaseOnly
B8R2L_VFD_S56_cat2_201	20256	VC_305_0	Unassigned	DNaseOnly
B8R2L_VFD_S56_cat2_203	20191	VC_261_0	Unassigned	DNaseOnly
B8R2L_VFD_S56_cat2_205	19822	Unassigned	Unassigned	DNaseOnly
B8R2L_VFD_S56_cat2_206	19799	Unassigned	Unassigned	DNaseOnly
B8R2L_VFD_S56_cat2_207	19684	VC_654_0	Unassigned	DNaseOnly
B8R2L_VFD_S56_cat2_208	19640	VC_843_0	Unassigned	Both
B8R2L_VFD_S56_cat2_209	19588	VC_645_0	Unassigned	DNaseOnly
B8R2L_VFD_S56_cat2_211	19498	Unassigned	Unassigned	DNaseOnly
B8R2L_VFD_S56_cat2_212	19449	Unassigned	Unassigned	DNaseOnly
B8R2L_VFD_S56_cat2_214	19259	Unassigned	Unassigned	DNaseOnly
B8R2L_VFD_S56_cat2_218	18941	VC_862_0	Unassigned	Both
B8R2L_VFD_S56_cat2_220	18810	Unassigned	Unassigned	DNaseOnly
B8R2L_VFD_S56_cat2_221	18797	VC_556_0	Unassigned	DNaseOnly
B8R2L_VFD_S56_cat2_223	18715	VC_380_0	Unassigned	Both
B8R2L_VFD_S56_cat2_227	18276	VC_211_0	Unassigned	DNaseOnly
B8R2L_VFD_S56_cat2_229	18075	VC_214_0	Unassigned	Both
B8R2L_VFD_S56_cat2_23	51878	VC_130_0	Unassigned	DNaseOnly
B8R2L_VFD_S56_cat2_230	18061	Unassigned	Unassigned	DNaseOnly
B8R2L_VFD_S56_cat2_231	17966	VC_627_0	Unassigned	DNaseOnly
B8R2L_VFD_S56_cat2_232	17906	VC_581_0	Unassigned	Both
B8R2L_VFD_S56_cat2_234	17725	VC_669_0	Unassigned	DNaseOnly
B8R2L_VFD_S56_cat2_235	17713	VC_497_0	Unassigned	Both
B8R2L_VFD_S56_cat2_236	17710	Unassigned	Unassigned	DNaseOnly
B8R2L_VFD_S56_cat2_238	17561	VC_408_0	Unassigned	DNaseOnly
B8R2L_VFD_S56_cat2_24	37016	VC_428_0	Unassigned	Both
B8R2L_VFD_S56_cat2_241	17392	VC_593_0	Unassigned	DNaseOnly
B8R2L_VFD_S56_cat2_242	17305	VC_824_0	Unassigned	Both
B8R2L_VFD_S56_cat2_246	17075	VC_840_0	Unassigned	DNaseOnly
B8R2L_VFD_S56_cat2_247	16871	Unassigned	Unassigned	DNaseOnly
B8R2L_VFD_S56_cat2_25	42861	VC_564_0	Unassigned	DNaseOnly
B8R2L_VFD_S56_cat2_251	16501	VC_760_0	Unassigned	Both
B8R2L_VFD_S56_cat2_252	16492	Unassigned	Unassigned	DNaseOnly
B8R2L_VFD_S56_cat2_253	16411	Unassigned	Unassigned	DNaseOnly
B8R2L_VFD_S56_cat2_255	16232	Unassigned	Unassigned	DNaseOnly
B8R2L_VFD_S56_cat2_257	16153	Unassigned	Unassigned	DNaseOnly
B8R2L_VFD_S56_cat2_258	16079	Unassigned	Unassigned	DNaseOnly
B8R2L_VFD_S56_cat2_26	46664	VC_941_0	Unassigned	DNaseOnly
B8R2L_VFD_S56_cat2_260	16071	VC_725_0	Unassigned	DNaseOnly
B8R2L_VFD_S56_cat2_261	16044	VC_399_0	Unassigned	Both
B8R2L_VFD_S56_cat2_264	15960	VC_935_0	Unassigned	DNaseOnly
B8R2L_VFD_S56_cat2_265	15856	VC_492_0	Unassigned	DNaseOnly
B8R2L_VFD_S56_cat2_27	62822	VC_521_0	Unassigned	DNaseOnly
B8R2L_VFD_S56_cat2_274	15518	Unassigned	Unassigned	DNaseOnly
B8R2L_VFD_S56_cat2_275	15483	VC_457_0	Unassigned	Both
B8R2L_VFD_S56_cat2_281	15167	VC_381_0	Unassigned	DNaseOnly
B8R2L_VFD_S56_cat2_283	15028	VC_561_0	Unassigned	DNaseOnly
B8R2L_VFD_S56_cat2_286	14881	VC_558_0	Unassigned	DNaseOnly
B8R2L_VFD_S56_cat2_29	62858	VC_529_0	Unassigned	DNaseOnly
B8R2L_VFD_S56_cat2_290	14589	VC_861_0	Unassigned	DNaseOnly
B8R2L_VFD_S56_cat2_292	14527	Unassigned	Unassigned	DNaseOnly
B8R2L_VFD_S56_cat2_295	14433	Unassigned	Unassigned	DNaseOnly
B8R2L_VFD_S56_cat2_297	14360	VC_373_0	Unassigned	Both
B8R2L_VFD_S56_cat2_298	14348	Unassigned	Unassigned	DNaseOnly
B8R2L_VFD_S56_cat2_3	56540	Unassigned	Unassigned	DNaseOnly
B8R2L_VFD_S56_cat2_30	65853	VC_206_0	Unassigned	Both
B8R2L_VFD_S56_cat2_300	14277	VC_810_0	Unassigned	DNaseOnly
B8R2L_VFD_S56_cat2_301	14233	VC_250_0	Unassigned	Both
B8R2L_VFD_S56_cat2_302	14146	Unassigned	Unassigned	Both
B8R2L_VFD_S56_cat2_304	14120	VC_391_0	Unassigned	DNaseOnly
B8R2L_VFD_S56_cat2_305	14105	VC_515_0	Unassigned	DNaseOnly
B8R2L_VFD_S56_cat2_306	13988	VC_242_0	Unassigned	DNaseOnly
B8R2L_VFD_S56_cat2_31	39672	VC_631_0	Unassigned	DNaseOnly
B8R2L_VFD_S56_cat2_313	13714	Unassigned	Unassigned	DNaseOnly
B8R2L_VFD_S56_cat2_314	13677	VC_78_0	Unassigned	Both
B8R2L_VFD_S56_cat2_316	13585	VC_271_0	Unassigned	DNaseOnly
B8R2L_VFD_S56_cat2_318	13556	VC_902_0	Unassigned	DNaseOnly
B8R2L_VFD_S56_cat2_320	13420	VC_846_0	Unassigned	Both
B8R2L_VFD_S56_cat2_321	13407	Unassigned	Unassigned	DNaseOnly
B8R2L_VFD_S56_cat2_323	13378	VC_721_0	Unassigned	DNaseOnly
B8R2L_VFD_S56_cat2_326	13304	VC_603_0	Unassigned	DNaseOnly
B8R2L_VFD_S56_cat2_327	13253	Unassigned	Unassigned	DNaseOnly
B8R2L_VFD_S56_cat2_329	13216	VC_492_0	Unassigned	DNaseOnly
B8R2L_VFD_S56_cat2_330	13172	VC_392_0	Unassigned	DNaseOnly
B8R2L_VFD_S56_cat2_331	13129	VC_111_0	Unassigned	DNaseOnly
B8R2L_VFD_S56_cat2_332	13042	VC_481_0	Unassigned	Both
B8R2L_VFD_S56_cat2_334	12855	Unassigned	Unassigned	DNaseOnly
B8R2L_VFD_S56_cat2_335	12816	Unassigned	Unassigned	DNaseOnly
B8R2L_VFD_S56_cat2_337	12580	Unassigned	Unassigned	DNaseOnly
B8R2L_VFD_S56_cat2_338	12460	Unassigned	Unassigned	DNaseOnly
B8R2L_VFD_S56_cat2_339	12445	VC_175_0	Unassigned	Both
B8R2L_VFD_S56_cat2_342	12383	Unassigned	Unassigned	DNaseOnly
B8R2L_VFD_S56_cat2_344	12257	Unassigned	Unassigned	DNaseOnly
B8R2L_VFD_S56_cat2_345	12192	VC_829_0	Unassigned	DNaseOnly
B8R2L_VFD_S56_cat2_346	12145	Unassigned	Unassigned	DNaseOnly
[truncated: 178 more rows]
