# Supplementary material for: DNase Treatment Improves Viral Enrichment in Agricultural Soil Viromes
Source: mSystems. 2021 Sep 7;6(5):e00614-21. doi: 10.1128/mSystems.00614-21 (PMC8547471; doi:10.1128/mSystems.00614-21)
Supplement: DATA SET S2 [file msystems.00614-21-sd002.xlsx]

## Sheet: Data Set S2
### Data Set S2, vOTU coverage tables using relaxed vOTU detection criteria
vOTU	B0H_VFD_S52	B0H_VFN_S44	B0L_VFD_S51	B0L_VFN_S43	B2R2H_VFD_S54	B2R2H_VFN_S46	B2R2L_VFD_S53	B2R2L_VFN_S45	B3R2H_VFD_S55	B3R2H_VFN_S48	B3R2L_VFN_S47	B8R2H_VFD_S57	B8R2H_VFN_S50	B8R2L_VFD_S56	B8R2L_VFN_S49
B0H_VFD_S52_cat1_0	15.0175	12.5825	25.7073	27.2549	14.2596	6.9282	46.1107	25.7149	25.8778	8.1315	12.9127	63.4882	50.5541	54.9782	34.9852
B0H_VFD_S52_cat1_1	16.7471	10.3939	14.8796	13.5929	16.1545	10.2393	21.0406	15.2272	21.0478	13.2085	9.3498	22.6337	15.9183	29.0113	18.145
B0H_VFD_S52_cat1_3	7.5732	2.8466	0	0	0	0	0	0	0	0	0	0	0	0	0
B0H_VFD_S52_cat1_4	14.4714	5.1656	14.5064	14.4675	9.6911	7.521	10.5077	4.6943	7.0595	4.1205	2.3229	4.6448	2.8393	10.2237	5.065
B0H_VFD_S52_cat1_5	13.3382	4.985	0	2.3582	8.9244	4.0965	5.5331	3.8639	3.8708	0	2.752	7.3619	2.7563	6.5313	4.9829
B0H_VFD_S52_cat1_6	16.4665	8.1596	0	0	5.9274	4.432	3.5842	2.4339	4.9729	2.7132	0	7.8856	4.4257	0	0
B0H_VFD_S52_cat1_7	9.7664	5.0026	11.7387	11.148	7.2899	5.5832	14.6555	8.0666	5.1176	6.2062	3.7188	9.5118	5.4099	6.8767	4.5294
B0H_VFD_S52_cat2_0	11.5887	8.2061	11.0988	12.3777	25.023	13.2463	16.6228	13.8549	0	0	5.3741	9.7979	7.5476	26.8192	13.8993
B0H_VFD_S52_cat2_1	9.0148	5.8461	6.299	6.0679	14.7726	9.6023	7.6429	7.3057	12.0313	10.6855	4.3284	13.9449	10.6127	5.3472	4.2909
B0H_VFD_S52_cat2_10	14.5632	9.701	2.8776	4.3591	13.2119	6.8234	18.2934	12.6687	2.6655	0	2.428	0	0	8.5679	3.5689
B0H_VFD_S52_cat2_100	8.8218	4.506	2.7054	2.0286	5.3942	3.2715	1.9705	1.7951	3.7092	1.9451	0	2.3626	2.0116	0	0
B0H_VFD_S52_cat2_101	18.9839	11.0154	2.6165	2.7716	0	0	4.1672	2.9323	0	0	1.6239	0	0	2.2565	0
B0H_VFD_S52_cat2_102	10.0198	4.0059	0	2.7635	6.7059	0	0	1.7075	5.5187	2.2427	0	2.8186	0	1.7449	1.5189
B0H_VFD_S52_cat2_104	13.4024	3.7296	4.1702	2.2855	13.268	10.3408	3.8547	2.1755	0	2.8251	3.3276	12.733	7.5734	2.9945	3.2343
B0H_VFD_S52_cat2_105	36.3914	6.8802	7.9846	5.9686	0	0	0	0	5.2638	2.7249	0	7.2851	3.0744	3.3672	5.0964
B0H_VFD_S52_cat2_106	24.509	10.7493	0	4.8468	0	0	0	0	0	0	0	0	0	0	0
B0H_VFD_S52_cat2_109	12.638	8.9005	12.7105	11.141	13.1295	10.4589	22.1576	14.2617	16.3756	12.0096	9.5851	21.8932	14.8221	12.3378	7.5843
B0H_VFD_S52_cat2_112	11.9231	9.8374	10.6682	10.8942	12.3997	4.7023	8.9159	2.5867	2.4572	1.3844	0	6.4496	2.6504	7.4294	4.678
B0H_VFD_S52_cat2_114	21.2353	5.2618	0	0	0	0	0	0	0	0	0	0	0	0	0
B0H_VFD_S52_cat2_116	11.5527	4.4426	0	0	7.9892	3.6547	0	0	0	0	0	2.0099	0	0	1.767
B0H_VFD_S52_cat2_118	8.1831	4.0774	0	0	10.1658	5.0139	0	0	0	0	4.5334	0	0	33.6485	21.2107
B0H_VFD_S52_cat2_119	8.8838	1.9606	0	0	3.7327	2.9311	4.9834	0	0	0	1.6546	6.0045	3.1181	2.9053	2.8976
B0H_VFD_S52_cat2_12	16.5654	7.3437	9.7468	10.6304	16.1539	11.7916	12.7358	7.3237	8.9771	6.9641	5.8828	8.253	6.2336	21.9804	14.1759
B0H_VFD_S52_cat2_122	13.6937	6.8175	16.6776	14.8752	0	0	0	0	0	0	0	0	0	3.8987	2.6787
B0H_VFD_S52_cat2_124	7.8888	0	0	0	0	0	0	0	0	0	0	0	0	0	0
B0H_VFD_S52_cat2_125	8.1785	4.4411	0	0	7.3118	5.3809	3.0775	1.8215	3.6773	2.1881	1.6525	4.3244	3.3604	6.6891	4.2878
B0H_VFD_S52_cat2_126	10.5962	2.3976	0	3.0943	1.6465	0	7.936	0	3.2473	0	0	1.917	0	2.2979	1.9939
B0H_VFD_S52_cat2_127	6.4377	5.5213	9.2485	12.7531	15.0486	4.8279	13.2534	22.0361	5.1427	7.0616	5.1412	2.8409	0	40.7455	25.9195
B0H_VFD_S52_cat2_131	8.3203	6.2314	4.1271	3.8841	8.3044	4.3084	8.646	0	4.4764	3.2912	2.8511	4.6968	4.3727	2.8648	2.9315
B0H_VFD_S52_cat2_134	13.0005	6.7459	0	0	0	0	0	0	0	0	0	0	0	0	0
B0H_VFD_S52_cat2_135	12.7307	8.3262	6.5503	6.6625	5.8015	4.3124	8.3816	5.0728	9.4236	6.6789	3.9111	16.1207	10.6611	7.3016	3.5166
B0H_VFD_S52_cat2_136	10.5275	6.163	6.3588	8.4553	7.9917	4.6181	9.9252	8.1881	2.2793	0	2.5282	7.0039	4.7575	39.7897	19.9873
B0H_VFD_S52_cat2_139	10.686	8.3659	5.2314	5.7612	22.1521	18.7469	14.6715	7.1591	5.4028	3.1436	10.5407	11.743	11.029	11.2087	5.4879
B0H_VFD_S52_cat2_14	18.0686	8.5173	5.966	7.5752	16.4847	8.9037	6.7643	4.1729	8.6739	4.8439	3.5618	11.6585	9.0491	22.6894	12.5267
B0H_VFD_S52_cat2_142	9.4215	6.2104	0	0	5.795	4.5843	3.7031	2.5065	1.9134	1.4642	4.2812	3.4485	3.5098	5.4702	2.1065
B0H_VFD_S52_cat2_143	25.1334	19.1812	46.702	10.871	15.4482	5.0991	36.0415	57.7585	16.1794	4.5912	8.7284	22.1957	6.7164	80.9648	38.2006
B0H_VFD_S52_cat2_148	9.3201	4.7051	3.285	4.18	11.9692	7.1003	7.7032	3.8096	10.9929	3.1937	2.317	9.0101	5.4856	10.3001	6.0037
B0H_VFD_S52_cat2_15	10.4225	5.5823	6.7396	3.8423	6.2025	2.6886	9.858	8.0705	0	0	0	2.147	3.3414	10.7654	1.5008
B0H_VFD_S52_cat2_151	10.0386	7.4252	2.9592	2.3201	9.9842	6.2163	4.2333	2.0646	3.1947	2.1452	1.9755	3.1069	1.5642	5.089	2.9295
B0H_VFD_S52_cat2_152	9.945	6.0208	2.8954	4.559	14.174	8.1943	7.9789	6.42	0	0	3.6879	0	0	9.5748	5.1506
B0H_VFD_S52_cat2_155	8.5635	3.8371	5.4911	6.07	9.7489	7.9177	9.4023	6.9578	8.4863	5.7265	4.593	13.1529	10.0983	15.4728	7.3409
B0H_VFD_S52_cat2_158	13.2917	6.8055	4.6363	4.0334	3.4773	1.8163	4.4678	4.0985	1.8648	0	2.3925	10.321	4.2243	11.3363	8.5404
B0H_VFD_S52_cat2_16	35.6895	18.9426	14.6375	13.9798	58.4034	36.6794	36.9846	17.9045	62.5641	32.5574	20.1808	50.0256	46.6561	44.8501	15.8821
B0H_VFD_S52_cat2_164	7.1636	5.8948	1.5998	2.8593	0	0	3.4346	0	9.7309	3.5706	0	12.7155	14.2653	0	0
B0H_VFD_S52_cat2_165	6.0512	3.0089	7.1284	8.5791	6.7905	4.3414	10.3348	7.288	4.3326	2.4206	0	5.9279	2.9397	7.7657	5.2692
B0H_VFD_S52_cat2_167	9.6124	2.9784	2.4551	2.2431	12.8467	7.7717	14.1209	4.4212	3.5172	1.6623	4.1486	3.1044	0	6.2483	5.5543
B0H_VFD_S52_cat2_168	7.2983	4.1249	0	0	0	0	0	0	0	0	0	0	0	0	0
B0H_VFD_S52_cat2_169	11.3438	4.3684	2.2812	0	2.2925	0	2.8949	2.5025	0	0	0	3.6967	2.6045	0	0
B0H_VFD_S52_cat2_171	11.4493	9.2167	3.3563	3.5404	13.5703	7.2431	7.5115	5.3747	0	0	0	0	0	0	0
B0H_VFD_S52_cat2_174	10.8107	4.3604	4.5757	3.3309	0	0	7.5288	3.134	2.9294	2.4446	0	4.5555	6.1618	7.2999	4.9363
B0H_VFD_S52_cat2_179	10.9592	0	0	0	15.4178	0	0	0	0	0	0	0	0	0	0
B0H_VFD_S52_cat2_18	43.4465	36.3988	107.888	103.21	56.0599	28.4298	99.3136	38.9126	63.7031	25.0154	21.5434	80.4723	55.9995	39.0058	26.2082
B0H_VFD_S52_cat2_182	9.5993	3.7151	0	5.5522	0	0	25.8741	2.7574	0	0	0	17.4501	10.7833	0	0
B0H_VFD_S52_cat2_183	11.3272	5.0194	0	0	2.5239	2.4766	2.3247	1.9302	0	0	0	1.6618	0	0	0
B0H_VFD_S52_cat2_184	13.6907	14.0135	0	0	14.0514	13.86	54.8454	12.9065	0	0	2.4264	0	0	4.2584	9.1261
B0H_VFD_S52_cat2_185	7.2285	0	0	0	0	0	0	0	0	0	0	0	11.2864	1.7781	4.2872
B0H_VFD_S52_cat2_187	14.6066	3.5302	0	2.3873	0	0	9.8511	4.8917	3.4934	0	0	0	0	1.9633	0
B0H_VFD_S52_cat2_19	31.9891	17.9306	0	0	2.6699	18.2525	0	0	0	0	101.107	0	0	327.934	214.122
B0H_VFD_S52_cat2_190	8.1791	2.1651	0	0	3.1613	5.1852	0	0	1.78	0	1.5345	0	0	0	3.01
B0H_VFD_S52_cat2_194	9.0002	4.1017	0	0	4.7879	2.598	0	0	0	0	0	0	0	2.8879	2.1015
B0H_VFD_S52_cat2_199	14.7035	8.7537	9.5554	7.4392	12.423	10.2431	8.6735	7.16	6.208	3.6716	5.1069	16.3787	8.6128	8.7056	5.4285
B0H_VFD_S52_cat2_2	28.1352	35.0062	12.3147	12.8593	10.642	8.8233	20.2104	9.7253	9.8887	2.9747	1.9374	2.185	4.0856	0	0
B0H_VFD_S52_cat2_20	17.1402	12.7117	4.9569	2.4369	3.3456	1.8832	10.9239	4.4078	0	0	0	0	3.437	4.091	0
B0H_VFD_S52_cat2_202	8.3476	5.6754	5.4604	5.7247	9.1076	5.4464	7.2104	6.5406	4.8218	2.9137	4.2294	6.8832	4.3427	6.3914	3.2861
B0H_VFD_S52_cat2_203	7.7508	3.652	4.4225	6.3127	5.2237	3.3269	9.0795	5.8237	0	0	0	2.5114	1.5801	3.9274	2.2763
B0H_VFD_S52_cat2_205	10.2542	0	0	0	2.1554	0	5.8073	2.412	8.9326	3.0482	0	0	0	4.3683	4.0389
B0H_VFD_S52_cat2_206	12.3683	5.3973	4.8292	7.3377	9.9788	4.9209	7.7663	14.0951	10.1746	7.1303	4.8099	11.1394	5.5069	7.9211	4.0699
B0H_VFD_S52_cat2_207	12.8684	7.8385	3.9119	3.0053	8.7171	5.9196	5.1153	3.3887	5.0799	2.8212	2.5874	4.7778	3.6569	5.9147	3.6536
B0H_VFD_S52_cat2_208	9.0625	3.3963	0	0	0	0	1.873	0	0	0	0	0	0	0	0
B0H_VFD_S52_cat2_21	38.8546	23.2681	11.1342	11.3575	50.3873	31.3467	35.801	25.4014	0	0	6.175	0	0	8.9551	3.9352
B0H_VFD_S52_cat2_211	9.2242	5.1032	0	0	0	0	0	0	0	0	0	2.9968	2.6606	0	0
B0H_VFD_S52_cat2_213	14.7562	9.1043	23.1117	23.9284	16.7343	16.5116	49.0464	45.6947	38.0205	22.765	14.0617	41.1158	19.4394	13.0496	8.8783
B0H_VFD_S52_cat2_214	42.7559	27.6045	10.5068	46.7739	35.5225	8.7682	8.6878	25.0693	34.1028	8.9744	15.1123	3.7527	0	22.1889	14.3783
B0H_VFD_S52_cat2_218	13.1187	12.7038	12.5965	15.03	4.7983	2.2928	11.989	12.7703	4.1251	3.0924	1.7548	6.856	4.0638	6.6458	3.9188
B0H_VFD_S52_cat2_219	6.9471	2.0512	10.8867	3.9658	11.0474	0	2.2912	6.0075	0	0	0	0	0	21.1525	5.1425
B0H_VFD_S52_cat2_22	51.4551	25.1491	29.0319	31.6856	61.9059	42.2954	56.5763	38.5691	25.215	12.5137	8.6393	17.1694	10.9391	34.9354	18.5582
B0H_VFD_S52_cat2_220	7.3923	3.9253	4.0974	4.6201	9.4606	11.4709	6.2992	5.7538	5.7854	5.8105	2.8097	15.2002	11.2301	6.7485	6.8294
B0H_VFD_S52_cat2_221	8.3765	3.7075	2.2368	0	2.4009	1.5479	2.9748	2.5375	0	0	0	3.4458	2.2211	0	0
B0H_VFD_S52_cat2_222	13.2536	6.3411	10.5679	10.7027	14.0075	12.1837	10.7019	7.6117	12.8074	5.8806	5.0418	14.4426	9.3113	13.6603	9.2212
B0H_VFD_S52_cat2_224	10.9476	3.1717	0	0	7.2325	5.1636	3.5287	5.4483	0	0	0	0	0	0	0
B0H_VFD_S52_cat2_226	7.0412	3.827	0	0	0	0	0	0	0	0	0	0	0	3.0077	0
B0H_VFD_S52_cat2_227	12.7886	7.8097	4.5677	8.7993	9.7508	8.2497	10.7219	6.4849	3.0054	1.8586	1.547	3.9345	0	6.4601	4.9358
B0H_VFD_S52_cat2_228	14.5534	6.7132	3.0425	2.7102	9.1232	7.6661	4.739	1.7759	0	0	1.7683	0	0	2.6224	0
B0H_VFD_S52_cat2_23	9.5743	5.4986	6.4287	6.4293	10.0671	7.2434	5.3421	4.6664	0	0	1.817	2.1781	0	7.0955	3.8941
B0H_VFD_S52_cat2_234	8.652	4.5539	4.9988	4.9601	10.2803	5.3962	7.4795	4.669	4.1736	2.3461	3.2171	5.4267	3.6526	5.6103	3.1768
B0H_VFD_S52_cat2_236	14.4501	5.1063	0	0	6.1207	4.9192	0	0	0	0	0	0	0	0	0
B0H_VFD_S52_cat2_237	9.0056	2.5767	2.0359	0	10.8892	5.7554	2.1262	1.8419	0	0	0	3.9678	2.0341	2.2608	1.9853
B0H_VFD_S52_cat2_239	8.3198	0	0	0	2.2241	0	0	3.6144	0	0	0	5.9025	4.2595	8.2251	5.1359
B0H_VFD_S52_cat2_24	42.6648	23.8737	18.0872	16.8704	27.3351	18.9259	16.9463	10.8621	4.6788	2.3091	11.9468	9.1386	5.8439	44.8135	27.6354
B0H_VFD_S52_cat2_240	9.8872	6.7315	0	1.6485	0	0	0	0	0	0	0	0	0	0	0
B0H_VFD_S52_cat2_242	33.3686	18.3002	3.384	3.814	16.5014	11.5336	26.6694	18.9424	7.4685	3.8646	7.6885	4.3862	1.8383	23.3907	16.6281
B0H_VFD_S52_cat2_245	11.1936	8.6483	18.9069	18.9484	15.5317	8.7738	14.4606	9.1214	11.073	5.8626	5.7638	13.3068	8.8573	15.4085	9.8156
B0H_VFD_S52_cat2_246	22.8708	13.646	11.7835	11.2305	19.1879	12.5314	22.9549	19.9156	20.5863	11.9841	12.5871	26.408	15.0146	28.9522	20.2024
B0H_VFD_S52_cat2_247	8.7249	4.6311	0	0	1.3853	1.7767	0	0	0	0	0	0	0	0	0
B0H_VFD_S52_cat2_249	33.6787	20.8416	16.7162	17.42	40.0716	24.5756	22.2114	17.16	16.8283	10.6641	9.6661	21.3016	12.361	31.0441	20.3662
B0H_VFD_S52_cat2_25	43.5671	114.561	0	0	0	0	0	0	0	0	0	0	0	0	0
B0H_VFD_S52_cat2_250	13.2307	12.8204	10.0888	11.7279	15.9133	12.5328	16.2522	12.6099	17.8887	11.3616	6.9835	22.99	17.0523	20.7923	18.6716
B0H_VFD_S52_cat2_254	6.8742	2.0869	0	0	3.0054	4.6496	0	0	0	0	0	0	0	0	2.6543
B0H_VFD_S52_cat2_255	7.9812	3.9356	0	0	4.1745	1.9165	0	0	0	0	0	0	0	0	0
B0H_VFD_S52_cat2_256	9.9271	4.045	13.0204	11.1253	6.8672	5.593	14.1305	7.5544	4.7315	5.3775	3.3642	10.3074	5.9453	7.1608	4.2285
B0H_VFD_S52_cat2_26	35.071	15.646	1.7849	4.8188	6.9526	12.2988	16.8742	15.8402	0	4.9222	3.9758	0	0	10.6588	21.4494
B0H_VFD_S52_cat2_264	15.6997	6.9479	4.4721	5.7957	15.1387	4.9267	23.2987	17.4675	54.2586	23.8171	0	54.1121	30.9858	3.7923	3.3997
B0H_VFD_S52_cat2_267	8.095	5.102	3.566	3.0396	7.6854	6.2915	0	0	0	0	3.3538	9.0771	7.8377	8.0297	4.1222
B0H_VFD_S52_cat2_268	27.6294	16.0332	24.4965	21.2647	59.3312	32.628	45.0321	30.4286	37.0464	21.4605	15.5342	39.2339	26.4525	17.3486	7.976
B0H_VFD_S52_cat2_269	14.3524	5.5419	0	0	0	0	0	0	0	0	0	0	0	2.013	0
B0H_VFD_S52_cat2_27	16.9146	8.1661	0	0	5.0485	4.8629	0	0	0	0	0	0	0	5.1354	0
B0H_VFD_S52_cat2_270	10.9	7.0131	3.8131	3.2557	6.7466	4.8669	7.6031	4.8043	3.8422	2.7416	2.7093	4.5207	4.0321	13.219	6.3482
B0H_VFD_S52_cat2_271	9.6119	5.39	4.8556	2.8531	5.9308	3.0527	2.9308	1.7804	5.1161	2.1722	2.0787	2.3968	0	0	0
B0H_VFD_S52_cat2_272	13.9543	8.9075	0	0	11.7475	8.7795	0	0	0	0	0	0	0	0	0
B0H_VFD_S52_cat2_275	6.6567	2.36	0	0	19.2191	8.6592	2.1047	0	5.7073	0	2.0236	0	0	0	0
B0H_VFD_S52_cat2_276	14.0353	8.8786	5.5039	6.0148	17.0891	20.5787	18.058	5.4698	9.3847	2.9104	10.2052	6.6308	3.782	5.2389	2.8928
B0H_VFD_S52_cat2_277	11.0649	0	0	0	0	0	0	0	0	0	0	0	0	0	0
B0H_VFD_S52_cat2_278	10.1297	5.2021	0	0	0	0	0	0	0	0	0	0	0	3.0556	0
B0H_VFD_S52_cat2_28	10.3904	0	0	0	4.7374	0	0	0	0	0	0	0	2.8286	0	0
B0H_VFD_S52_cat2_284	13.9443	7.3054	14.2518	12.8075	13.5452	9.8182	9.9132	7.7437	10.0957	5.0187	6.9808	13.6537	9.5802	13.9776	8.3932
B0H_VFD_S52_cat2_287	6.6207	1.7116	0	0	0	2.0891	0	0	0	0	0	0	0	0	0
B0H_VFD_S52_cat2_288	30.9057	8.9139	4.8098	4.1417	52.1351	32.1515	28.0399	17.3878	10.3648	5.1457	8.8065	9.057	3.4509	22.6894	17.136
B0H_VFD_S52_cat2_289	8.7451	9.5458	5.2249	3.8463	0	0	0	0	39.7837	17.8005	0	2.0237	0	7.9492	2.8195
B0H_VFD_S52_cat2_29	12.4809	6.8763	1.8422	2.7203	7.2152	4.0077	0	0	0	0	0	0	0	1.7302	0
B0H_VFD_S52_cat2_290	8.6939	3.6489	6.4616	7.4563	9.8436	6.7005	6.969	3.4489	6.6652	3.622	2.4671	9.4404	6.4789	8.6742	4.9211
B0H_VFD_S52_cat2_294	6.8458	3.3369	1.9152	0	3.2715	2.4477	0	0	0	0	0	0	0	3.121	0
B0H_VFD_S52_cat2_295	7.8932	3.5346	6.6669	6.2659	3.7171	2.6842	7.4411	4.2859	3.6092	2.6748	2.4141	16.6461	12.8897	3.8832	3.3967
B0H_VFD_S52_cat2_299	8.6279	5.6858	9.9702	10.7813	9.8393	5.0893	8.8597	8.4712	12.8867	7.5952	4.8419	24.3418	14.4489	15.8533	9.9601
B0H_VFD_S52_cat2_3	9.4749	3.9998	3.6767	10.0849	6.8842	4.1302	3.3816	4.4834	5.3535	3.8894	2.4557	5.553	3.3131	5.1154	4.8454
B0H_VFD_S52_cat2_30	11.4907	13.3914	2.3537	2.9393	6.465	1.7925	0	0	0	0	5.4496	2.1974	0	0	0
B0H_VFD_S52_cat2_300	9.01	4.9153	1.4971	1.6533	10.3994	6.286	2.3842	1.6693	0	0	0	0	0	0	0
B0H_VFD_S52_cat2_301	8.4063	4.304	9.5504	10.8263	22.6989	16.6289	10.0351	8.0826	17.901	12.9994	3.7818	17.3466	15.9471	35.5792	22.6203
B0H_VFD_S52_cat2_303	12.0271	8.1375	10.2369	10.7339	9.4704	7.8163	19.2272	8.9162	17.7701	7.2492	5.1689	19.2608	10.0388	16.5483	10.5013
B0H_VFD_S52_cat2_305	14.1466	10.7822	14.5243	18.0389	19.3319	13.588	11.7163	9.03	18.7215	12.6747	6.5492	16.2931	9.4421	15.3607	10.5299
B0H_VFD_S52_cat2_306	9.0362	4.8421	0	0	4.0873	3.8073	0	0	0	0	4.3736	0	0	1.9541	0
B0H_VFD_S52_cat2_308	15.887	2.5138	0	0	7.5284	3.803	3.8214	2.4863	2.0971	0	0	4.7235	2.3036	5.2694	2.8469
B0H_VFD_S52_cat2_309	15.4204	11.3756	10.2534	10.3739	20.3231	13.3009	14.9559	11.1596	6.7065	0	4.3156	9.1721	5.4536	7.043	6.0212
B0H_VFD_S52_cat2_31	9.906	0	0	0	2.2328	0	0	0	0	0	0	0	0	0	0
B0H_VFD_S52_cat2_310	12.0544	6.844	0	0	1.9327	0	0	0	0	0	0	0	0	0	0
B0H_VFD_S52_cat2_313	6.061	2.4724	0	0	0	0	0	0	0	0	0	0	0	0	0
B0H_VFD_S52_cat2_314	6.9796	4.2592	10.4637	10.8742	7.9328	4.2754	6.8893	4.0551	11.3432	5.1845	3.2204	8.6402	5.4381	12.212	8.5164
B0H_VFD_S52_cat2_316	6.838	3.182	2.6995	2.5591	6.8393	2.951	4.4418	2.5454	4.1889	1.9732	0	5.3037	3.5488	5.4976	2.7574
B0H_VFD_S52_cat2_32	25.3225	5.4737	9.8345	7.2367	3.9403	2.1059	32.0874	10.5505	79.6656	21.3923	3.2684	12.9614	5.6655	5.5456	2.3854
B0H_VFD_S52_cat2_320	9.1497	3.6917	11.3853	11.2524	7.5066	4.2621	11.0604	6.3679	14.4382	4.8631	2.6755	11.8708	8.5495	9.912	7.0428
B0H_VFD_S52_cat2_321	13.4737	7.2322	16.0075	17.7561	21.8	13.7433	21.4175	20.1771	12.4223	11.0189	7.0819	22.35	14.7516	40.4699	24.2132
B0H_VFD_S52_cat2_322	12.4929	17.1175	10.2138	8.3129	5.8739	3.7374	9.8654	2.633	13.2265	5.4039	2.5377	11.4045	8.9874	10.1158	2.9194
B0H_VFD_S52_cat2_323	11.3993	4.2219	0	0	5.5322	2.7784	4.086	3.0519	0	0	2.0863	6.5211	2.5645	5.3065	3.527
B0H_VFD_S52_cat2_325	8.9566	4.7395	6.3082	5.9087	7.0542	4.5256	11.262	6.2417	9.9538	4.6713	2.5044	10.6718	6.1024	9.7691	5.7313
B0H_VFD_S52_cat2_326	9.2796	4.6387	7.0176	5.9736	14.4518	10.9666	13.1772	6.5128	17.2566	3.9502	4.7979	8.0344	7.7999	10.6317	4.672
B0H_VFD_S52_cat2_328	20.3974	10.2067	23.3309	23.3686	20.37	11.3899	18.4925	17.3919	24.2802	14.6365	11.3246	42.2878	27.149	35.2305	21.9872
B0H_VFD_S52_cat2_33	33.1158	0	0	0	9.2778	3.1247	0	0	9.2263	5.1326	19.0438	0	0	29.7654	16.3623
B0H_VFD_S52_cat2_330	8.5747	4.4766	0	0	0	0	2.6325	0	0	0	0	0	0	0	0
B0H_VFD_S52_cat2_332	15.8941	10.0856	25.6257	24.184	24.3539	15.1253	21.0894	18.0236	55.6125	41.6454	18.9447	42.0481	29.7282	46.942	29.1766
B0H_VFD_S52_cat2_334	10.6198	3.3585	1.8291	0	4.997	0	3.0352	0	0	0	0	2.2395	0	2.6169	1.7962
B0H_VFD_S52_cat2_34	10.4348	5.1097	1.7351	2.1464	8.9005	4.1202	4.7998	3.6548	2.3053	1.5127	1.7686	2.7195	2.0644	4.6242	2.0983
B0H_VFD_S52_cat2_341	9.0003	4.7504	10.4836	10.2191	7.2192	5.2319	9.7215	5.932	11.943	5.5583	2.5415	12.9735	7.656	9.3813	7.1659
B0H_VFD_S52_cat2_343	7.1334	4.9048	5.9717	6.2477	2.1627	1.5552	11.3943	3.352	4.0966	2.8299	0	10.4275	5.7175	4.5299	2.8544
B0H_VFD_S52_cat2_345	7.4973	4.7554	4.2991	1.9488	7.5885	2.6855	0	0	0	0	0	0	0	2.4115	1.8771
B0H_VFD_S52_cat2_346	12.1543	8.5241	0	0	0	0	5.1661	3.6906	0	0	0	0	0	0	0
B0H_VFD_S52_cat2_347	8.216	4.6973	7.5943	5.4238	6.3834	3.3857	9.3902	8.0005	9.781	5.0913	3.5086	16.7306	9.5028	9.0415	6.3469
B0H_VFD_S52_cat2_348	6.7499	2.1951	2.9732	3.4873	6.7223	4.9875	7.6899	4.3469	6.2593	3.0954	2.2595	2.5853	1.5612	5.5403	3.3518
B0H_VFD_S52_cat2_350	7.2407	2.5324	1.9916	1.8618	4.8869	1.7362	2.9321	0	4.3572	0	0	0	0	0	0
B0H_VFD_S52_cat2_353	6.4449	4.2022	3.0589	2.0189	2.1387	2.2989	1.534	0	3.4555	1.7121	0	3.7716	2.7665	2.8435	0
B0H_VFD_S52_cat2_357	15.6045	9.1587	9.0116	8.4141	13.4677	10.5512	9.3711	7.8123	5.8552	4.4801	5.6654	17.7229	9.6308	9.4767	5.6684
B0H_VFD_S52_cat2_358	14.0439	5.3812	2.0705	1.924	13.9033	6.3466	20.79	10.5494	5.9451	5.6358	3.2121	7.4352	4.6688	5.8478	3.5219
B0H_VFD_S52_cat2_36	12.2052	6.7924	6.0712	7.7431	15.3521	10.6868	10.1096	7.9313	18.9926	12.574	4.9212	14.3305	11.8688	34.1162	15.7419
B0H_VFD_S52_cat2_360	12.4152	11.32	6.6429	6.272	9.9492	6.2787	15.1783	9.5551	15.0105	11.1048	12.6873	5.7261	6.7435	29.6042	53.0847
B0H_VFD_S52_cat2_363	12.3462	6.5091	14.546	19.6453	21.6076	13.4608	42.5918	26.456	34.2333	16.6275	5.5087	25.0762	20.1556	15.3704	8.2365
B0H_VFD_S52_cat2_366	17.5538	6.5634	0	0	0	0	0	0	0	0	0	0	0	1.9522	0
B0H_VFD_S52_cat2_368	8.9192	5.698	4.7033	4.5293	7.9219	5.791	6.4341	4.8829	5.0528	2.7426	3.0431	6.3875	4.4474	7.2143	6.2526
B0H_VFD_S52_cat2_37	15.8097	15.0226	17.3675	20.8182	27.1403	12.9155	247.127	56.9645	150.592	69.9509	37.2607	108.31	54.1027	89.5608	69.4781
B0H_VFD_S52_cat2_371	15.5341	6.0317	4.5704	6.1144	12.514	3.5674	6.7307	3.8393	3.4664	16.4643	5.844	2.4387	2.6351	3.9721	1.963
B0H_VFD_S52_cat2_375	15.0553	9.2316	7.7533	10.4129	7.8503	6.2928	4.5463	4.3405	4.3553	3.072	7.0475	5.4811	2.7872	5.9815	5.0365
B0H_VFD_S52_cat2_38	20.6705	11.5322	0	0	25.8874	18.176	0	0	0	0	4.738	0	0	2.0182	0
B0H_VFD_S52_cat2_380	8.3688	3.0533	0	0	0	0	5.1337	0	0	0	0	0	0	0	0
B0H_VFD_S52_cat2_381	8.8757	3.6074	1.4604	1.7	31.9575	21.6155	0	0	0	0	4.7139	0	0	9.3125	4.8463
B0H_VFD_S52_cat2_384	6.5858	0	0	0	0	0	0	0	0	0	0	0	0	0	0
B0H_VFD_S52_cat2_385	8.1008	4.9225	8.1343	10.2851	15.4863	11.3833	6.7993	6.4155	7.1005	5.8776	4.996	9.1616	7.5281	11.4108	5.355
B0H_VFD_S52_cat2_386	7.6385	10.1417	33.7826	21.7582	0	0	12.0785	2.0778	6.4683	0	1.3759	8.639	6.7324	0	0
B0H_VFD_S52_cat2_389	8.9724	8.8111	0	0	3.5939	4.7358	2.4581	2.1701	0	0	0	0	0	5.2883	3.1563
B0H_VFD_S52_cat2_39	81.7685	45.8827	90.8344	84.5457	117.856	93.1692	128.557	92.7039	82.9917	55.9784	46.6155	89.3111	91.4914	44.3772	27.515
B0H_VFD_S52_cat2_390	10.8011	2.2596	0	2.1361	0	0	8.4176	4.5548	0	0	0	0	0	1.8177	0
B0H_VFD_S52_cat2_391	6.628	2.2351	2.5406	0	0	0	0	0	0	0	2.4168	0	0	5.6064	2.734
B0H_VFD_S52_cat2_393	14.7328	9.9572	16.1158	16.8163	10.6977	5.9968	12.8879	9.6004	14.2703	7.793	7.5024	29.9575	19.4007	23.8717	15.2045
B0H_VFD_S52_cat2_394	10.377	8.3684	11.3558	9.6788	9.9081	6.1044	9.4938	9.8564	11.4262	8.2677	4.5365	14.8381	13.9746	15.3059	9.7201
B0H_VFD_S52_cat2_396	5.4398	3.5426	0	0	6.1462	4.1372	1.673	0	0	0	0	0	0	0	0
B0H_VFD_S52_cat2_397	15.987	9.8691	5.6306	5.9058	18.103	13.9565	12.2854	11.5359	11.6186	4.2766	6.0551	10.7126	6.6758	14.1459	8.4582
B0H_VFD_S52_cat2_398	5.9876	2.9283	1.5994	2.4667	0	0	4.4394	0	0	0	0	0	0	2.4467	1.7356
B0H_VFD_S52_cat2_4	29.3874	4.0246	2.7197	2.7595	22.2435	10.4532	22.3965	16.497	2.3166	2.2527	4.6977	11.7982	3.8707	12.4765	5.7853
B0H_VFD_S52_cat2_400	22.1783	15.1846	31.0863	30.8687	24.2999	13.2296	20.4089	11.6985	13.8038	8.0306	8.6174	19.6057	10.7885	27.25	19.4682
B0H_VFD_S52_cat2_406	7.582	2.91	1.8725	0	9.9032	6.4656	2.12	0	0	0	0	2.1448	0	1.4381	0
B0H_VFD_S52_cat2_41	10.5753	6.7723	9.7801	15.5639	3.0115	0	9.5398	5.8185	3.6022	2.0957	2.1969	13.8063	7.2647	15.5948	11.4201
B0H_VFD_S52_cat2_42	13.9317	7.11	0	0	0	0	0	0	0	0	0	0	0	0	0
B0H_VFD_S52_cat2_43	21.6342	9.9192	2.3414	2.667	7.0206	4.6692	2.5209	0	0	0	0	0	0	2.414	0
B0H_VFD_S52_cat2_44	22.5119	0	0	0	1.8838	3.8247	0	0	0	0	0	3.9231	0	0	0
B0H_VFD_S52_cat2_45	12.045	8.1152	13.0597	12.3736	19.3815	12.793	11.9554	8.3168	4.8762	3.3584	6.9009	15.2532	13.2215	12.5081	7.1956
B0H_VFD_S52_cat2_47	27.578	15.6211	11.1756	15.917	4.5519	4.239	4.1238	2.7972	4.3256	4.8273	5.8474	14.3569	22.653	4.2474	3.6036
B0H_VFD_S52_cat2_48	15.3641	14.387	20.9496	7.0743	10.127	7.6955	4.8952	4.1358	5.372	3.5955	0	18.7803	16.4525	19.5193	7.2056
B0H_VFD_S52_cat2_50	11.9482	5.4784	12.0322	12.8419	12.1004	8.8722	8.6737	5.9723	9.9087	9.1467	5.4973	7.9176	6.3062	10.3197	5.2273
B0H_VFD_S52_cat2_51	14.4056	2.976	14.4123	30.2545	0	0	16.9248	5.5637	2.2042	4.438	0	1.8848	0	8.0411	6.1664
B0H_VFD_S52_cat2_52	18.6276	13.1175	15.2739	17.0658	16.5888	10.3659	19.4299	15.9665	12.9254	5.9326	4.9591	14.9432	10.6368	22.938	11.9238
B0H_VFD_S52_cat2_53	8.8743	3.0155	3.1855	2.8727	8.1608	5.8669	3.4186	3.9592	0	0	1.878	2.1223	0	7.8229	3.5221
B0H_VFD_S52_cat2_54	10.5079	0	0	4.2427	0	0	0	0	0	0	0	0	2.0981	6.5758	2.3165
B0H_VFD_S52_cat2_55	12.4895	8.47	1.7952	0	12.3854	4.8109	8.0951	5.2084	2.2481	1.6841	5.3418	3.3566	0	7.0301	3.4135
B0H_VFD_S52_cat2_56	9.8347	1.5286	0	0	0	0	0	0	0	0	0	0	0	0	0
B0H_VFD_S52_cat2_57	11.5153	5.668	12.2615	12.7803	20.7984	10.17	16.6406	12.6043	22.4095	12.0147	8.2888	30.7184	19.8289	22.5048	14.51
B0H_VFD_S52_cat2_58	12.8587	6.708	13.792	11.8717	15.785	10.4345	10.5688	4.86	7.3141	4.1243	3.3518	15.1621	8.818	8.7034	4.6988
B0H_VFD_S52_cat2_62	8.9195	0	0	0	0	0	0	0	0	0	0	0	0	0	0
B0H_VFD_S52_cat2_64	12.2365	7.5071	0	0	6.9161	4.3667	0	0	0	0	2.5058	0	0	4.0597	0
B0H_VFD_S52_cat2_65	17.0003	11.4408	3.1442	3.3425	7.8251	4.9976	5.5049	4.6471	0	0	3.0156	0	0	6.5349	5.1255
B0H_VFD_S52_cat2_66	8.0843	2.756	0	0	8.7031	3.7725	0	0	0	0	0	0	0	0	0
B0H_VFD_S52_cat2_67	9.847	5.1976	3.7243	2.983	9.8859	8.5686	2.1227	0	2.4656	2.414	1.5558	5.1855	3.8251	4.7151	2.0841
B0H_VFD_S52_cat2_68	15.0266	0	0	0	0	0	0	0	0	0	0	0	0	0	0
B0H_VFD_S52_cat2_69	48.5086	17.7286	0	0	14.1282	9.9699	0	0	0	0	3.0624	0	0	0	0
B0H_VFD_S52_cat2_7	15.8285	8.6089	40.3808	38.2273	14.4909	3.3955	21.3273	15.2626	38.6224	28.1143	17.1918	53.0076	40.1631	37.5869	24.6941
B0H_VFD_S52_cat2_70	9.4453	5.5046	6.4003	8.1719	18.0109	9.8504	4.6677	3.5017	5.7231	2.9784	4.532	12.2153	10.216	3.8521	2.4478
B0H_VFD_S52_cat2_71	12.001	7.5945	12.2658	15.2857	7.3813	9.937	12.742	3.89	12.7832	6.1441	4.6057	7.0464	3.902	10.4854	7.4277
B0H_VFD_S52_cat2_73	104.271	7.4037	0	0	14.5265	9.9905	14.9156	4.6143	15.7725	7.7586	0	5.479	0	3.4138	2.6937
B0H_VFD_S52_cat2_76	13.7198	9.1737	10.2294	13.7621	0	0	0	0	0	0	0	0	0	0	0
B0H_VFD_S52_cat2_78	12.1562	0	0	0	0	0	0	0	0	0	0	0	0	0	0
B0H_VFD_S52_cat2_79	11.872	9.3295	4.5971	4.3384	5.2961	3.4753	6.7423	5.5998	3.8963	2.2845	1.5764	4.1325	3.8696	6.6369	3.5208
B0H_VFD_S52_cat2_8	10.9599	6.0032	5.9437	7.0206	11.7821	6.9369	7.6516	5.8063	6.1228	3.6926	4.4702	9.173	7.5829	9.1277	4.8093
B0H_VFD_S52_cat2_80	10.7424	6.335	0	0	0	0	0	0	0	0	0	0	0	13.6135	7.3785
B0H_VFD_S52_cat2_82	14.8805	7.9524	0	0	0	0	0	0	0	0	0	0	0	0	0
B0H_VFD_S52_cat2_83	8.7421	2.4929	0	0	2.3409	0	0	0	0	0	0	0	0	0	0
B0H_VFD_S52_cat2_85	22.1071	12.9012	0	0	4.6264	3.4305	0	0	0	0	0	0	0	5.799	4.3503
B0H_VFD_S52_cat2_86	19.5444	4.8226	3.4784	3.4998	4.4418	4.3498	10.2289	5.3939	5.6924	0	2.2262	4.8373	4.4165	14.5726	8.4098
B0H_VFD_S52_cat2_87	10.3399	4.8963	3.6396	0	2.6901	0	1.6631	0	0	0	4.2235	2.2953	0	0	0
B0H_VFD_S52_cat2_9	13.8534	9.4753	11.4236	12.3481	19.879	4.5441	6.6339	7.1402	6.4612	4.1849	7.2105	14.0594	8.1063	20.3393	14.0663
B0H_VFD_S52_cat2_90	9.591	4.5552	0	0	2.3791	2.6497	2.5392	0	0	0	0	0	0	0	0
B0H_VFD_S52_cat2_93	9.0156	3.9413	3.2345	4.4894	6.9197	5.1274	6.1491	5.078	3.443	1.6188	3.2101	5.4739	3.2417	4.608	3.5823
B0H_VFD_S52_cat2_95	12.1452	4.7882	0	0	16.73	12.5854	7.3562	4.7947	0	0	1.9666	0	0	3.2323	2.0138
B0H_VFD_S52_cat2_96	9.2819	4.213	0	1.7788	11.5608	6.9786	3.1762	1.8179	0	0	0	0	0	0	0
B0H_VFD_S52_cat2_98	15.6534	7.1227	22.7103	18.194	10.4887	7.3929	10.8212	12.0687	21.1102	14.4468	7.8506	47.2099	19.6083	25.6524	13.3192
B0H_VFD_S52_cat4_0	13.7596	1.6067	13.0879	15.2067	0	0	6.1723	21.1956	1.6956	0	2.5413	10.4328	33.6538	1.775	0
B0H_VFN_S44_cat1_2	8.3601	9.5145	4.0709	1.8868	9.1937	2.4016	2.9547	2.796	2.6888	0	4.5118	8.4784	1.6465	0	0
B0H_VFN_S44_cat1_3	3.2451	9.4638	1.7008	0	0	0	0	0	0	0	0	0	0	0	0
B0H_VFN_S44_cat2_10	22.0439	21.3	9.0788	21.1999	26.652	31.9381	11.0547	20.4619	6.1624	5.7654	14.4708	3.6249	4.9165	30.3272	34.3657
B0H_VFN_S44_cat2_103	4.383	7.0275	0	0	3.0355	3.2002	5.9103	0	0	0	0	0	0	0	0
B0H_VFN_S44_cat2_105	0	8.238	0	0	0	0	0	0	0	0	0	0	0	0	0
B0H_VFN_S44_cat2_106	9.0101	8.9089	6.7186	12.9198	7.3408	4.8582	1.8226	8.5278	3.801	5.069	3.2022	12.4771	8.0982	6.5578	4.6905
B0H_VFN_S44_cat2_11	0	0	0	0	0	0	0	0	0	0	0	0	0	0	0
B0H_VFN_S44_cat2_113	2.7764	7.8858	2.562	0	0	0	0	2.201	0	3.1771	0	31.8039	0	0	0
B0H_VFN_S44_cat2_114	0	0	0	0	0	0	0	0	0	0	0	0	0	0	0
B0H_VFN_S44_cat2_115	0	0	0	0	0	0	0	0	0	0	0	0	0	0	0
B0H_VFN_S44_cat2_118	0	0	0	0	0	0	0	0	0	0	0	0	0	0	0
B0H_VFN_S44_cat2_120	9.043	8.8724	3.279	0	9.2125	2.7861	2.6795	2.6199	2.5979	0	4.5887	6.8954	0	0	0
B0H_VFN_S44_cat2_126	0	7.6974	0	0	0	0	0	0	0	0	0	0	0	0	0
B0H_VFN_S44_cat2_13	0	0	0	0	0	0	0	0	0	0	0	0	0	0	0
B0H_VFN_S44_cat2_136	13.6207	10.1797	26.0264	29.0986	14.0466	9.2755	17.6744	11.9435	9.6808	6.8783	6.075	16.7826	10.4295	17.1766	10.3786
B0H_VFN_S44_cat2_14	3.9506	76.2326	0	0	0	0	0	0	0	0	0	0	0	0	0
B0H_VFN_S44_cat2_140	4.3729	6.1967	9.9254	6.6023	2.7889	1.8724	6.6936	2.228	2.1007	1.8176	4.1214	2.6638	2.3701	3.6609	3.2371
B0H_VFN_S44_cat2_141	0	8.0285	0	0	0	0	0	0	2.7529	0	0	0	4.1528	1.3007	0
B0H_VFN_S44_cat2_143	36.0361	21.9696	43.3426	44.5504	37.4594	22.0146	49.9906	38.868	30.3215	19.892	18.4191	34.2981	27.2485	59.8614	37.5316
B0H_VFN_S44_cat2_149	10.6915	7.6917	13.8394	12.8034	18.4623	12.7816	13.4058	8.1067	17.6763	8.9399	5.0809	20.0098	13.1815	20.2233	9.746
B0H_VFN_S44_cat2_15	0	0	0	0	0	0	0	0	0	0	0	0	0	0	0
B0H_VFN_S44_cat2_16	0	0	0	0	0	0	0	0	0	0	0	0	0	0	0
B0H_VFN_S44_cat2_17	0	0	0	0	0	0	0	0	0	0	0	0	0	0	0
B0H_VFN_S44_cat2_19	10.8306	12.1787	31.9574	24.1627	24.758	22.1135	28.3517	6.3398	28.002	5.9687	6.5464	9.1216	8.7786	22.3903	15.3199
B0H_VFN_S44_cat2_24	19.7151	12.5707	9.671	9.5723	19.109	14.2989	12.6838	11.1386	0	0	5.2723	4.145	3.9147	11.6528	5.716
B0H_VFN_S44_cat2_25	0	8.6636	0	0	0	0	0	0	0	0	0	0	0	0	0
B0H_VFN_S44_cat2_26	0	18.6212	3.5386	0	5.3381	8.0153	0	0	0	0	0	0	2.3553	0	0
B0H_VFN_S44_cat2_27	14.9856	10.2674	11.8401	10.8416	9.0422	3.3807	0	0	0	0	3.8669	3.1812	3.3472	9.6201	5.2444
B0H_VFN_S44_cat2_28	0	0	0	0	0	0	0	0	0	0	0	0	0	0	0
B0H_VFN_S44_cat2_29	0	0	0	0	0	0	0	0	0	0	0	0	0	0	0
B0H_VFN_S44_cat2_33	148.067	82.1991	37.5062	47.7335	202.649	123.235	61.8633	41.1822	126.232	134.318	56.0835	103.373	94.8418	358.345	118.512
B0H_VFN_S44_cat2_34	5.9968	11.2634	0	0	0	0	0	0	0	0	0	0	0	0	0
B0H_VFN_S44_cat2_37	34.8964	18.9516	8.9397	11.2245	26.6794	14.9256	25.1509	21.4414	0	0	1.7731	0	0	4.2199	2.5546
B0H_VFN_S44_cat2_39	0	13.5905	0	0	0	0	0	0	0	0	0	0	0	0	0
B0H_VFN_S44_cat2_4	0	0	0	0	0	0	0	0	0	0	0	0	0	0	0
B0H_VFN_S44_cat2_42	0	0	0	0	0	0	0	0	0	0	0	0	0	0	0
B0H_VFN_S44_cat2_44	28.7512	15.9039	22.488	21.4229	71.4966	60.8516	26.4392	16.3998	17.0797	14.5974	23.2896	31.8364	19.7519	61.4807	33.4137
B0H_VFN_S44_cat2_46	4.836	12.6788	36.3791	34.2761	4.595	10.6579	12.2056	7.4247	19.0021	6.303	5.7018	4.0771	8.7063	3.855	6.0732
B0H_VFN_S44_cat2_49	0	0	0	0	0	0	0	0	0	0	0	0	0	0	0
B0H_VFN_S44_cat2_5	0	0	0	0	0	0	0	0	0	0	0	0	0	0	0
B0H_VFN_S44_cat2_52	0	9.0844	0	0	0	0	1.5691	0	3.1455	0	0	0	4.3638	1.5643	0
B0H_VFN_S44_cat2_54	64.079	37.2383	48.4393	57.4927	66.8564	42.6304	54.2366	39.5652	63.7029	36.4828	25.9103	94.6409	74.8021	54.0315	29.9302
B0H_VFN_S44_cat2_56	7.445	13.5672	18.8055	13.3923	4.6827	6.9718	17.8771	3.7359	22.4536	4.9961	3.4683	12.5291	17.607	5.0075	4.7208
B0H_VFN_S44_cat2_58	15.0358	8.0118	0	0	0	0	0	0	0	0	43.1867	0	0	5.2273	3.0461
B0H_VFN_S44_cat2_64	0	13.8974	0	0	0	0	0	0	0	0	0	0	0	0	0
B0H_VFN_S44_cat2_7	0	0	0	0	0	0	0	0	0	0	0	0	0	0	0
B0H_VFN_S44_cat2_71	6.9145	8.4195	0	0	0	0	3.7803	0	0	0	0	0	2.485	0	0
B0H_VFN_S44_cat2_72	2.1683	7.4937	6.0301	5.384	8.3493	5.8018	6.0877	3.4504	3.0649	0	4.1932	1.8997	3.9381	4.5846	4.3931
B0H_VFN_S44_cat2_78	15.1557	8.6367	0	0	0	0	0	0	0	0	0	5.5663	3.7149	5.0741	6.5673
B0H_VFN_S44_cat2_8	9.0222	21.7079	60.4257	20.4478	13.5756	23.893	170.757	27.7422	33.9468	5.8887	9.8317	5.9999	13.0471	7.2477	7.4173
B0H_VFN_S44_cat2_88	36.2549	20.9893	37.4046	39.6579	41.5938	27.4353	42.2657	33.2249	55.0632	35.6099	22.3959	75.5738	50.2605	60.0286	37.3307
B0H_VFN_S44_cat2_9	1.6861	15.5893	0	0	11.6931	0	0	0	0	0	0	9.5298	1.954	0	0
B0H_VFN_S44_cat2_97	11.447	10.175	0	0	13.2374	9.1907	28.2092	30.8107	3.9713	3.8302	0	0	0	1.9319	2.4623
B0H_VFN_S44_cat5_3	12.0133	8.6966	4.665	3.8664	17.6288	12.8332	13.3514	5.1143	6.0215	2.7752	9.8711	11.2195	8.9633	11.4435	5.0442
B0L_VFD_S51_cat2_0	4.835	5.3822	224.099	208.459	87.007	74.7245	17.144	6.6225	41.983	16.7152	83.4839	156.807	188.255	46.4853	33.3825
B0L_VFD_S51_cat2_1	0	0	0	0	0	0	0	0	0	0	0	0	0	0	0
B0L_VFD_S51_cat2_10	8.6224	3.5638	16.775	9.6675	11.5495	1.7663	11.9888	6.546	2.668	0	0	6.8519	2.1575	9.4332	10.0772
B0L_VFD_S51_cat2_102	16.2363	6.9895	36.7147	57.5742	40.4207	24.7505	24.1673	17.2019	94.7242	52.552	37.9676	8.9407	11.2916	50.7312	42.7952
B0L_VFD_S51_cat2_103	5.1413	2.8942	9.878	8.6988	9.4803	4.2334	2.7931	1.8577	0	0	2.1298	3.2731	1.8383	7.8097	5.1093
B0L_VFD_S51_cat2_107	0	0	9.3788	8.9432	0	0	0	0	0	0	0	0	1.7929	0	0
B0L_VFD_S51_cat2_109	0	0	0	0	0	0	0	0	0	0	0	0	0	0	0
B0L_VFD_S51_cat2_11	13.5915	10.9392	18.0968	19.8847	11.9998	5.1415	11.2351	9.4946	15.2494	10.5248	9.4163	29.5047	17.0363	14.7531	9.8397
B0L_VFD_S51_cat2_113	2.8004	3.6274	10.0228	8.3854	7.0322	6.509	10.3295	2.5233	14.2695	3.0251	2.5911	3.5863	4.4867	6.5264	5.6858
B0L_VFD_S51_cat2_117	5.0359	2.4029	8.9096	8.7012	4.4282	1.6747	0	0	0	0	2.4677	1.6216	0	0	0
B0L_VFD_S51_cat2_119	0	0	0	0	0	0	0	0	0	0	0	0	0	0	0
B0L_VFD_S51_cat2_12	5.9789	3.1551	10.8668	10.9022	17.6554	18.7307	4.3146	3.7442	13.1981	8.4746	2.4255	15.3789	15.7075	0	0
B0L_VFD_S51_cat2_121	8.2247	6.1214	11.4795	7.116	3.7262	3.4428	16.3551	5.6061	11.6525	3.499	3.2893	9.3589	5.6536	4.3477	4.6165
B0L_VFD_S51_cat2_122	3.2639	3.3044	12.904	7.7741	4.0056	7.8597	1.9698	0	0	0	3.5077	0	0	0	2.0748
B0L_VFD_S51_cat2_126	3.1431	2.5503	8.8202	5.9228	8.0831	3.2245	2.8632	2.1685	2.2238	1.4889	0	5.188	2.4936	5.9948	1.4629
B0L_VFD_S51_cat2_13	0	0	22.5371	13.8356	33.3008	15.2488	0	2.3177	3.0155	3.794	31.8766	2.9701	7.0627	31.9315	18.4873
B0L_VFD_S51_cat2_130	4.028	2.7746	7.9517	6.1679	9.0906	5.3638	4.843	3.3924	4.5589	3.4306	5.0996	8.5099	6.7424	7.2905	3.6567
B0L_VFD_S51_cat2_132	34.9667	21.5437	22.3859	20.7872	43.4707	30.7727	31.533	20.8535	38.2646	19.4812	15.0897	63.7889	40.8212	29.8324	16.5646
B0L_VFD_S51_cat2_134	0	0	11.6629	9.2127	1.6814	2.6848	3.5478	0	3.1109	0	1.6772	0	2.1903	0	0
B0L_VFD_S51_cat2_137	2.0463	6.6148	8.7598	5.4655	3.676	8.1118	5.7631	0	0	0	0	0	2.6043	0	0
B0L_VFD_S51_cat2_138	25.0581	17.3876	33.3235	37.8014	19.2643	12.6487	27.039	23.8543	38.4563	24.2938	12.6974	72.1629	44.1702	49.8578	33.3549
B0L_VFD_S51_cat2_14	15.8677	9.3639	14.1931	14.761	16.1888	11.2873	12.5047	11.6737	16.108	12.4692	5.7445	32.5862	20.541	18.6709	10.6063
B0L_VFD_S51_cat2_142	0	0	11.0177	6.9605	0	0	6.2747	2.5629	7.9702	4.7513	0	12.8948	9.0215	0	0
B0L_VFD_S51_cat2_143	10.4293	5.4796	11.6658	12.7316	13.4297	5.2209	5.4837	3.8941	1.6353	2.9353	8.6061	2.8009	0	7.903	6.3657
B0L_VFD_S51_cat2_144	0	1.6614	8.6859	7.8864	0	0	2.648	0	9.5018	7.1877	3.0283	2.8408	3.2339	2.3803	0
B0L_VFD_S51_cat2_145	0	0	0	0	0	0	0	0	0	0	0	0	0	0	0
B0L_VFD_S51_cat2_147	0	0	0	0	0	0	0	0	0	0	0	0	0	0	0
B0L_VFD_S51_cat2_149	7.1172	3.4556	9.5449	8.5311	4.5722	3.5432	9.1287	6.0451	3.1304	4.1518	0	6.9123	4.519	5.0848	3.0589
B0L_VFD_S51_cat2_15	6.3001	3.0744	15.339	19.7938	4.8933	2.9142	10.2464	7.935	3.0399	2.5243	2.0992	9.1485	6.6339	3.5811	2.8799
B0L_VFD_S51_cat2_157	0	0	8.3471	9.5872	0	0	0	0	7.3197	2.2379	0	5.6179	0	0	0
B0L_VFD_S51_cat2_158	4.7703	3.6849	8.3199	8.1815	2.566	0	4.344	4.0572	2.7764	2.3525	1.7232	4.4723	3.6628	5.3649	3.6401
B0L_VFD_S51_cat2_159	5.3159	3.1321	7.8565	9.2788	14.1963	10.3595	6.8243	5.5269	9.2111	6.148	5.0259	4.7007	4.5693	13.5276	8.5915
B0L_VFD_S51_cat2_16	0	5.5506	41.4841	5.3051	0	0	0	0	43.8319	42.5851	0	0	10.5776	1.8491	1.8949
B0L_VFD_S51_cat2_164	23.9757	14.9902	22.3862	20.8027	19.8675	14.961	23.8516	16.1279	30.0628	13.9802	9.8874	32.0246	23.4554	32.9321	20.0695
B0L_VFD_S51_cat2_165	2.1936	0	8.5077	6.5704	3.0221	2.8173	2.4096	1.7418	0	0	2.555	1.939	0	2.8897	1.6615
B0L_VFD_S51_cat2_17	0	0	0	0	0	0	0	0	0	0	0	0	0	0	0
B0L_VFD_S51_cat2_170	0	0	6.0782	1.9236	0	0	0	0	2.1888	0	0	4.4501	0	0	0
B0L_VFD_S51_cat2_171	0	0	9.0042	9.4668	0	0	4.8622	5.9691	7.6955	7.4521	0	5.3242	3.0933	2.8167	0
B0L_VFD_S51_cat2_175	0	0	17.0678	5.4907	0	0	0	0	0	0	0	0	0	0	0
B0L_VFD_S51_cat2_18	5.0085	3.8369	12.6621	10.8189	4.2648	3.467	14.0921	5.1689	8.4769	11.7411	4.9787	12.9693	5.9003	7.0634	5.2249
B0L_VFD_S51_cat2_180	16.2005	8.2953	12.6332	17.1496	19.6224	10.9495	18.9567	12.9003	24.4622	10.7174	5.8335	32.4349	24.5552	9.0215	5.3363
B0L_VFD_S51_cat2_181	5.8713	5.528	8.9073	22.8038	4.4223	6.0515	9.1859	7.2486	9.4445	6.3967	0	50.5646	13.1219	15.2605	7.342
B0L_VFD_S51_cat2_184	13.5084	9.4099	16.6485	18.4099	17.219	14.0816	22.0228	18.2966	21.0252	12.3049	9.6167	28.4156	19.0053	26.7958	15.2334
B0L_VFD_S51_cat2_189	0	0	7.6431	7.3007	0	0	4.5874	5.5188	5.7643	5.4394	0	4.1773	2.7005	2.4161	0
B0L_VFD_S51_cat2_19	8.6504	4.6198	16.5449	14.8787	2.2138	0	4.036	3.9106	0	0	4.5982	8.4673	9.1467	11.1887	7.5851
B0L_VFD_S51_cat2_190	14.4064	4.8798	14.163	14.4969	8.87	4.0088	181.887	86.2968	91.1393	21.3867	2.0637	198.23	95.2017	2.4443	2.9977
B0L_VFD_S51_cat2_194	2.0382	0	7.1215	5.3381	2.3253	2.4794	2.0024	0	0	0	2.0591	0	0	2.6334	0
B0L_VFD_S51_cat2_2	12.9423	9.3891	45.506	3.4202	4.9434	26.9382	7.9494	3.1158	14.9488	2.2351	5.9465	0	1.6603	3.1829	2.0454
B0L_VFD_S51_cat2_20	1.5723	0	29.9076	32.8589	21.2164	2.0521	68.5775	25.0783	52.8776	16.815	12.4885	43.9383	27.376	60.0096	30.6064
B0L_VFD_S51_cat2_205	4.788	0	9.1507	5.8524	6.9751	5.3991	2.5495	2.0134	1.6779	0	2.6164	2.5867	1.86	5.3263	2.6474
B0L_VFD_S51_cat2_210	11.4891	6.672	15.0532	12.8327	8.0129	6.7324	9.7353	7.8762	4.8143	2.4683	2.0667	6.1507	5.7962	9.4499	5.3164
B0L_VFD_S51_cat2_211	0	0	7.3107	8.069	5.2129	4.868	1.5527	0	0	0	0	1.5977	1.3511	0	0
B0L_VFD_S51_cat2_215	3.9203	2.8215	9.3405	9.9955	5.3064	3.167	4.6875	4.4387	7.2514	9.1513	4.277	6.6925	8.3382	12.4341	9.0864
B0L_VFD_S51_cat2_219	9.6645	0	14.1964	9.7717	13.0068	4.2526	6.2188	8.3199	6.6338	5.908	6.254	18.6156	8.523	6.6425	5.6707
B0L_VFD_S51_cat2_22	0	0	0	0	0	0	0	0	0	0	0	0	0	0	0
B0L_VFD_S51_cat2_220	22.1851	13.1762	20.73	26.1715	20.4002	9.3371	18.4715	13.9476	16.4756	10.7872	9.1468	37.2247	17.7924	33.4266	23.9698
B0L_VFD_S51_cat2_224	0	0	16.0853	8.9424	0	0	0	0	0	0	0	0	0	0	0
B0L_VFD_S51_cat2_225	24.2799	16.9704	17.7757	21.3627	30.7487	17.3671	21.3846	20.3762	22.7354	14.0326	7.4287	20.9242	17.099	73.0691	41.977
B0L_VFD_S51_cat2_227	3.4644	4.5778	7.197	5.4939	3.9331	2.6569	2.9183	0	0	0	0	0	0	0	0
B0L_VFD_S51_cat2_228	5.7064	7.6734	26.1873	18.4772	0	0	10.4106	1.724	4.7298	0	0	8.1353	5.4411	0	0
B0L_VFD_S51_cat2_229	6.416	5.0652	8.0248	8.3673	11.6161	8.6554	10.0023	8.4686	8.3975	6.9809	0	2.4192	2.988	12.5334	6.479
B0L_VFD_S51_cat2_23	3.186	4.7172	11.3028	11.7573	0	0	0	0	0	0	0	0	0	1.887	0
B0L_VFD_S51_cat2_234	7.9853	0	10.5647	9.1474	0	0	0	0	0	0	0	0	0	0	0
B0L_VFD_S51_cat2_237	1.8983	1.8349	8.3617	8.9617	5.1194	1.9913	4.3405	3.5008	5.3967	2.8164	0	5.3392	6.5667	4.4866	1.9049
B0L_VFD_S51_cat2_24	0	0	0	0	0	0	0	0	0	0	0	0	0	0	0
B0L_VFD_S51_cat2_241	0	1.8121	6.49	2.5438	0	1.8968	3.8049	0	0	0	0	0	0	0	0
B0L_VFD_S51_cat2_243	3.5035	3.1293	10.0483	7.4514	2.6061	1.6629	10.3715	2.4045	12.9621	5.1774	0	7.8663	4.528	2.4376	2.5282
B0L_VFD_S51_cat2_249	4.8542	4.1817	6.3763	5.4027	2.8475	0	3.4318	4.4933	2.1965	2.5691	2.8778	2.82	1.6104	5.1174	4.7888
B0L_VFD_S51_cat2_25	2.5157	0	18.5319	0	7.9535	3.9854	43.6684	6.5831	21.9707	10.6973	9.5509	22.602	14.1578	12.8458	7.6199
B0L_VFD_S51_cat2_251	3.9689	1.7609	8.7599	9.8118	5.6827	2.9801	4.4086	4.7272	7.0787	8.2689	4.1337	6.8233	9.1948	12.237	8.3289
B0L_VFD_S51_cat2_252	4.2953	3.0992	7.4677	6.0963	5.8532	6.9392	6.6375	2.569	0	0	0	0	0	3.0793	0
B0L_VFD_S51_cat2_254	0	0	8.0018	8.0404	2.9229	2.2338	2.2004	2.3941	9.6353	11.4658	2.1965	6.8582	4.6774	2.3401	2.0371
B0L_VFD_S51_cat2_256	0	0	4.9688	5.4064	0	0	0	0	0	0	0	0	0	0	0
B0L_VFD_S51_cat2_257	1.5621	0	7.2877	6.9437	2.8148	0	0	2.3269	2.4151	0	0	3.8541	3.2189	0	0
B0L_VFD_S51_cat2_258	0	0	6.4544	7.725	0	0	0	0	0	2.9893	0	0	0	0	1.5111
B0L_VFD_S51_cat2_259	2.1868	2.0101	13.0149	16.5284	5.3469	0	5.0638	3.9076	7.5557	20.4968	4.179	3.8271	3.5156	5.9305	2.5793
B0L_VFD_S51_cat2_263	0	2.8018	10.8677	8.8657	0	0	2.765	0	3.7699	2.1621	0	0	0	0	0
B0L_VFD_S51_cat2_264	20.6221	10.564	10.0608	12.5399	26.3121	18.1086	22.004	15.9967	6.6552	4.333	6.4371	4.8191	3.216	40.7998	24.7837
B0L_VFD_S51_cat2_266	6.3881	3.502	11.2982	8.6383	11.0576	4.7451	3.2906	2.1347	0	0	2.7998	3.8499	0	8.9977	6.3432
B0L_VFD_S51_cat2_269	0	0	10.5498	7.7663	0	0	2.5221	0	2.4979	2.3601	0	0	0	0	0
B0L_VFD_S51_cat2_270	1.6979	0	7.2478	2.8932	3.8689	0	4.4806	3.4183	3.1518	3.4021	2.1008	2.4911	0	4.7193	2.1287
B0L_VFD_S51_cat2_276	5.6878	2.1338	8.5859	8.1646	9.1203	3.6668	3.1545	2.4973	0	0	2.2898	3.4845	0	7.8115	4.6589
B0L_VFD_S51_cat2_28	0	0	0	0	0	0	0	0	0	0	0	0	0	0	0
B0L_VFD_S51_cat2_280	0	1.8242	6.1711	4.476	0	0	7.4346	0	8.1903	0	0	0	1.6365	0	0
B0L_VFD_S51_cat2_281	4.4937	3.5276	9.3965	7.8313	6.406	6.7055	5.8858	3.9655	8.8852	3.7324	2.2912	6.2894	5.6787	7.7184	4.7976
B0L_VFD_S51_cat2_282	0	0	8.487	0	0	0	0	0	0	0	0	0	0	0	0
B0L_VFD_S51_cat2_283	2.8521	0	8.3101	6.1019	3.4688	2.7603	6.1952	3.6245	2.9881	2.0472	0	3.9091	2.2481	1.6108	0
B0L_VFD_S51_cat2_284	14.8173	7.108	12.9125	15.7427	4.3189	5.7413	18.403	13.0685	33.9606	25.6905	4.4053	165.106	42.4907	70.9552	28.8257
B0L_VFD_S51_cat2_288	18.5739	6.9532	21.2515	18.0309	14.4545	10.34	14.4363	7.8183	19.4584	12.8412	10.1797	32.5331	17.8031	33.2289	20.0902
B0L_VFD_S51_cat2_29	3.889	4.1386	18.7603	13.4111	1.8455	2.844	11.1964	2.8477	5.1178	0	0	0	5.3405	0	0
B0L_VFD_S51_cat2_291	11.4458	5.6796	20.7531	17.3024	9.8114	6.1468	12.2448	8.0332	29.6689	19.5956	4.8076	41.0743	28.2537	13.5714	5.8849
B0L_VFD_S51_cat2_3	0	0	0	0	0	0	0	0	0	0	0	0	0	0	0
B0L_VFD_S51_cat2_30	6.4223	4.4727	21.0566	13.6195	8.0605	3.6323	10.1372	6.6197	7.8636	9.5534	11.515	24.2263	7.7091	11.5011	10.026
B0L_VFD_S51_cat2_32	7.0341	6.0899	15.5322	8.4004	1.9209	0	3.6536	2.9155	5.6833	4.4149	3.7332	2.1854	0	9.9633	13.1879
B0L_VFD_S51_cat2_33	2.576	2.8483	13.5091	9.7022	0	0	3.4627	0	2.5681	0	0	6.2177	5.3997	0	0
B0L_VFD_S51_cat2_34	98.441	40.6116	24.7922	20.6853	91.6787	37.931	68.1191	44.3736	48.6782	20.2017	20.5869	66.8045	42.7455	66.1093	34.6323
B0L_VFD_S51_cat2_36	5.7664	2.9622	10.7494	13.3368	0	1.6156	10.5381	2.806	8.0796	3.2901	0	7.0823	2.5987	31.2784	27.4281
B0L_VFD_S51_cat2_4	0	0	0	0	0	0	0	0	0	0	0	0	0	0	0
B0L_VFD_S51_cat2_40	0	0	0	0	0	0	0	0	0	0	0	0	0	0	0
B0L_VFD_S51_cat2_42	0	0	9.979	0	0	0	0	0	0	0	0	0	0	0	0
B0L_VFD_S51_cat2_45	5.1365	2.2324	12.9355	4.8078	2.1382	6.5901	0	0	0	0	6.6287	9.8013	2.2551	0	0
B0L_VFD_S51_cat2_47	11.0535	5.822	21.8184	16.9155	6.1389	5.9339	16.0764	3.5739	14.5846	11.108	10.4737	17.633	8.6943	15.4473	13.785
B0L_VFD_S51_cat2_49	19.4985	10.3876	12.2795	16.0264	18.606	10.4305	21.332	16.1641	2.5799	2.93	5.3048	8.8298	5.4433	10.5037	7.7522
B0L_VFD_S51_cat2_5	19.7662	8.1067	15.072	11.8051	36.6705	20.0387	11.852	9.1325	3.6454	2.3918	7.9834	8.9805	6.4594	16.5921	9.9671
B0L_VFD_S51_cat2_52	9.4203	5.6953	20.4385	25.843	6.1459	2.6049	8.6558	5.4003	0	0	3.8268	15.7553	11.3217	4.1503	3.5094
B0L_VFD_S51_cat2_55	8.9388	5.7429	9.631	11.8986	6.2304	7.4317	10.0968	2.3559	10.6332	4.7949	3.5327	5.2334	3.0083	7.9533	5.4924
B0L_VFD_S51_cat2_56	0	0	6.9631	5.8912	0	0	20.1213	0	0	0	0	0	0	0	0
B0L_VFD_S51_cat2_58	0	0	9.1003	6.3418	0	0	4.8559	4.6748	0	0	0	4.544	1.8161	0	0
B0L_VFD_S51_cat2_6	0	0	35.6884	35.8043	0	0	13.6799	13.1324	11.5848	5.9138	0	0	0	0	0
B0L_VFD_S51_cat2_60	8.249	4.1207	13.4315	8.524	13.4469	3.7316	6.8748	3.0458	4.8689	2.3632	2.0273	4.918	3.4042	3.4813	3.6412
B0L_VFD_S51_cat2_62	6.7121	3.017	11.7031	8.5928	23.7578	5.0387	14.0627	9.9078	13.0381	11.098	24.4021	18.6859	8.3544	9.306	4.8355
B0L_VFD_S51_cat2_64	0	0	11.9041	0	0	0	0	0	6.7251	3.9909	0	12.5805	3.332	3.4652	2.1158
B0L_VFD_S51_cat2_69	9.1948	7.9455	13.4468	12.2796	6.8034	6.06	9.7215	3.9954	13.5786	6.3461	4.1667	11.1232	10.1839	5.9434	4.0023
B0L_VFD_S51_cat2_7	7.5005	4.6269	14.205	13.1592	21.6837	17.879	20.2348	11.2117	33.3527	16.3031	9.1763	26.582	21.7935	16.791	8.1953
B0L_VFD_S51_cat2_71	3.9292	2.4756	11.2262	10.855	8.0404	6.3814	6.6626	4.9865	11.2454	7.676	3.9558	8.1216	6.3381	14.0561	7.5107
B0L_VFD_S51_cat2_74	11.1751	7.512	12.5068	9.9001	18.0913	6.1443	9.403	6.9208	8.0492	7.7569	8.3673	14.1761	7.9324	13.4479	6.3096
B0L_VFD_S51_cat2_79	9.3678	4.5824	14.8132	13.1833	5.9678	2.6647	12.6903	7.5197	6.0768	3.2532	4.4746	10.0339	7.5664	9.7127	6.7963
B0L_VFD_S51_cat2_8	59.9621	28.7501	34.5172	34.1485	55.4584	45.2069	36.0937	25.892	25.3438	19.4551	19.6411	60.4937	46.2619	32.4786	19.3433
B0L_VFD_S51_cat2_81	0	0	9.3814	0	0	0	0	0	0	0	0	0	0	0	0
B0L_VFD_S51_cat2_82	5.2302	5.0491	8.776	6.2972	4.8822	5.2372	8.5199	2.1171	4.0544	1.7808	1.8522	2.4471	1.8705	3.6426	2.3479
B0L_VFD_S51_cat2_83	0	0	9.0133	0	0	0	0	0	0	0	0	0	0	0	0
B0L_VFD_S51_cat2_85	15.7871	9.7368	13.3743	14.0584	21.2575	15.1537	16.8476	10.3152	18.2907	11.8192	11.4977	20.2571	13.5671	19.464	11.6302
B0L_VFD_S51_cat2_87	15.8612	7.9053	19.9287	17.6556	0	0	0	0	0	0	0	0	0	4.5129	2.6308
B0L_VFD_S51_cat2_88	0	0	8.8991	6.0048	0	0	3.0067	4.7128	26.3111	17.75	0	40.4347	35.0083	8.8749	1.776
B0L_VFD_S51_cat2_89	0	0	9.564	0	0	0	0	0	0	0	2.2197	0	0	0	0
B0L_VFD_S51_cat2_9	0	0	0	0	0	0	0	0	0	0	0	0	0	0	0
B0L_VFD_S51_cat2_92	0	0	10.325	4.896	0	0	1.741	0	0	0	0	0	0	0	0
B0L_VFD_S51_cat2_94	1.491	0	6.6574	3.2677	4.3695	0	5.4362	2.3666	8.3849	9.025	2.2397	2.6423	1.6245	0	0
B0L_VFD_S51_cat4_0	0	0	0	0	0	0	0	0	0	0	0	0	0	0	0
B0L_VFN_S43_cat1_0	0	0	0	9.5772	0	0	0	0	0	0	0	0	0	0	0
B0L_VFN_S43_cat1_3	3.9391	3.4298	5.5589	11.0198	3.9891	2.6519	3.2764	2.3854	9.3529	3.0947	1.5049	2.8086	2.1345	1.3824	0
B0L_VFN_S43_cat2_0	0	0	0	0	0	0	0	0	0	0	0	0	0	0	0
B0L_VFN_S43_cat2_10	0	0	0	0	0	0	0	0	0	0	0	0	0	0	0
B0L_VFN_S43_cat2_108	0	0	0	0	0	0	0	0	0	0	0	0	0	0	0
B0L_VFN_S43_cat2_109	0	2.6034	14.131	9.1625	3.1276	2.6578	7.2179	2.7576	4.2797	0	1.574	2.0083	0	1.7699	4.837
B0L_VFN_S43_cat2_11	0	0	0	0	0	0	0	0	0	0	0	0	0	0	0
B0L_VFN_S43_cat2_111	3.9399	2.8559	5.3621	7.8837	3.415	0	4.3748	3.148	0	0	0	1.8725	0	0	0
B0L_VFN_S43_cat2_112	0	0	0	0	0	0	0	0	0	0	0	0	0	0	0
B0L_VFN_S43_cat2_113	0	0	0	0	0	0	0	0	0	0	0	0	0	0	0
B0L_VFN_S43_cat2_115	8.8455	4.3074	9.9815	11.7746	9.8164	5.2319	8.1569	6.7038	6.2265	3.6287	2.9191	12.0077	7.7275	4.6912	3.1416
B0L_VFN_S43_cat2_116	9.3643	4.0996	9.9833	9.5578	8.2083	3.6712	12.1746	5.2568	12.0968	6.1268	2.6025	8.878	3.8582	16.3886	11.0409
B0L_VFN_S43_cat2_118	2.479	1.6231	10.9417	12.065	7.4766	4.1967	5.5527	4.9741	12.805	6.5918	4.502	11.2469	7.3738	12.3986	7.0761
B0L_VFN_S43_cat2_119	0	0	0	0	0	0	0	0	0	0	0	31.9161	0	0	0
B0L_VFN_S43_cat2_122	0	0	0	9.4308	0	0	0	0	0	0	0	0	0	0	0
B0L_VFN_S43_cat2_126	24.8737	16.2278	10.7405	10.5588	16.9953	10.5379	18.4006	17.5343	12.2395	7.9216	7.7044	18.4497	11.9955	15.3342	8.6359
B0L_VFN_S43_cat2_127	0	0	7.2001	10.2763	0	0	2.0163	0	5.6968	2.4247	0	4.8936	0	0	0
B0L_VFN_S43_cat2_128	0	0	6.8814	10.7084	2.7347	1.9218	0	0	3.652	1.9538	0	0	0	7.4219	4.6413
B0L_VFN_S43_cat2_129	0	0	0	0	0	0	0	0	0	0	0	0	0	0	0
B0L_VFN_S43_cat2_13	17.5168	8.7092	12.0888	11.4387	23.3302	18.0639	20.5405	9.2196	9.4134	4.8189	6.8776	11.3171	6.6209	17.541	10.1916
B0L_VFN_S43_cat2_134	4.0341	2.1118	2.8472	10.4426	3.5314	4.0191	4.2053	2.0985	2.2779	0	0	4.3874	3.0251	6.96	2.7329
B0L_VFN_S43_cat2_135	0	0	0	0	0	0	0	0	0	0	0	0	0	0	0
B0L_VFN_S43_cat2_137	4.8462	4.9778	7.241	18.3626	4.2512	4.5959	7.8478	5.1514	7.8081	6.5223	0	47.1491	12.5123	14.8164	5.948
B0L_VFN_S43_cat2_138	4.384	4.0066	7.5777	9.3923	4.2235	0	9.9387	2.958	11.7291	7.3208	4.2069	3.1007	2.1597	0	0
B0L_VFN_S43_cat2_140	9.021	5.4078	19.0521	15.331	8.2788	5.0063	11.9393	9.2457	8.9237	7.019	8.3044	22.9525	10.7003	8.9161	6.3862
B0L_VFN_S43_cat2_141	5.925	4.8599	10.394	11.2032	10.6229	6.6647	5.7393	4.5047	19.7961	13.2406	6.1337	20.8156	15.9333	19.6929	11.4642
B0L_VFN_S43_cat2_142	39.5152	29.4702	25.8312	30.8464	33.4867	24.9874	31.4199	30.7021	48.8864	27.4434	18.0029	60.0724	32.1401	27.2888	17.0656
B0L_VFN_S43_cat2_144	8.3968	6.8845	19.9975	18.4781	9.1956	6.8273	17.8735	16.5953	36.5575	23.9168	5.5912	28.219	20.5736	29.7117	17.7256
B0L_VFN_S43_cat2_145	5.5134	3.6474	12.3051	13.5032	14.2281	6.1281	11.6499	10.1378	24.0625	17.8332	4.1788	34.1953	22.8194	26.321	16.1883
B0L_VFN_S43_cat2_147	0	0	0	0	0	0	0	0	0	0	0	0	0	0	0
B0L_VFN_S43_cat2_149	0	0	12.2537	11.2791	0	0	4.0448	2.0157	1.87	0	0	2.6382	2.3465	0	0
B0L_VFN_S43_cat2_151	0	0	0	4.0888	6.1444	0	0	0	0	0	0	8.2554	0	0	0
B0L_VFN_S43_cat2_152	7.5668	5.1571	6.4467	13.415	0	0	0	0	0	0	0	0	0	0	0
B0L_VFN_S43_cat2_153	5.7193	3.5123	6.4417	9.2814	1.672	1.9938	9.212	4.1159	6.8913	3.0114	2.9745	4.0383	2.3605	2.7441	2.2147
B0L_VFN_S43_cat2_155	10.4232	5.8975	19.5324	12.9206	12.3344	8.5422	15.3878	7.6494	20.0337	13.0396	6.5497	11.9682	9.7236	26.4879	15.1033
B0L_VFN_S43_cat2_158	0	0	9.1682	11.4194	0	0	2.3651	0	7.239	2.4501	0	5.4069	0	0	0
B0L_VFN_S43_cat2_16	0	0	0	0	0	0	0	0	0	0	0	0	0	0	0
B0L_VFN_S43_cat2_164	0	0	0	0	0	0	0	0	0	0	0	0	0	0	0
B0L_VFN_S43_cat2_165	10.9847	6.2081	19.4222	13.8105	12.3952	8.4985	15.894	8.8844	20.4902	13.9542	7.1063	11.8925	10.1026	29.822	15.9112
B0L_VFN_S43_cat2_167	7.2529	5.1303	11.9275	12.3508	13.4506	11.294	24.9445	13.9574	18.7105	11.1017	7.7031	33.3809	17.8579	17.0689	10.8922
B0L_VFN_S43_cat2_17	6.9396	1.8466	9.6131	12.1161	16.2863	10.6952	12.3737	3.3242	8.6861	5.8377	3.1327	9.5891	7.2334	36.2937	17.0821
B0L_VFN_S43_cat2_175	5.5802	4.7292	7.368	10.0716	4.661	5.5169	4.0026	3.8465	6.1286	4.7977	3.8594	5.4798	6.9681	6.3155	8.0435
B0L_VFN_S43_cat2_176	6.5169	1.9831	15.0613	15.7481	10.3313	9.3061	8.6464	5.0092	16.6856	8.7858	2.6627	15.6703	9.0857	12.361	9.3828
B0L_VFN_S43_cat2_18	0	0	0	0	0	0	0	0	0	0	0	0	0	0	0
B0L_VFN_S43_cat2_181	5.9228	4.3978	11.7286	12.6052	5.0323	2.2943	9.1823	4.0731	7.9212	2.6523	0	7.2085	3.1433	4.8357	5.5906
B0L_VFN_S43_cat2_184	4.6892	2.9778	4.4505	5.9851	3.1039	3.0617	7.196	5.1422	6.4807	2.359	1.5078	14.0222	6.497	14.8018	8.1388
B0L_VFN_S43_cat2_190	0	0	0	0	0	0	0	0	0	0	0	0	0	0	0
B0L_VFN_S43_cat2_193	0	5.2507	4.3801	10.6117	1.7676	0	4.8014	0	3.7995	10.3644	3.9576	6.0499	0	2.3692	0
B0L_VFN_S43_cat2_195	0	0	0	7.1059	1.741	0	0	0	0	0	0	4.128	0	0	1.7396
B0L_VFN_S43_cat2_197	0	0	0	0	0	0	0	0	0	0	0	0	0	0	0
B0L_VFN_S43_cat2_2	0	0	25.868	12.0542	0	0	15.6399	2.8135	9.7221	1.9583	1.9826	6.1754	4.7729	2.69	0
B0L_VFN_S43_cat2_202	0	0	0	0	0	0	0	0	0	0	0	0	0	0	0
B0L_VFN_S43_cat2_209	0	0	0	9.3782	3.5902	0	0	0	2.8121	2.3517	0	11.2287	3.8896	0	0
B0L_VFN_S43_cat2_21	0	0	0	0	0	0	0	0	0	0	0	0	0	0	0
B0L_VFN_S43_cat2_216	7.4387	4.7703	5.9369	8.2663	17.6409	11.7234	19.2771	12.7756	28.5936	15.5059	6.1522	2.0685	1.724	0	0
B0L_VFN_S43_cat2_218	7.1314	8.6616	5.8451	5.9982	8.6193	5.2294	6.3984	2.1133	7.3693	3.7109	0	2.3052	2.3832	1.8835	0
B0L_VFN_S43_cat2_219	2.9953	0	7.8341	7.9698	0	0	5.4833	3.2886	4.0934	1.6515	0	5.0619	3.0076	1.6604	0
B0L_VFN_S43_cat2_22	0	0	0	0	0	0	0	0	0	0	0	0	0	0	0
B0L_VFN_S43_cat2_220	0	0	0	0	0	0	0	0	0	0	0	0	0	0	0
B0L_VFN_S43_cat2_224	2.2779	0	11.134	12.5604	0	0	3.3639	2.6028	0	0	0	2.3379	2.9045	3.2918	3.2077
B0L_VFN_S43_cat2_23	0	0	0	0	0	0	0	0	0	0	0	0	0	0	0
B0L_VFN_S43_cat2_231	0	0	4.6562	6.4103	0	2.0667	2.8718	2.1706	3.1576	2.4482	1.5789	3.102	1.8191	9.5386	8.5876
B0L_VFN_S43_cat2_233	3.5464	1.7826	9.7174	9.6189	1.6579	0	3.7841	2.7754	2.5471	0	0	6.0223	4.6026	3.2328	0
B0L_VFN_S43_cat2_234	0	0	0	0	0	0	0	0	0	0	0	0	0	0	0
B0L_VFN_S43_cat2_235	3.6031	0	5.0597	6.9995	2.7671	3.7063	5.6314	0	2.7958	2.8949	0	2.3662	0	5.7948	3.7505
B0L_VFN_S43_cat2_238	0	0	5.8307	8.4718	0	0	0	0	0	0	0	0	0	0	0
B0L_VFN_S43_cat2_241	13.9042	6.5988	6.7595	8.2175	7.6569	4.5895	3.0748	3.5269	3.3873	1.9064	0	4.9427	4.8804	0	0
B0L_VFN_S43_cat2_243	3.0941	2.7086	6.4015	6.9249	4.3125	1.7132	5.835	3.3313	7.0597	5.3976	4.1829	7.9232	5.2558	7.594	5.0592
B0L_VFN_S43_cat2_244	5.4328	3.9067	8.1146	7.987	6.2186	2.2743	7.5053	4.8907	9.4928	6.0191	4.5943	8.8784	6.6376	9.5235	7.5897
B0L_VFN_S43_cat2_245	7.478	4.2956	12.0174	10.9385	7.2512	5.0409	14.4218	15.7449	11.7793	16.4082	4.3343	36.8378	24.0206	10.1676	7.2211
B0L_VFN_S43_cat2_25	0	0	6.4901	9.8322	0	0	2.6312	0	4.2163	0	0	0	0	0	0
B0L_VFN_S43_cat2_250	3.3146	4.3486	14.2323	10.4704	3.4942	1.3925	6.9202	1.9863	14.8383	6.2559	1.4107	5.4388	5.059	9.7362	5.0819
B0L_VFN_S43_cat2_255	1.8794	0	21.9533	18.5745	3.7477	0	8.3667	7.5204	20.7695	15.4127	4.8806	18.277	15.9635	10.343	8.0825
B0L_VFN_S43_cat2_258	4.2877	0	5.9394	7.5919	3.4787	3.8191	6.1407	0	3.2497	2.952	0	2.6995	1.7446	5.8627	4.2962
B0L_VFN_S43_cat2_263	0	5.5556	2.0021	13.537	8.0573	1.482	5.6705	6.2033	1.7825	0	0	3.9068	0	6.9676	4.8926
B0L_VFN_S43_cat2_265	72.8733	35.4142	12.5314	10.7417	14.8744	9.5571	40.5712	27.6101	8.4901	4.0827	6.8824	13.4178	8.6613	20.2836	11.3042
B0L_VFN_S43_cat2_268	0	0	0	0	0	0	0	0	0	0	0	0	0	0	0
B0L_VFN_S43_cat2_269	0	0	4.22	5.6432	0	0	0	0	0	6.9136	0	0	0	0	0
B0L_VFN_S43_cat2_270	6.3188	4.82	6.9275	8.2531	11.3708	8.6249	11.3408	7.8171	8.4296	6.0915	0	2.0995	2.288	11.6632	6.7534
B0L_VFN_S43_cat2_271	0	0	0	0	0	0	0	0	0	0	0	0	0	0	0
B0L_VFN_S43_cat2_272	0	0	0	0	0	0	0	0	0	0	0	0	0	0	0
B0L_VFN_S43_cat2_273	23.7682	10.4069	32.3953	33.3785	38.0206	30.6423	24.7001	17.0433	43.6644	29.7007	14.874	58.877	30.5789	25.5117	14.0234
B0L_VFN_S43_cat2_274	8.65	7.0534	5.4246	15.1968	21.7746	5.5737	25.1695	14.2838	32.7249	20.0157	4.5447	37.2613	21.875	28.0564	18.5359
B0L_VFN_S43_cat2_28	0	0	0	0	0	0	0	0	0	0	0	0	0	0	0
B0L_VFN_S43_cat2_281	22.4357	11.6894	21.99	22.5404	19.1369	11.4529	8.2917	3.8935	6.5705	3.7969	10.1593	14.067	12.3091	41.1065	18.3652
B0L_VFN_S43_cat2_284	2.0442	0	5.516	6.404	0	0	3.7689	2.2018	0	0	1.4616	0	0	1.8683	1.7756
B0L_VFN_S43_cat2_286	14.9367	7.1633	10.9513	9.1095	22.2281	12.1339	16.9518	9.2025	13.2905	8.3661	5.6382	19.5429	10.9811	15.9798	8.1521
B0L_VFN_S43_cat2_29	0	0	0	11.2521	0	0	0	0	0	0	0	0	0	0	0
B0L_VFN_S43_cat2_32	0	0	15.8804	15.5291	0	0	6.8677	5.9427	3.3974	1.9932	0	11.1405	9.1519	0	0
B0L_VFN_S43_cat2_34	0	0	10.8652	14.042	0	0	3.6973	0	4.5254	0	0	5.5234	4.0078	1.7255	0
B0L_VFN_S43_cat2_35	28.887	18.4455	23.1537	19.2677	24.6444	21.4932	26.946	19.103	17.1667	14.1135	9.3297	4.7155	3.078	14.4441	8.3705
B0L_VFN_S43_cat2_36	8.0809	3.7664	9.9495	10.8211	11.3247	11.0201	7.7793	4.6419	16.209	9.5009	6.6026	21.0045	13.0588	7.6679	4.8944
B0L_VFN_S43_cat2_38	0	0	0	0	0	0	0	0	0	0	0	0	0	0	0
B0L_VFN_S43_cat2_4	0	0	0	0	0	0	0	0	0	0	0	0	0	0	0
B0L_VFN_S43_cat2_40	0	0	9.5824	14.309	0	0	2.3752	1.8535	0	0	0	0	1.4043	0	0
B0L_VFN_S43_cat2_41	0	0	7.8452	11.2956	0	0	0	0	0	0	0	7.3593	4.6734	0	0
B0L_VFN_S43_cat2_48	0	0	0	0	0	0	0	0	0	0	0	0	0	0	0
B0L_VFN_S43_cat2_49	20.3126	13.9517	13.5838	12.7535	31.217	14.213	11.7803	11.6663	9.9009	6.5945	6.8211	16.4347	12.052	18.4354	12.0581
B0L_VFN_S43_cat2_52	5.6538	3.6754	7.4762	9.9034	6.673	4.7654	33.1937	14.1195	39.121	15.8456	3.4354	30.4367	17.4338	10.6931	8.8348
B0L_VFN_S43_cat2_53	0	0	19.9222	15.0338	0	0	6.3735	0	2.4107	2.4231	0	2.4656	0	0	0
B0L_VFN_S43_cat2_56	10.1843	13.8861	20.2568	29.7783	3.4486	3.0397	29.8251	23.5255	32.7043	24.1969	2.7753	41.0342	23.5198	6.6223	0
B0L_VFN_S43_cat2_59	7.7219	2.3273	5.2639	9.0748	4.7017	5.9223	3.8116	0	0	0	0	0	0	0	0
B0L_VFN_S43_cat2_62	3.7439	6.6332	8.6964	8.4922	4.5703	4.0294	2.201	4.6362	2.5763	2.0715	0	4.1552	2.9431	1.8242	0
B0L_VFN_S43_cat2_66	5.852	0	4.4632	8.6528	0	0	0	0	3.7126	0	0	2.2633	0	2.4249	0
B0L_VFN_S43_cat2_7	0	0	0	0	0	0	0	0	0	0	0	0	0	0	0
B0L_VFN_S43_cat2_72	1.7546	0	9.0245	15.2615	0	2.5508	32.4524	17.5576	24.2155	10.5482	6.3195	4.6353	3.03	13.241	9.3897
B0L_VFN_S43_cat2_73	0	0	5.4806	29.1072	0	0	0	0	0	0	0	0	0	0	0
B0L_VFN_S43_cat2_75	0	0	0	0	0	0	0	0	0	0	0	0	0	0	0
B0L_VFN_S43_cat2_76	6.5666	0	9.1924	11.9248	13.6803	4.4086	7.0861	4.0059	3.1143	6.6984	6.7252	44.953	6.0426	4.845	4.3773
B0L_VFN_S43_cat2_79	16.8457	8.1533	9.9297	10.8923	17.0297	11.6143	7.5746	5.873	4.5531	2.6436	4.2114	11.0011	7.4953	9.7115	5.7243
B0L_VFN_S43_cat2_8	0	0	0	0	0	0	0	0	0	0	0	0	0	0	0
B0L_VFN_S43_cat2_80	0	0	0	0	0	0	0	0	0	0	0	0	0	0	0
B0L_VFN_S43_cat2_81	2.0903	0	9.5232	11.3214	0	0	2.7978	1.8603	0	0	0	1.8172	2.8206	3.2074	3.0652
B0L_VFN_S43_cat2_83	0	0	0	0	0	0	0	0	0	0	0	0	0	0	0
B0L_VFN_S43_cat2_85	8.7276	5.3313	16.2288	17.3374	8.5829	6.2192	7.2266	4.6897	6.6215	2.3142	2.3404	6.6306	8.0336	4.1342	3.1853
B0L_VFN_S43_cat2_89	10.388	5.8537	13.7368	13.9769	12.245	11.3976	9.5178	7.499	12.6047	8.1212	6.8422	19.6872	13.9921	15.6054	9.8014
B0L_VFN_S43_cat2_9	0	0	0	0	0	0	0	0	0	0	0	0	0	0	0
B0L_VFN_S43_cat2_93	5.5268	3.2832	7.9725	9.3128	7.4528	4.3878	11.3194	7.563	4.228	2.839	0	5.827	2.8646	8.6794	5.6709
B0L_VFN_S43_cat2_96	0	6.2795	1.8259	13.7377	8.816	1.7308	5.4654	7.0866	1.7399	0	0	5.4156	0	7.6657	5.547
B0L_VFN_S43_cat2_98	21.2557	13.6444	32.3167	32.1884	30.6696	24.2673	47.3539	33.3247	31.7832	20.8348	13.8553	47.5457	28.0378	34.1501	20.9062
B0L_VFN_S43_cat4_0	0	0	0	0	0	0	0	0	0	0	0	0	0	0	0
B0L_VFN_S43_cat5_3	0	0	0	8.361	0	0	0	0	6.9205	3.2819	0	3.9258	3.5667	1.9142	0
B2R2H_VFD_S54_cat1_0	0	0	0	0	45.5863	0	0	0	0	1.6608	0	0	0	3.2166	0
B2R2H_VFD_S54_cat1_1	3.691	2.2029	12.4352	11.47	14.4762	8.7166	8.4542	7.06	19.3958	10.2113	12.9749	7.7766	13.6171	31.1105	14.5779
B2R2H_VFD_S54_cat1_10	0	0	0	0	7.1278	4.4412	0	0	0	0	0	0	0	0	0
B2R2H_VFD_S54_cat1_2	0	0	0	0	260.76	0	0	0	0	0	0	0	0	0	0
B2R2H_VFD_S54_cat1_3	0	0	0	0	7.6331	0	0	0	0	0	0	0	0	0	0
B2R2H_VFD_S54_cat1_4	0	0	0	0	14.874	3.9255	0	0	0	0	0	0	0	3.0412	1.6936
B2R2H_VFD_S54_cat1_8	0	0	0	0	7.5069	3.3648	0	0	0	0	0	0	0	0	0
B2R2H_VFD_S54_cat1_9	37.7309	22.5618	41.6405	51.794	36.773	24.9328	48.1383	44.172	30.2246	19.9007	19.9632	37.5549	30.7169	63.7185	40.0465
B2R2H_VFD_S54_cat2_0	0	0	0	0	78.7618	0	0	0	0	0	0	0	0	0	0
B2R2H_VFD_S54_cat2_1	0	0	0	8.9239	10.3215	8.2208	0	0	0	0	3.2714	0	0	0	0
B2R2H_VFD_S54_cat2_10	0	0	0	0	23.341	0	0	0	0	0	0	0	0	0	0
B2R2H_VFD_S54_cat2_100	2.9379	0	0	1.8834	15.2995	8.3231	2.132	0	0	0	0	0	0	0	0
B2R2H_VFD_S54_cat2_101	2.2143	0	0	0	13.9967	6.6818	0	0	0	0	0	0	0	0	0
B2R2H_VFD_S54_cat2_102	0	0	0	0	14.216	0	0	0	0	0	0	0	0	0	0
B2R2H_VFD_S54_cat2_103	1.4146	0	5.0283	5.5112	11.7549	8.2317	14.6019	8.7818	6.5941	1.6725	2.5643	11.305	9.7347	3.2676	1.7867
B2R2H_VFD_S54_cat2_104	0	0	0	0	0	0	0	0	0	0	0	0	0	0	0
B2R2H_VFD_S54_cat2_105	15.6056	7.8283	0	0	16.3246	7.8622	5.8329	2.3496	0	0	2.0188	0	0	5.6747	1.9244
B2R2H_VFD_S54_cat2_109	5.5468	3.3613	6.2946	5.2499	10.9421	5.8755	5.1747	3.7104	4.9247	2.9998	3.7184	5.9815	3.6464	5.9613	3.2307
B2R2H_VFD_S54_cat2_11	0	0	0	0	0	0	0	0	0	0	0	0	0	0	0
B2R2H_VFD_S54_cat2_110	12.9789	7.1282	6.6584	7.2617	29.1691	22.4218	33.2634	23.4469	5.3157	3.0445	16.3664	3.1261	2.8896	38.4435	20.355
B2R2H_VFD_S54_cat2_112	0	0	0	0	9.8104	3.0254	0	0	0	0	0	0	0	0	2.4006
B2R2H_VFD_S54_cat2_113	0	0	0	0	13.5791	0	0	0	0	0	0	0	0	7.6415	2.7418
B2R2H_VFD_S54_cat2_114	3.7395	1.8362	6.01	8.5838	9.6303	1.9639	27.0743	45.3045	2.9984	3.3328	12.2822	9.5647	2.3082	27.2645	7.9784
B2R2H_VFD_S54_cat2_115	7.1345	2.8567	0	2.0782	8.911	4.8419	15.7727	0	0	0	1.5163	0	0	4.0272	0
B2R2H_VFD_S54_cat2_118	6.9804	2.8915	0	0	20.9702	9.4458	0	0	0	0	0	0	0	0	0
B2R2H_VFD_S54_cat2_12	0	0	0	0	52.0467	0	0	0	0	0	0	0	0	0	0
B2R2H_VFD_S54_cat2_121	11.5926	6.5931	2.398	3.0702	12.2802	10.7292	6.4297	4.941	1.9518	1.5573	2.3332	11.171	7.2917	3.288	2.0488
B2R2H_VFD_S54_cat2_122	6.1161	3.5711	3.305	3.4864	13.1684	8.7653	4.6846	3.3375	4.4428	2.9607	3.304	6.3106	4.5959	8.1839	4.7746
B2R2H_VFD_S54_cat2_124	7.1405	4.2236	5.9341	5.4623	14.543	7.9818	9.2104	4.6097	4.2357	2.0768	2.9072	4.7606	2.8482	7.1902	4.2001
B2R2H_VFD_S54_cat2_127	6.5711	7.7255	5.3512	5.0014	8.3005	4.7973	6.0237	0	6.2228	3.4067	0	0	2.0196	0	0
B2R2H_VFD_S54_cat2_131	0	0	0	0	0	0	0	0	0	0	0	0	0	0	0
B2R2H_VFD_S54_cat2_135	4.3696	5.7173	0	0	10.8303	3.036	0	0	2.7062	0	0	0	1.8483	0	0
B2R2H_VFD_S54_cat2_136	0	0	3.0723	2.8085	9.0685	6.0007	4.4042	1.8618	1.7542	0	2.2549	3.2212	0	3.9164	1.8622
B2R2H_VFD_S54_cat2_137	0	0	0	0	20.4787	4.2188	0	0	0	0	0	0	0	0	0
B2R2H_VFD_S54_cat2_139	7.0837	4.9021	2.1581	2.215	9.5524	5.8359	5.1573	3.0779	3.9674	2.8169	2.4693	7.8088	4.1875	6.4416	4.7461
B2R2H_VFD_S54_cat2_14	0	0	0	0	0	0	0	0	0	0	0	0	0	0	0
B2R2H_VFD_S54_cat2_141	1.6318	0	4.423	2.0476	12.0814	0	0	0	0	4.0433	5.8532	9.8612	0	9.0505	0
B2R2H_VFD_S54_cat2_142	7.7251	3.9267	6.5067	5.9545	19.816	14.1868	7.7674	4.4716	10.3761	7.3495	7.1552	15.2732	9.2062	13.8041	8.2532
B2R2H_VFD_S54_cat2_143	3.17	1.61	0	0	9.0995	6.0219	0	0	0	0	0	0	0	0	0
B2R2H_VFD_S54_cat2_144	2.7691	1.8569	0	0	9.4588	5.011	0	0	0	0	0	0	0	7.1021	3.9638
B2R2H_VFD_S54_cat2_145	0	0	2.643	0	8.7757	3.0788	0	0	0	0	0	0	0	0	0
B2R2H_VFD_S54_cat2_147	0	0	0	0	31.6717	10.2047	0	0	2.6376	5.0468	12.6203	12.3437	0	5.0314	2.1327
B2R2H_VFD_S54_cat2_148	18.2572	8.2598	7.5915	7.6165	21.9639	10.3128	29.5656	19.8571	19.7995	12.0945	5.2054	15.1699	9.1398	8.4335	5.9178
B2R2H_VFD_S54_cat2_151	5.2307	4.0554	4.341	4.3047	10.6972	10.6639	7.5098	4.2359	7.9612	2.633	2.2797	4.7565	4.1059	6.9018	3.7512
B2R2H_VFD_S54_cat2_153	4.8458	4.5669	1.4905	0	14.5364	6.4786	0	0	0	0	2.567	0	0	5.9583	3.2332
B2R2H_VFD_S54_cat2_154	4.4939	2.6525	10.244	10.3606	17.3285	12.5405	8.0562	5.3002	11.3584	8.664	3.2553	19.2245	16.6727	8.8594	5.6048
B2R2H_VFD_S54_cat2_156	0	0	0	0	0	0	0	0	14.6544	0	0	0	0	0	39.1202
B2R2H_VFD_S54_cat2_159	0	0	0	1.7866	9.8064	0	2.1671	0	4.1312	0	0	0	0	0	2.8103
B2R2H_VFD_S54_cat2_160	0	0	0	0	11.0934	8.3807	0	0	0	0	0	0	0	1.6571	0
B2R2H_VFD_S54_cat2_165	6.5871	5.3164	2.6146	2.0605	9.2472	6.9326	2.4265	1.9817	0	0	2.1181	3.6589	2.6678	3.6495	1.8373
B2R2H_VFD_S54_cat2_170	2.0608	0	5.7138	5.3686	19.5462	9.7279	3.2627	1.9911	5.4172	4.6146	3.2938	0	0	16.6915	8.9477
B2R2H_VFD_S54_cat2_171	0	0	0	0	0	0	0	0	0	0	0	0	0	0	0
B2R2H_VFD_S54_cat2_176	0	0	3.0461	3.3122	10.5779	7.5321	2.9028	2.1654	2.5016	0	0	1.6669	1.522	0	0
B2R2H_VFD_S54_cat2_178	1.7901	0	0	0	7.6287	6.5845	0	0	2.2106	0	1.5695	1.7336	0	7.1635	3.1842
B2R2H_VFD_S54_cat2_18	3.7441	1.7601	6.2262	4.1453	25.4592	9.684	2.2388	1.6491	5.8879	11.685	12.9036	3.1341	2.0676	9.622	7.6526
B2R2H_VFD_S54_cat2_181	9.04	7.3306	6.178	5.8423	10.164	7.6047	3.7319	3.3509	0	0	4.8001	3.2236	2.6195	6.4485	3.8039
B2R2H_VFD_S54_cat2_182	0	0	0	0	8.309	0	0	0	0	0	0	0	0	0	0
B2R2H_VFD_S54_cat2_184	3.0331	0	0	1.7562	9.2958	9.6914	10.4708	5.0142	7.1024	4.1268	0	0	5.2539	2.8578	0
B2R2H_VFD_S54_cat2_187	0	0	0	0	0	0	19.5282	0	0	0	0	0	0	0	0
B2R2H_VFD_S54_cat2_188	5.4434	2.2874	1.6081	1.6796	13.4517	6.1767	3.4004	1.9405	0	0	0	0	0	1.4542	0
B2R2H_VFD_S54_cat2_189	5.29	2.8873	5.7876	7.163	9.3057	5.452	2.5783	0	0	0	2.5411	10.1307	7.2333	2.7343	2.1116
B2R2H_VFD_S54_cat2_19	0	0	0	0	0	0	0	0	0	0	0	0	0	0	0
B2R2H_VFD_S54_cat2_194	2.4346	0	0	0	12.985	7.0464	1.9574	0	0	0	0	0	0	0	0
B2R2H_VFD_S54_cat2_196	17.4243	7.6573	17.9291	20.6356	15.0323	12.678	15.0247	6.5716	10.8443	5.2938	3.2243	5.6616	3.0708	11.7125	6.2934
B2R2H_VFD_S54_cat2_2	5.9445	3.9203	3.6597	4.5124	19.665	13.7645	0	0	0	0	4.5119	0	0	13.7544	6.9838
B2R2H_VFD_S54_cat2_20	0	0	0	0	0	0	0	0	0	0	0	0	0	0	0
B2R2H_VFD_S54_cat2_204	16.5675	7.442	4.8848	7.8145	16.1856	4.3792	6.8022	3.8592	3.7037	16.9423	6.5859	2.8504	2.7556	3.7833	1.9818
B2R2H_VFD_S54_cat2_205	0	0	0	0	63.3662	0	0	0	0	0	0	0	0	0	0
B2R2H_VFD_S54_cat2_206	2.5325	0	0	0	9.2058	5.4383	0	0	0	0	1.7803	0	0	3.603	2.0225
B2R2H_VFD_S54_cat2_208	8.5806	4.7725	3.0317	3.9803	11.3405	8.2564	12.8746	7.542	2.5133	1.8688	0	2.3173	1.6791	1.942	0
B2R2H_VFD_S54_cat2_209	4.8427	4.9791	0	0	7.9847	9.8144	0	0	0	0	0	0	0	0	0
B2R2H_VFD_S54_cat2_21	0	0	0	0	0	0	0	0	0	0	0	0	0	0	0
B2R2H_VFD_S54_cat2_212	2.6584	1.6448	0	0	8.5051	4.496	1.6709	0	0	0	3.6917	0	0	2.4257	3.07
B2R2H_VFD_S54_cat2_213	3.5761	1.8923	0	0	9.621	5.2268	4.5246	2.3797	0	0	1.7891	1.8726	1.8029	3.998	1.8075
B2R2H_VFD_S54_cat2_215	0	0	0	0	0	0	0	0	0	0	0	0	0	0	0
B2R2H_VFD_S54_cat2_216	20.1486	9.7042	0	0	27.2177	13.4213	12.6037	9.2686	4.069	1.9821	4.722	0	0	11.7743	9.1716
B2R2H_VFD_S54_cat2_22	0	2.9768	0	0	20.2611	17.6121	0	0	0	0	0	0	0	0	0
B2R2H_VFD_S54_cat2_221	2.2489	1.5266	6.2523	2.7126	8.4464	3.3335	6.7433	2.7878	5.5045	5.1582	0	4.0731	2.9184	6.6633	5.7082
B2R2H_VFD_S54_cat2_223	0	0	0	0	10.9307	0	0	0	0	0	0	0	0	0	0
B2R2H_VFD_S54_cat2_224	0	0	0	0	0	0	0	0	0	0	0	0	0	0	0
B2R2H_VFD_S54_cat2_225	5.2362	2.8134	3.3732	3.774	8.6593	3.8814	1.91	0	0	0	0	0	0	0	0
B2R2H_VFD_S54_cat2_226	5.7264	3.8764	3.1902	5.8736	13.5918	10.2145	3.7579	3.7126	2.9905	2.8828	6.4206	3.0892	3.0047	11.1911	6.8728
B2R2H_VFD_S54_cat2_227	3.2573	0	0	3.1962	19.6964	8.6001	3.9444	0	0	0	0	0	0	0	0
B2R2H_VFD_S54_cat2_23	13.7434	8.1708	0	0	12.9787	7.8183	0	0	0	0	6.2112	0	0	10.7531	8.5026
B2R2H_VFD_S54_cat2_230	4.4589	2.9752	3.2107	2.8883	11.1093	13.7043	2.8	1.7296	5.3123	3.377	0	9.3396	11.6033	1.8523	0
B2R2H_VFD_S54_cat2_231	2.9392	2.9222	2.3101	6.0868	10.3267	5.4625	0	0	0	0	0	0	0	0	2.8903
B2R2H_VFD_S54_cat2_232	0	0	0	0	0	0	0	0	0	0	0	0	0	13.523	0
B2R2H_VFD_S54_cat2_233	0	0	0	0	0	0	0	0	0	0	0	0	0	0	0
B2R2H_VFD_S54_cat2_235	6.1274	3.3514	2.4344	3.1508	14.595	9.6504	3.8783	3.0329	5.8227	5.1004	0	5.2748	2.8696	4.4757	2.8167
B2R2H_VFD_S54_cat2_236	3.5231	0	0	0	13.4707	9.3664	5.7175	0	6.7446	0	2.9594	5.0628	0	0	0
B2R2H_VFD_S54_cat2_237	3.6696	1.938	2.6813	2.8002	7.8822	6.9989	5.4965	4.8225	9.2685	6.1038	4.6079	5.6637	3.687	6.0538	3.4447
B2R2H_VFD_S54_cat2_239	7.2703	2.4756	0	1.7355	8.683	4.6649	2.9022	2.6947	1.9301	0	1.6528	3.7312	1.7063	3.7913	1.7909
B2R2H_VFD_S54_cat2_24	0	0	0	0	12.475	5.7888	0	0	5.4962	0	0	0	0	0	0
B2R2H_VFD_S54_cat2_240	0	0	0	0	10.7042	4.3043	0	0	0	0	0	0	0	5.0551	3.7975
B2R2H_VFD_S54_cat2_241	4.0628	0	0	0	7.2236	3.6599	0	0	0	0	0	0	0	0	0
B2R2H_VFD_S54_cat2_243	6.1493	3.9403	4.4423	3.6629	10.0126	7.3145	4.3213	2.1953	2.4111	1.957	1.8786	4.2028	2.6447	3.4573	1.89
B2R2H_VFD_S54_cat2_244	9.943	4.6627	7.8761	7.1838	11.4964	9.0711	8.6853	3.537	7.2159	4.5494	3.9597	9.8801	5.3574	14.9219	9.6789
B2R2H_VFD_S54_cat2_246	6.4418	4.4257	3.5574	4.2599	14.9825	9.3952	7.012	6.0103	3.1115	2.2626	0	3.2518	2.4531	5.5627	3.7275
B2R2H_VFD_S54_cat2_250	17.7125	4.6117	4.3167	3.6183	23.3395	8.6199	81.1399	27.2729	81.7415	33.7968	8.7634	50.7703	62.153	7.4392	2.6476
B2R2H_VFD_S54_cat2_253	0	0	0	0	8.3552	5.0099	0	0	0	0	0	0	0	0	0
B2R2H_VFD_S54_cat2_258	7.0551	2.8629	7.0108	5.7438	11.4276	3.1899	2.4827	0	19.3636	2.5927	0	4.6388	2.7455	2.6051	4.1942
B2R2H_VFD_S54_cat2_26	8.0504	4.1945	6.0941	8.9208	16.7068	8.5328	17.3426	10.8061	7.8836	4.8024	12.5207	7.7501	5.9362	25.627	11.7997
B2R2H_VFD_S54_cat2_266	2.8662	0	0	2.7221	13.4765	0	0	0	0	0	0	0	0	2.8167	0
B2R2H_VFD_S54_cat2_267	18.9355	12.0884	5.3829	5.532	10.3799	9.446	13.0937	9.72	8.7164	7.5486	4.4488	8.4784	7.6994	7.1294	4.6239
B2R2H_VFD_S54_cat2_269	1.7441	0	0	2.216	10.9551	3.2259	0	0	0	0	1.5416	0	0	0	0
B2R2H_VFD_S54_cat2_27	0	3.3093	1.863	0	21.0737	3.502	8.7541	8.6581	29.1061	6.701	3.4254	32.2634	8.7504	8.4591	9.7286
B2R2H_VFD_S54_cat2_271	0	0	0	0	7.2967	8.0864	0	0	0	0	0	0	0	6.54	4.5417
B2R2H_VFD_S54_cat2_272	4.524	0	0	2.4472	8.8518	4.0119	5.7881	2.932	3.7973	2.1129	2.4336	3.4669	2.3971	2.5386	1.8452
B2R2H_VFD_S54_cat2_278	21.4578	3.7687	0	0	9.7496	4.7017	5.7746	2.6333	2.2267	0	2.3273	5.2265	2.6193	5.3011	4.1391
B2R2H_VFD_S54_cat2_279	0	0	0	0	0	0	0	0	0	0	0	0	0	0	0
B2R2H_VFD_S54_cat2_28	5.3416	2.9152	4.4037	3.5978	15.0381	10.2738	2.655	2.1169	4.0726	2.7559	1.8652	8.9005	4.6598	5.8618	6.6696
B2R2H_VFD_S54_cat2_280	11.2281	6.1831	16.1661	17.3216	16.7085	13.4257	12.3534	9.6036	18.7121	11.801	6.1405	16.8979	12.9342	23.2188	14.4481
B2R2H_VFD_S54_cat2_281	0	0	0	0	8.2908	2.4167	0	0	0	0	0	0	0	0	0
B2R2H_VFD_S54_cat2_283	2.6666	0	0	2.3649	12.0407	3.0485	0	0	0	0	0	0	0	0	0
B2R2H_VFD_S54_cat2_284	0	0	0	0	8.7	0	0	0	0	0	0	0	0	0	0
B2R2H_VFD_S54_cat2_285	11.4526	4.4061	10.5933	6.8353	9.6335	7.9444	7.1265	4.2212	2.9442	0	3.1892	11.3264	5.2754	5.4023	4.3163
B2R2H_VFD_S54_cat2_287	17.5865	17.3972	0	0	21.4496	20.3299	64.3355	15.3267	0	0	3.1625	0	0	5.985	11.4003
B2R2H_VFD_S54_cat2_288	2.6858	0	0	2.5302	12.1516	4.4367	0	0	0	0	1.9231	0	0	0	0
B2R2H_VFD_S54_cat2_29	6.6059	5.9211	5.9044	5.9018	18.7968	18.1675	9.8747	0	0	0	0	2.9279	4.1691	0	1.5544
B2R2H_VFD_S54_cat2_292	0	0	0	2.7083	8.3576	4.9722	0	0	0	0	0	0	0	0	0
B2R2H_VFD_S54_cat2_294	7.2377	5.8283	7.526	9.9921	13.1946	9.0114	5.5012	4.4727	1.9693	0	2.6686	2.4818	1.6998	1.9623	0
B2R2H_VFD_S54_cat2_295	16.76	9.8558	0	0	7.2362	4.1088	1.8833	1.8575	0	0	0	0	0	6.89	5.3806
B2R2H_VFD_S54_cat2_298	3.9158	5.2504	6.1172	5.4521	8.52	4.7864	10.6944	4.1632	0	0	3.5935	0	0	6.1	5.7032
B2R2H_VFD_S54_cat2_299	0	0	0	0	9.6646	0	0	0	0	0	0	0	0	0	0
B2R2H_VFD_S54_cat2_3	0	0	0	0	11.5754	0	0	0	0	0	0	0	0	0	0
B2R2H_VFD_S54_cat2_30	0	0	0	0	1412.24	28.3932	2.2717	0	19.1735	10.6447	0	0	0	0	0
B2R2H_VFD_S54_cat2_300	2.3372	0	0	0	8.0832	1.893	0	0	1.9611	0	0	1.7531	0	4.3741	3.3473
B2R2H_VFD_S54_cat2_302	10.5258	5.9834	18.9617	18.4408	11.1385	7.0382	11.5556	7.5857	29.7636	18.2066	4.2675	41.1569	26.4662	12.8533	7.0231
B2R2H_VFD_S54_cat2_303	2.4817	0	0	0	9.0989	3.6496	0	3.3325	1.7162	0	0	1.992	0	3.4163	0
B2R2H_VFD_S54_cat2_304	0	0	0	0	0	0	0	0	0	0	0	0	0	0	0
B2R2H_VFD_S54_cat2_307	6.5902	4.8898	3.7831	4.1321	9.2841	7.6002	3.1746	0	2.4469	1.6174	1.5401	5.9025	5.3986	8.1326	4.691
B2R2H_VFD_S54_cat2_308	2.7153	1.7601	0	0	9.7193	6.8372	0	0	0	0	0	0	0	0	0
B2R2H_VFD_S54_cat2_309	2.2538	2.3057	1.5469	4.1211	8.2099	3.8727	0	0	0	0	0	0	0	0	2.2698
B2R2H_VFD_S54_cat2_31	0	0	1.8881	0	16.8848	0	6.3159	0	0	0	0	0	2.018	0	0
B2R2H_VFD_S54_cat2_311	2.1896	0	1.7958	0	14.006	0	1.7626	0	2.2214	2.1462	0	0	0	4.6031	3.3913
B2R2H_VFD_S54_cat2_312	0	0	0	0	8.2684	0	0	0	0	0	0	0	0	0	0
B2R2H_VFD_S54_cat2_314	2.8522	1.4538	0	0	9.5644	6.1214	0	0	0	0	0	0	0	0	0
B2R2H_VFD_S54_cat2_32	0	0	0	0	0	0	0	0	0	0	0	0	0	0	0
B2R2H_VFD_S54_cat2_321	8.5332	5.4788	5.0186	5.719	13.5035	7.668	6.291	6.253	5.7393	4.7989	2.6222	7.8584	5.718	9.4381	8.8486
B2R2H_VFD_S54_cat2_323	12.1786	6.485	3.983	4.7136	29.02	16.354	2.667	2.3114	0	0	3.0662	1.473	0	3.3137	2.334
B2R2H_VFD_S54_cat2_324	0	0	0	0	13.0552	1.942	0	0	0	0	0	0	0	0	0
B2R2H_VFD_S54_cat2_326	0	0	0	0	0	0	0	0	0	0	0	0	0	0	0
B2R2H_VFD_S54_cat2_328	0	0	0	0	7.5343	0	0	0	0	0	0	0	0	0	0
B2R2H_VFD_S54_cat2_329	0	0	0	0	0	0	0	0	0	0	0	0	0	0	0
B2R2H_VFD_S54_cat2_33	0	0	0	0	15.7948	0	0	1.9696	0	0	0	0	0	0	0
B2R2H_VFD_S54_cat2_330	0	0	0	0	0	0	0	0	0	0	0	0	0	0	0
B2R2H_VFD_S54_cat2_333	25.3681	16.2069	21.1111	22.068	36.5394	24.0168	11.0617	10.3441	9.543	6.7729	14.1077	15.921	13.5087	21.6532	13.6246
B2R2H_VFD_S54_cat2_334	0	0	9.2223	11.9656	55.3929	5.0305	10.7395	6.1107	14.8368	20.0399	0	0	0	0	0
B2R2H_VFD_S54_cat2_335	9.9555	4.9069	10.2184	10.7075	11.0539	6.325	10.1561	7.3989	10.1106	5.2973	3.8932	10.2693	6.819	13.6075	9.5806
B2R2H_VFD_S54_cat2_336	0	0	3.4986	3.4621	6.7806	2.632	6.0346	2.1453	1.7883	0	1.509	2.8597	0	3.4042	2.2438
B2R2H_VFD_S54_cat2_337	0	0	0	0	0	0	0	0	0	0	0	0	0	0	0
B2R2H_VFD_S54_cat2_34	0	0	0	0	14.7906	3.1341	0	0	0	0	0	0	0	0	0
B2R2H_VFD_S54_cat2_340	7.8713	8.0265	7.768	7.7987	13.926	11.4988	9.7299	5.9581	13.3775	5.7954	3.607	14.5276	12.7277	11.9864	9.7932
B2R2H_VFD_S54_cat2_341	14.6441	7.6148	7.4885	10.9853	10.2301	5.1684	14.7848	11.3311	5.8849	4.3983	3.7885	13.965	9.8793	19.997	12.4349
B2R2H_VFD_S54_cat2_342	4.0475	0	0	0	8.0961	3.1375	0	0	0	0	0	0	0	3.4676	0
B2R2H_VFD_S54_cat2_343	8.9323	5.677	11.135	16.6143	17.3841	12.2083	33.4102	24.3498	26.3102	15.3533	4.3375	22.2446	15.2714	11.897	6.8633
B2R2H_VFD_S54_cat2_344	2.3987	0	0	0	8.2043	2.7109	0	0	0	0	0	0	0	3.6033	0
B2R2H_VFD_S54_cat2_346	2.7837	0	5.2454	1.7775	13.6081	0	3.7219	2.1444	4.0435	3.1295	4.689	0	0	3.3326	2.5806
B2R2H_VFD_S54_cat2_35	0	0	0	0	0	0	0	0	0	0	0	0	0	0	0
B2R2H_VFD_S54_cat2_350	6.3692	4.4038	0	0	10.1536	3.772	0	0	0	0	0	0	0	0	0
B2R2H_VFD_S54_cat2_351	6.4898	3.8428	6.0564	6.087	5.0988	2.893	6.9423	4.8965	8.5059	5.3171	3.3243	14.7595	11.5477	6.022	3.2807
B2R2H_VFD_S54_cat2_352	6.6118	3.711	3.9202	3.0927	16.299	11.7488	4.7946	3.005	8.1869	5.4874	6.5389	16.0697	8.8427	8.3882	5.279
B2R2H_VFD_S54_cat2_354	6.8343	5.7225	3.7384	0	14.4915	6.9585	2.9478	0	0	0	2.5157	2.8799	0	0	0
B2R2H_VFD_S54_cat2_356	6.1039	3.8371	4.2454	4.4116	10.7141	4.375	2.4925	1.8362	1.9167	1.6748	0	2.0219	0	4.8753	5.4665
B2R2H_VFD_S54_cat2_358	15.1109	8.2981	2.1058	2.1765	13.992	11.4479	4.6929	2.4392	0	0	4.4013	0	0	8.4411	6.6953
B2R2H_VFD_S54_cat2_359	7.0389	0	11.0459	7.9531	7.8853	5.0475	9.7433	5.2961	13.7411	7.7935	3.6318	7.8029	7.3249	17.8577	9.8041
B2R2H_VFD_S54_cat2_36	0	0	0	0	0	0	0	0	0	0	0	0	0	0	0
B2R2H_VFD_S54_cat2_360	0	0	0	0	5.7341	0	1.7481	0	0	0	0	3.0075	0	0	0
B2R2H_VFD_S54_cat2_361	0	0	0	0	8.9085	0	0	0	0	0	0	2.1429	0	0	0
B2R2H_VFD_S54_cat2_362	2.497	1.5721	2.8989	2.3776	44.4649	5.8362	8.9651	8.1917	3.8667	2.7356	9.1113	3.9096	1.8547	7.5722	5.0087
B2R2H_VFD_S54_cat2_363	5.0537	3.7473	2.5232	4.8717	10.5801	10.0168	2.5909	4.0669	2.4466	2.2384	5.6545	1.7733	1.7554	9.8191	5.3127
B2R2H_VFD_S54_cat2_365	6.9328	3.4329	7.4228	6.1946	7.3793	3.3132	6.5529	4.3229	4.0026	4.4512	4.3816	6.1292	5.6191	8.6539	4.5963
B2R2H_VFD_S54_cat2_367	5.9565	3.8588	0	0	9.266	4.8691	0	0	0	0	0	0	0	0	0
B2R2H_VFD_S54_cat2_368	0	0	0	0	11.8851	0	0	0	0	0	0	0	0	0	0
B2R2H_VFD_S54_cat2_369	17.9493	16.9587	0	0	27.0951	22.9791	65.2301	14.5822	0	0	3.3685	0	0	5.7864	13.2223
B2R2H_VFD_S54_cat2_371	0	0	0	0	35.576	0	6.9527	0	0	0	0	0	0	0	0
B2R2H_VFD_S54_cat2_372	0	0	0	0	5.5794	3.0676	0	0	0	0	0	3.6126	2.7985	5.6229	2.7522
B2R2H_VFD_S54_cat2_373	34.9812	25.5773	39.3665	45.6166	47.4463	34.5386	45.8696	39.6928	60.9304	43.8036	27.769	87.1107	60.3155	76.5438	46.6451
B2R2H_VFD_S54_cat2_374	1.8536	0	0	0	7.9559	5.419	0	0	0	0	0	0	0	3.9832	1.969
B2R2H_VFD_S54_cat2_377	0	1.7688	3.4978	1.7166	8.4506	5.0582	3.742	0	6.7668	4.3054	3.0314	5.1388	2.3544	2.8226	2.8166
B2R2H_VFD_S54_cat2_378	0	0	0	0	10.6363	0	0	0	0	0	0	0	0	0	0
B2R2H_VFD_S54_cat2_38	0	0	0	0	15.9336	0	0	0	0	0	0	0	0	0	0
B2R2H_VFD_S54_cat2_381	3.3306	2.4599	0	0	12.578	5.7996	0	0	0	0	0	0	0	6.7692	4.5375
B2R2H_VFD_S54_cat2_382	0	0	0	0	6.1661	0	0	0	0	0	0	3.5175	6.0984	0	0
B2R2H_VFD_S54_cat2_383	2.4882	0	2.5884	3.8656	11.341	6.0029	5.6594	4.5499	0	0	0	0	0	0	0
B2R2H_VFD_S54_cat2_384	2.5426	0	0	0	11.062	7.0304	0	0	0	0	0	0	0	0	0
B2R2H_VFD_S54_cat2_385	3.7683	2.1946	3.601	3.3836	5.9025	4.2107	0	0	2.5614	0	0	3.9708	2.9223	5.1359	3.2293
B2R2H_VFD_S54_cat2_387	4.1619	2.8172	2.0578	1.9337	16.2999	10.3332	0	0	0	0	0	0	0	1.8218	0
B2R2H_VFD_S54_cat2_389	18.9583	9.1193	10.2883	7.3282	45.5545	37.4751	12.3371	6.3283	22.4339	14.9973	27.7555	40.5155	21.3074	37.5833	23.7911
B2R2H_VFD_S54_cat2_39	0	0	0	0	0	0	0	0	0	0	0	0	0	0	0
B2R2H_VFD_S54_cat2_390	0	0	0	0	0	0	0	0	0	0	0	0	0	0	0
B2R2H_VFD_S54_cat2_391	11.6849	6.8272	1.9435	2.2702	13.5259	7.3179	9.0606	5.8939	7.1029	4.1375	4.0259	3.4221	2.373	9.0907	4.4844
B2R2H_VFD_S54_cat2_392	2.4927	0	6.4518	6.3273	5.9081	2.8018	9.5822	5.7361	8.5617	4.2911	2.3556	13.7432	8.2527	5.278	4.3471
B2R2H_VFD_S54_cat2_393	0	0	0	0	9.9171	2.1961	0	0	0	0	0	0	0	2.0664	0
B2R2H_VFD_S54_cat2_4	1.6398	0	0	0	11.5649	2.141	0	0	0	0	0	0	0	0	0
B2R2H_VFD_S54_cat2_40	9.8116	5.5691	0	0	12.9069	9.2148	1.8415	0	0	0	0	0	0	0	0
B2R2H_VFD_S54_cat2_404	0	0	2.3743	0	8.6108	2.4194	0	0	2.7678	2.0601	0	4.103	0	3.1685	2.6289
B2R2H_VFD_S54_cat2_405	2.9883	0	1.6872	2.2578	9.0431	5.1959	1.9003	0	0	0	0	0	0	0	0
B2R2H_VFD_S54_cat2_406	8.3034	4.1311	3.0285	3.0975	10.6735	4.7963	14.2294	8.1312	8.7007	4.5673	3.7694	3.4785	1.601	7.5622	5.3121
B2R2H_VFD_S54_cat2_408	2.5145	1.9012	2.2581	1.446	9.5791	5.6024	3.7986	2.0687	3.2399	0	1.9112	2.5106	2.7225	4.7795	1.9877
B2R2H_VFD_S54_cat2_409	0	0	0	0	11.7813	0	0	0	0	0	0	0	0	0	0
B2R2H_VFD_S54_cat2_41	0	0	0	0	0	0	0	0	0	0	0	0	0	0	0
B2R2H_VFD_S54_cat2_412	7.8543	4.4065	8.202	7.6002	14.9265	12.5902	16.7006	9.4696	13.5893	9.8113	5.9868	9.2179	6.0789	9.7862	6.4332
B2R2H_VFD_S54_cat2_413	0	0	3.973	3.6441	3.4546	0	3.9689	0	4.4589	0	0	4.0616	2.8997	3.5616	0
B2R2H_VFD_S54_cat2_415	6.6083	4.0946	5.8412	5.3468	8.9012	3.8126	5.6561	5.5814	5.8296	3.4962	2.5822	8.8469	6.3623	1.7094	0
B2R2H_VFD_S54_cat2_416	0	0	0	0	0	0	0	0	0	0	0	0	0	0	0
B2R2H_VFD_S54_cat2_417	17.6634	13.1707	11.591	9.4114	9.7589	8.4003	15.8201	12.5824	20.4129	11.0106	13.3462	18.71	15.9293	4.8804	2.9902
B2R2H_VFD_S54_cat2_42	0	0	0	0	34.6005	0	0	0	0	0	0	0	0	0	0
B2R2H_VFD_S54_cat2_420	6.3358	5.5048	0	0	17.2228	7.6979	0	0	0	0	3.203	0	0	7.6481	3.9945
B2R2H_VFD_S54_cat2_421	3.8218	0	0	0	9.7011	6.2308	0	0	0	0	0	0	0	0	0
B2R2H_VFD_S54_cat2_422	0	0	0	0	9.2901	0	0	0	0	0	0	0	0	0	0
B2R2H_VFD_S54_cat2_423	0	0	0	0	8.7278	0	0	0	0	0	0	0	0	0	0
B2R2H_VFD_S54_cat2_426	3.1304	0	5.1003	0	14.1112	0	3.258	0	4.2152	3.2463	4.6075	1.5771	0	2.8917	2.4316
B2R2H_VFD_S54_cat2_427	6.4738	5.947	5.5841	3.4412	11.964	10.437	2.5491	0	2.2501	0	0	7.6527	5.3908	2.8183	1.6997
B2R2H_VFD_S54_cat2_429	16.1841	5.3794	7.5765	4.3555	13.4097	6.2393	17.855	6.1068	21.9213	7.8618	2.7769	18.7966	7.6117	7.029	6.1117
B2R2H_VFD_S54_cat2_43	0	0	0	0	0	0	0	0	0	0	0	0	0	0	0
B2R2H_VFD_S54_cat2_431	3.2088	2.4646	0	0	13.9883	5.3957	1.7905	0	7.0901	2.7459	0	9.998	7.1427	2.0477	2.329
B2R2H_VFD_S54_cat2_433	2.1264	0	0	0	7.502	1.9791	0	0	0	0	0	0	0	3.2932	0
B2R2H_VFD_S54_cat2_438	5.0409	2.4226	3.2951	2.7367	7.8534	5.6085	3.3311	1.8298	2.3242	0	0	3.781	1.7326	4.1582	2.6205
B2R2H_VFD_S54_cat2_439	1.6703	0	0	0	7.6223	0	2.3266	1.721	0	0	0	1.8055	0	2.7065	0
B2R2H_VFD_S54_cat2_440	0	0	0	0	8.9961	0	0	0	0	0	0	0	0	0	0
B2R2H_VFD_S54_cat2_441	4.309	2.2923	4.1654	4.0386	6.7415	3.9771	4.3316	2.4326	1.6556	0	1.4746	3.2166	2.6608	3.309	2.7282
B2R2H_VFD_S54_cat2_443	5.8849	3.7128	3.1659	3.822	8.7002	6.2759	5.0524	4.4008	0	0	2.0571	3.8397	2.3766	4.8298	4.2714
B2R2H_VFD_S54_cat2_447	13.6246	10.9339	14.3235	15.99	21.5827	14.6526	15.6759	9.9812	0	0	3.49	7.3389	6.0686	2.5698	0
B2R2H_VFD_S54_cat2_45	4.0343	0	1.872	1.4009	13.7334	7.6712	5.7369	3.6763	6.9508	5.6773	5.3742	2.7548	1.4135	6.4197	4.6035
B2R2H_VFD_S54_cat2_46	0	0	0	0	16.724	0	0	0	0	0	0	0	0	0	0
B2R2H_VFD_S54_cat2_47	0	0	0	0	0	0	0	0	0	0	0	0	0	0	0
B2R2H_VFD_S54_cat2_48	0	0	0	0	0	0	0	0	0	0	0	0	0	0	0
B2R2H_VFD_S54_cat2_5	2.9822	0	0	0	16.4165	2.6854	0	0	0	0	0	0	0	0	0
B2R2H_VFD_S54_cat2_50	7.1436	4.1678	0	0	21.5033	14.2738	7.2595	3.3585	0	0	1.6162	0	0	9.8295	4.5233
B2R2H_VFD_S54_cat2_51	7.8137	5.3851	13.3385	16.7581	12.7705	9.2471	9.6493	6.7503	9.6243	4.8936	4.9376	10.3765	7.4521	16.1845	13.6361
B2R2H_VFD_S54_cat2_54	0	0	0	0	13.65	0	0	0	0	0	0	0	0	0	0
B2R2H_VFD_S54_cat2_55	1.5026	0	0	0	12.341	0	0	0	0	1.7582	0	0	0	3.8428	2.6363
B2R2H_VFD_S54_cat2_56	0	0	0	0	0	0	0	0	0	0	0	0	0	0	0
B2R2H_VFD_S54_cat2_57	2.7183	0	1.7199	3.9577	22.4139	8.1906	9.6704	3.1497	0	2.8978	0	3.5311	2.1535	13.6523	5.0145
B2R2H_VFD_S54_cat2_58	0	0	0	0	13.3199	13.6286	2.7682	0	2.5442	0	2.9317	0	0	5.2384	2.8715
B2R2H_VFD_S54_cat2_6	6.6344	3.475	17.9134	17.5929	12.6596	10.7523	2.958	0	0	0	2.4852	43.0486	26.7494	0	0
B2R2H_VFD_S54_cat2_60	8.8789	6.0766	12.4141	11.4215	14.6503	6.9986	10.1123	6.4773	7.7778	6.3459	5.544	13.4947	9.8351	10.212	6.175
B2R2H_VFD_S54_cat2_61	31.7514	13.031	19.492	17.1933	22.6528	15.5333	16.5594	9.5303	9.8534	6.0846	6.2011	20.2259	14.8643	16.6887	8.6466
B2R2H_VFD_S54_cat2_65	0	0	0	0	0	0	0	0	0	0	0	0	0	0	0
B2R2H_VFD_S54_cat2_66	31.5837	20.3061	55.934	49.0685	49.8843	32.6416	37.6956	23.7766	56.6158	45.7167	19.3703	45.6715	37.1209	58.7653	40.0378
B2R2H_VFD_S54_cat2_67	0	0	0	0	14.9836	0	0	0	0	0	0	0	0	0	0
B2R2H_VFD_S54_cat2_68	8.2996	4.3049	2.2378	2.1383	14.9148	15.821	3.9038	2.1091	0	0	2.3112	0	0	4.9547	3.2203
B2R2H_VFD_S54_cat2_69	12.6412	7.2115	5.4888	5.1421	12.5214	7.7649	4.6163	3.5306	3.4241	1.787	4.6532	7.3053	5.3108	9.34	5.9162
B2R2H_VFD_S54_cat2_70	0	0	0	0	0	0	0	0	0	0	0	0	0	0	0
B2R2H_VFD_S54_cat2_71	0	0	0	0	0	0	0	0	0	0	0	0	0	0	0
B2R2H_VFD_S54_cat2_72	3.5856	1.889	2.3077	2.6861	11.8832	6.1443	7.4384	6.3652	8.2525	4.851	2.4504	4.0829	2.5037	4.7729	2.7614
B2R2H_VFD_S54_cat2_74	14.7367	7.0759	6.2388	7.3515	71.9806	30.8336	13.6599	10.688	13.0616	11.4483	5.8812	19.1531	7.4157	12.5523	7.4056
B2R2H_VFD_S54_cat2_75	0	0	0	0	20.62	0	2.1328	0	0	0	1.5412	0	17.7721	1.5218	0
B2R2H_VFD_S54_cat2_76	0	0	0	0	14.5632	7.1132	0	0	0	0	2.6347	0	0	2.5892	1.709
B2R2H_VFD_S54_cat2_77	19.1183	10.034	20.3825	16.2085	27.027	15.2483	24.7249	14.1944	28.0716	17.8945	17.064	37.9593	23.4255	44.6472	21.9831
B2R2H_VFD_S54_cat2_78	0	0	0	0	11.6561	6.5348	0	0	0	0	1.9976	0	0	5.1734	3.4274
B2R2H_VFD_S54_cat2_79	0	0	0	0	23.7201	3.0287	0	0	84.5924	0	0	0	0	2.5724	0
B2R2H_VFD_S54_cat2_8	0	0	0	0	0	0	0	0	0	0	0	0	0	0	0
B2R2H_VFD_S54_cat2_80	0	0	0	0	8.9774	0	0	0	0	0	0	0	0	0	0
B2R2H_VFD_S54_cat2_81	7.433	0	1.9159	2.4694	22.8099	2.9419	5.5242	1.6047	10.5774	13.9503	11.993	0	0	24.0781	12.8867
B2R2H_VFD_S54_cat2_82	0	0	0	0	0	0	0	0	0	0	0	0	0	0	0
B2R2H_VFD_S54_cat2_83	9.8763	5.7331	9.6792	10.9852	11.9245	5.9137	3.5981	2.848	2.1628	1.8586	5.5129	8.8294	8.592	13.0917	8.0907
B2R2H_VFD_S54_cat2_85	0	0	0	0	0	0	0	0	0	0	0	0	0	0	0
B2R2H_VFD_S54_cat2_86	9.5239	4.7062	7.8628	6.5056	11.1618	10.8089	5.91	3.585	8.8956	5.6633	2.9437	5.9252	4.3024	14.7124	7.3705
B2R2H_VFD_S54_cat2_87	14.6873	9.661	17.8815	20.0285	35.9725	25.5595	29.3126	21.5575	24.4777	16.3998	13.3013	20.7968	13.9379	55.5181	31.9797
B2R2H_VFD_S54_cat2_89	0	0	0	0	0	0	0	0	0	0	0	0	0	0	0
B2R2H_VFD_S54_cat2_9	0	0	0	0	0	0	0	0	0	0	0	0	0	0	0
B2R2H_VFD_S54_cat2_91	0	0	0	0	19.4917	0	0	0	0	0	0	0	0	0	0
B2R2H_VFD_S54_cat2_92	17.143	8.2331	15.437	16.4751	19.681	17.4777	18.1406	9.5156	17.0608	8.7722	6.8297	18.7095	11.8278	23.6107	15.55
B2R2H_VFD_S54_cat2_93	8.5482	4.9724	0	0	19.2263	17.6388	6.6927	4.4329	0	0	0	0	0	0	0
B2R2H_VFD_S54_cat2_94	0	0	0	0	11.0295	0	0	0	0	0	0	0	0	0	0
B2R2H_VFD_S54_cat2_95	10.0615	4.4747	0	0	15.7543	8.4739	20.4328	17.3628	17.0434	9.461	3.9971	0	0	6.1499	5.678
B2R2H_VFD_S54_cat2_97	0	0	0	0	24.6263	0	0	0	0	0	0	0	0	0	0
B2R2H_VFD_S54_cat2_98	0	0	0	0	0	0	0	0	0	0	0	0	0	0	0
B2R2H_VFD_S54_cat4_0	14.4811	5.3647	16.4862	18.1224	12.9526	7.1755	24.0158	14.5217	10.162	4.2105	1.8044	11.9771	8.6262	17.3723	8.9494
B2R2H_VFD_S54_cat4_1	4.5963	4.2598	7.0882	5.9225	20.0906	9.497	5.9109	2.7663	12.4067	6.6848	6.4889	12.0798	6.3054	2.3694	1.8328
B2R2H_VFD_S54_cat5_0	0	0	0	0	0	0	0	0	0	0	0	0	0	0	0
B2R2H_VFD_S54_cat5_1	6.5559	0	6.0223	6.4605	7.2135	4.0696	0	0	4.404	0	0	0	0	0	0
B2R2H_VFD_S54_cat5_2	0	0	6.8029	8.6783	9.5309	6.9902	4.1198	2.5074	5.6866	3.9216	2.279	9.5017	6.2747	1.87	0
B2R2H_VFN_S46_cat2_0	48.8269	21.8863	39.2915	35.3531	35.9581	16.9955	60.6152	13.2298	64.6402	25.4425	8.1968	67.1499	35.1473	56.3661	34.7762
B2R2H_VFN_S46_cat2_104	11.3796	6.3248	5.7403	5.8783	16.3465	12.3969	10.257	6.7497	7.6169	5.7119	7.2963	7.7212	4.2341	10.2299	6.8065
B2R2H_VFN_S46_cat2_107	0	0	0	0	0	0	0	0	0	0	0	0	0	0	0
B2R2H_VFN_S46_cat2_114	0	0	0	7.7082	9.9366	9.44	0	0	0	2.7499	5.5526	0	2.1867	0	0
B2R2H_VFN_S46_cat2_115	10.2115	3.4323	6.0013	5.6982	19.6966	12.367	2.6184	0	5.3132	1.9499	2.5183	15.3044	6.2987	8.2297	6.1962
B2R2H_VFN_S46_cat2_117	0	0	0	1.6414	6.3103	8.6996	6.5524	3.6382	7.326	3.4106	12.8076	6.4205	2.294	8.8968	9.1847
B2R2H_VFN_S46_cat2_118	15.4804	11.5599	6.509	8.2972	16.5255	11.0909	28.1786	16.3788	7.4269	6.5616	3.3802	17.8656	7.7131	15.8368	11.3044
B2R2H_VFN_S46_cat2_12	0	0	0	0	0	0	0	0	0	0	0	0	0	0	0
B2R2H_VFN_S46_cat2_120	2.2861	1.7538	2.6067	2.9778	4.8973	9.473	2.7337	1.7912	0	0	0	3.8431	3.4139	3.909	2.4187
B2R2H_VFN_S46_cat2_126	13.7623	4.4073	14.7264	17.5207	15.6273	9.0243	149.667	30.6734	150.651	41.3382	38.1648	143.051	30.4639	39.0053	37.7722
B2R2H_VFN_S46_cat2_127	11.4812	5.3508	0	0	20.7467	10.5961	7.664	4.031	6.8134	3.4651	0	3.0887	0	2.4113	1.8774
B2R2H_VFN_S46_cat2_129	0	0	0	0	0	0	0	0	0	0	0	0	0	0	0
B2R2H_VFN_S46_cat2_131	0	0	0	0	0	0	0	0	0	0	0	0	0	0	0
B2R2H_VFN_S46_cat2_133	0	0	0	0	0	0	0	0	0	0	0	0	0	0	0
B2R2H_VFN_S46_cat2_135	0	0	0	0	10.5905	9.4828	0	0	0	0	0	0	0	0	0
B2R2H_VFN_S46_cat2_14	0	0	0	0	0	0	0	0	0	0	0	0	0	0	0
B2R2H_VFN_S46_cat2_142	17.9442	25.0412	43.8357	44.679	24.8368	17.2178	62.5338	13.4642	51.2891	9.2772	14.0936	35.4901	28.3658	30.1096	23.7662
B2R2H_VFN_S46_cat2_144	4.3151	2.1388	0	2.2443	14.7821	10.4351	0	0	0	0	0	0	0	0	0
B2R2H_VFN_S46_cat2_145	3.0361	2.8014	0	1.6679	2.9965	8.4027	0	0	0	2.3586	0	0	0	0	0
B2R2H_VFN_S46_cat2_147	0	0	0	0	0	0	0	0	0	0	0	0	0	0	0
B2R2H_VFN_S46_cat2_149	17.1569	11.3238	27.025	27.2501	22.7649	18.9719	58.6087	53.0916	48.5669	24.927	16.4057	47.1238	20.3076	15.9485	11.2186
B2R2H_VFN_S46_cat2_15	0	0	0	0	0	0	0	0	0	0	0	0	0	0	0
B2R2H_VFN_S46_cat2_152	0	3.6878	2.9753	2.5001	4.5489	7.3658	3.5368	3.1103	4.7158	0	0	2.6654	3.6353	1.86	3.5944
B2R2H_VFN_S46_cat2_153	0	0	0	0	0	0	0	0	0	0	0	0	0	0	0
B2R2H_VFN_S46_cat2_155	0	0	0	0	0	0	0	0	0	0	0	0	0	0	0
B2R2H_VFN_S46_cat2_158	0	0	0	0	0	0	0	0	0	0	0	0	0	0	0
B2R2H_VFN_S46_cat2_159	0	0	0	0	0	0	0	0	0	0	0	0	0	0	0
B2R2H_VFN_S46_cat2_16	21.6628	15.0966	11.704	14.9549	61.8464	35.5574	32.6871	30.6421	15.6407	9.3588	7.7072	15.8744	13.4245	77.804	43.6319
B2R2H_VFN_S46_cat2_165	4.6943	3.6838	3.7214	3.8033	6.7198	6.7195	6.1338	4.6823	0	0	2.6337	3.1383	1.9923	4.3217	3.8652
B2R2H_VFN_S46_cat2_17	0	0	0	0	0	0	0	0	0	0	0	0	0	0	0
B2R2H_VFN_S46_cat2_172	46.1201	28.6577	29.0596	26.6744	30.6896	16.8393	21.464	23.2112	36.3121	23.2325	14.9967	43.4966	20.5158	21.6721	13.5543
B2R2H_VFN_S46_cat2_175	3.1468	0	0	0	0	12.9381	0	2.3517	0	2.4585	0	6.6576	0	3.6516	0
B2R2H_VFN_S46_cat2_176	4.3336	1.9268	4.5306	4.4926	10.8463	8.6227	4.1303	2.8043	5.2803	2.0541	0	2.3001	3.453	1.6921	0
B2R2H_VFN_S46_cat2_18	0	0	0	0	0	0	0	0	0	0	0	0	0	0	0
B2R2H_VFN_S46_cat2_182	0	0	0	0	0	0	0	0	0	0	0	0	0	0	0
B2R2H_VFN_S46_cat2_186	8.9707	5.4787	12.5049	14.5109	10.944	8.3533	17.0709	13.1971	2.5691	2.5193	3.7243	4.0598	2.0461	9.2928	4.7586
B2R2H_VFN_S46_cat2_19	0	0	0	0	0	0	0	0	0	0	0	0	0	0	0
B2R2H_VFN_S46_cat2_193	2.4321	0	3.6447	4.9042	8.7902	8.7105	3.5829	2.0735	8.6205	5.4711	3.3221	5.2036	3.3556	4.9023	2.6936
B2R2H_VFN_S46_cat2_194	7.013	4.152	2.9071	2.1162	6.746	8.0966	2.0864	1.8887	0	0	0	0	2.0166	3.3522	1.9344
B2R2H_VFN_S46_cat2_197	0	1.7676	0	0	5.688	9.4366	0	0	5.4143	0	0	0	0	0	0
B2R2H_VFN_S46_cat2_2	0	0	0	0	0	0	0	0	0	0	0	0	0	0	0
B2R2H_VFN_S46_cat2_204	8.4157	2.5133	2.7525	2.0024	20.0338	8.3745	3.9022	3.3089	0	0	2.722	3.6482	0	6.3478	3.9723
B2R2H_VFN_S46_cat2_205	10.9167	7.1022	6.2497	6.2062	14.8273	9.094	11.536	7.0343	6.1718	3.4771	4.0087	4.3177	3.3833	14.452	7.8982
B2R2H_VFN_S46_cat2_207	0	2.4972	2.3566	2.8394	1.5112	8.0962	3.2267	0	0	0	2.2218	0	0	0	0
B2R2H_VFN_S46_cat2_209	0	0	0	0	0	0	0	0	0	0	0	0	0	0	0
B2R2H_VFN_S46_cat2_21	0	5.7936	11.6358	2.037	0	24.0286	0	0	5.2978	3.7683	0	5.0549	3.1488	17.0851	2.8533
B2R2H_VFN_S46_cat2_210	4.8125	2.6759	4.6303	0	6.8405	16.4406	4.4245	4.2758	0	0	8.6999	3.3826	2.3687	2.9494	0
B2R2H_VFN_S46_cat2_212	0	0	0	0	4.8897	0	9.5862	0	7.2365	0	0	6.1392	5.3656	0	0
B2R2H_VFN_S46_cat2_213	12.5368	6.5476	14.7056	20.913	23.5115	14.246	43.5285	27.9932	32.6732	19.3938	5.9901	29.4178	19.3494	14.8712	8.7271
B2R2H_VFN_S46_cat2_216	23.4266	13.4982	6.4339	4.8956	13.0892	9.6052	4.5726	3.5629	0	0	4.1207	2.7576	2.6776	8.6642	5.6188
B2R2H_VFN_S46_cat2_219	0	0	0	0	0	0	0	0	0	0	0	0	0	0	0
B2R2H_VFN_S46_cat2_22	0	0	0	0	0	0	0	0	0	0	0	0	0	0	0
B2R2H_VFN_S46_cat2_221	11.5058	10.1916	0	0	12.7752	10.113	48.1287	10.4243	0	0	2.2332	0	0	0	7.7401
B2R2H_VFN_S46_cat2_222	10.5472	5.4801	5.3585	6.5134	11.2495	7.519	25.6126	10.3217	14.2893	5.6484	4.1497	4.8287	3.5706	9.0348	8.434
B2R2H_VFN_S46_cat2_223	6.3773	2.9496	5.3883	1.6955	8.6187	18.0201	5.8588	5.2902	0	0	10.0868	3.3565	2.1338	2.7956	2.3345
B2R2H_VFN_S46_cat2_226	4.4025	2.6928	5.7944	5.0243	9.2289	7.5191	5.3179	2.4915	4.5138	4.6572	1.9276	6.4992	5.2249	0	0
B2R2H_VFN_S46_cat2_23	0	0	0	0	0	0	0	0	0	0	0	0	0	0	0
B2R2H_VFN_S46_cat2_230	0	0	0	0	0	0	0	0	0	0	0	0	0	0	0
B2R2H_VFN_S46_cat2_232	8.9575	5.6686	2.3698	1.5804	13.1466	9.333	4.8259	2.8832	2.0552	0	3.0796	0	0	9.1921	6.2098
B2R2H_VFN_S46_cat2_233	3.2103	2.426	2.7059	3.398	6.1502	6.906	6.3355	2.8919	0	0	0	0	0	0	0
B2R2H_VFN_S46_cat2_237	0	0	0	0	0	0	0	0	0	0	0	0	0	0	0
B2R2H_VFN_S46_cat2_24	28.1928	17.9123	22.2242	25.6979	19.835	12.3724	15.4697	11.59	17.9417	6.6165	4.7933	32.0036	23.6069	8.3916	4.098
B2R2H_VFN_S46_cat2_242	0	0	0	0	0	0	0	0	0	0	0	0	0	0	0
B2R2H_VFN_S46_cat2_247	0	0	0	0	0	11.3806	5.5659	3.6168	9.6722	0	0	0	0	0	0
B2R2H_VFN_S46_cat2_248	0	0	0	0	0	0	0	0	0	0	0	0	0	0	0
B2R2H_VFN_S46_cat2_249	3.3299	2.8937	8.8746	5.7438	7.4865	8.864	7.3514	2.4441	0	0	0	0	0	0	0
B2R2H_VFN_S46_cat2_252	0	0	3.2546	2.2607	1.9505	22.1058	0	0	1.8246	0	0	2.6887	1.8743	3.581	0
B2R2H_VFN_S46_cat2_255	0	0	0	0	0	0	0	0	0	0	0	0	0	0	0
B2R2H_VFN_S46_cat2_27	0	0	0	0	0	0	0	0	0	0	0	0	0	0	0
B2R2H_VFN_S46_cat2_28	20.0019	13.1061	8.172	9.8875	16.5669	13.825	10.3674	8.2623	7.5877	6.8174	7.4683	18.7231	8.1322	13.5468	10.4094
B2R2H_VFN_S46_cat2_36	0	0	0	0	0	0	0	0	0	0	0	0	0	0	0
B2R2H_VFN_S46_cat2_37	0	0	0	0	9.7469	11.8016	0	0	0	0	0	0	9.3408	0	0
B2R2H_VFN_S46_cat2_38	0	0	0	0	0	0	0	0	0	0	0	0	0	0	0
B2R2H_VFN_S46_cat2_39	0	0	0	0	0	0	0	0	0	0	0	0	0	0	0
B2R2H_VFN_S46_cat2_4	0	0	0	0	0	0	0	0	0	0	0	0	0	0	0
B2R2H_VFN_S46_cat2_42	13.5857	6.9527	11.0117	13.8192	19.3924	17.1007	16.2798	9.4944	12.341	8.1502	6.082	22.8543	14.7225	11.54	8.328
B2R2H_VFN_S46_cat2_43	0	0	0	0	0	0	0	0	0	0	0	0	0	0	0
B2R2H_VFN_S46_cat2_44	12.7343	8.4294	0	0	26.2141	22.3908	0	1.7712	0	0	16.9709	0	0	20.1443	4.3006
B2R2H_VFN_S46_cat2_45	0	0	0	0	0	0	0	0	0	0	0	0	0	0	0
B2R2H_VFN_S46_cat2_46	0	0	0	2.0179	7.7729	9.6631	6.8312	4.2411	8.2954	4.321	14.1461	8.5581	3.0938	9.4863	10.5908
B2R2H_VFN_S46_cat2_48	0	0	0	0	0	0	0	0	0	0	0	0	0	0	0
B2R2H_VFN_S46_cat2_49	7.777	8.8074	3.1294	4.1684	7.2023	8.9435	5.7902	4.8356	0	0	2.4252	4.0217	7.8058	2.6628	2.494
B2R2H_VFN_S46_cat2_5	0	0	0	0	0	0	0	0	0	0	0	0	0	0	0
B2R2H_VFN_S46_cat2_50	4.0556	6.1432	2.2107	4.2635	9.4485	8.4789	4.0913	2.9003	4.8122	5.6657	2.1705	3.5225	2.7606	9.6556	4.0181
B2R2H_VFN_S46_cat2_52	0	0	0	0	0	0	0	0	0	0	0	0	0	0	0
B2R2H_VFN_S46_cat2_54	19.0794	13.3331	15.7633	8.9907	19.5407	16.1985	14.4689	10.2954	7.0647	8.5148	8.4337	17.2667	10.2181	15.0184	12.863
B2R2H_VFN_S46_cat2_56	0	0	1.7386	4.0644	5.774	19.9458	0	0	0	0	0	0	0	0	0
B2R2H_VFN_S46_cat2_57	52.2462	19.244	0	0	15.7115	11.5261	0	0	0	0	3.2911	0	0	0	0
B2R2H_VFN_S46_cat2_59	29.0825	21.3569	36.3756	35.7136	40.059	27.8693	15.9852	13.4351	4.8326	2.7289	18.0822	15.0839	10.9952	38.8624	25.1206
B2R2H_VFN_S46_cat2_6	0	0	0	0	0	0	0	0	0	0	0	0	0	0	0
B2R2H_VFN_S46_cat2_60	0	0	0	0	0	0	0	0	0	0	0	0	0	0	0
B2R2H_VFN_S46_cat2_61	0	0	0	0	0	0	0	0	0	0	0	0	0	0	0
B2R2H_VFN_S46_cat2_64	0	0	0	0	0	0	0	0	0	0	0	0	0	0	0
B2R2H_VFN_S46_cat2_65	0	0	0	0	0	0	0	0	0	0	0	0	0	0	0
B2R2H_VFN_S46_cat2_66	0	5.6279	0	0	0	10.0119	0	0	0	0	0	0	0	0	0
B2R2H_VFN_S46_cat2_67	0	0	0	0	5.7008	17.8785	2.5792	0	0	0	3.5814	0	0	14.7982	9.5974
B2R2H_VFN_S46_cat2_69	0	0	0	0	0	0	0	0	0	0	0	0	0	0	0
B2R2H_VFN_S46_cat2_74	22.7869	14.5688	14.999	21.6129	18.9886	18.1111	41.9157	40.3369	15.2476	13.9142	7.8907	14.0776	19.0935	22.6484	17.3276
B2R2H_VFN_S46_cat2_75	16.4726	9.7276	6.3641	5.8922	42.3509	30.6924	47.058	40.8952	20.4129	16.7825	13.442	31.0605	20.7022	22.4967	11.5485
B2R2H_VFN_S46_cat2_79	7.8604	3.8195	6.0232	7.3711	9.9824	8.0054	7.6076	5.0717	7.552	3.9668	2.9183	9.2718	6.5229	8.4966	5.105
B2R2H_VFN_S46_cat2_8	0	0	0	0	0	0	0	0	0	0	0	0	0	0	0
B2R2H_VFN_S46_cat2_80	315.967	178.719	323.412	285.252	322.086	203.705	481.782	357.047	351.587	237.576	118.367	448.966	350.873	303.925	155.658
B2R2H_VFN_S46_cat2_82	0	0	0	0	0	0	0	0	0	0	0	0	0	0	0
B2R2H_VFN_S46_cat2_83	0	0	0	0	0	0	0	0	0	0	0	0	0	0	0
B2R2H_VFN_S46_cat2_84	0	0	0	0	5.4446	13.531	0	0	2.1203	0	0	0	0	0	0
B2R2H_VFN_S46_cat2_86	0	0	0	0	0	0	0	0	0	0	0	0	0	0	0
B2R2H_VFN_S46_cat2_87	0	0	0	0	0	0	0	0	0	0	0	0	0	0	0
B2R2H_VFN_S46_cat2_88	3.6598	0	4.1495	5.3119	18.2791	13.5235	8.0015	4.9178	0	0	0	2.4751	1.7981	0	0
B2R2H_VFN_S46_cat2_91	8.8392	4.303	3.6953	4.4547	14.515	8.5047	12.497	6.0132	6.849	3.7169	3.8895	9.3887	6.2502	8.6099	4.3092
B2R2H_VFN_S46_cat2_93	0	0	3.0949	1.9865	0	21.9693	0	0	0	0	0	2.013	0	3.2629	0
B2R2H_VFN_S46_cat2_94	43.0401	0	0	0	14.9901	9.2679	0	0	10.9845	0	0	0	0	0	0
B2R2H_VFN_S46_cat2_95	0	0	4.4645	5.143	15.5522	7.3152	4.4719	3.3698	21.1082	12.3583	0	23.1317	13.1864	4.446	2.4528
B2R2H_VFN_S46_cat5_2	1.7185	0	0	0	4.8392	9.8044	2.1363	0	5.242	0	0	0	0	0	0
B2R2H_VFN_S46_cat5_6	19.4726	8.4743	24.6917	23.4391	36.2176	20.4512	36.3325	28.2925	20.3878	15.7762	10.4414	32.1361	21.6353	63.9862	35.8727
B2R2L_VFD_S53_cat1_0	0	0	0	0	0	0	16.9981	10.4809	14.0944	8.3304	0	0	0	0	2.2463
B2R2L_VFD_S53_cat1_1	0	0	0	0	0	0	25.6516	3.1493	0	0	0	0	0	0	0
B2R2L_VFD_S53_cat1_10	0	0	0	0	0	0	8.0036	0	2.7871	0	0	0	0	0	0
B2R2L_VFD_S53_cat1_5	0	0	0	0	0	0	0	0	0	0	0	0	0	0	0
B2R2L_VFD_S53_cat1_6	0	0	0	0	0	0	0	0	0	0	0	0	0	0	0
B2R2L_VFD_S53_cat1_7	0	0	0	0	0	0	8.5216	3.6856	0	0	0	0	0	0	0
B2R2L_VFD_S53_cat2_0	0	0	9.4848	8.2889	10.4602	4.6861	47.0333	14.8949	173.273	46.8585	4.2419	22.0772	7.3876	2.3996	2.3288
B2R2L_VFD_S53_cat2_1	0	0	0	0	0	0	0	0	0	0	0	0	0	0	0
B2R2L_VFD_S53_cat2_10	0	0	0	0	0	0	0	0	0	0	0	0	0	0	0
B2R2L_VFD_S53_cat2_100	4.7147	3.3974	0	2.9214	16.9168	10.2709	15.1151	12.4252	6.929	3.6307	2.1432	6.6855	4.0189	5.3024	4.0088
B2R2L_VFD_S53_cat2_102	5.354	3.4866	3.0455	4.3178	8.4057	4.9919	10.507	7.476	0	0	0	0	0	0	0
B2R2L_VFD_S53_cat2_106	0	0	0	0	0	0	13.3463	0	0	0	0	0	0	0	0
B2R2L_VFD_S53_cat2_109	0	0	0	0	0	0	0	0	0	0	0	0	0	0	0
B2R2L_VFD_S53_cat2_116	24.7593	14.5609	17.0785	19.5415	34.971	22.982	23.206	17.1462	9.2359	6.2248	6.2819	19.3655	16.9904	46.9076	24.2875
B2R2L_VFD_S53_cat2_117	0	0	4.6842	5.3589	0	0	8.9708	8.4065	0	0	0	2.2869	2.0719	0	0
B2R2L_VFD_S53_cat2_12	0	0	0	0	0	0	0	0	0	0	0	0	0	0	0
B2R2L_VFD_S53_cat2_120	0	0	0	0	0	0	8.9429	0	0	0	0	0	0	0	0
B2R2L_VFD_S53_cat2_121	2.7712	4.6247	4.8515	1.608	5.1088	9.8699	14.6554	3.3872	4.8061	0	3.7952	0	0	2.2762	1.9565
B2R2L_VFD_S53_cat2_122	0	0	0	0	0	0	7.7631	3.0962	0	0	0	0	0	0	0
B2R2L_VFD_S53_cat2_123	6.7616	3.2357	4.5183	4.775	10.6375	6.8927	8.194	4.3288	3.8945	2.6732	2.0938	4.0203	2.3732	4.018	2.0636
B2R2L_VFD_S53_cat2_124	0	0	0	0	0	0	8.1194	2.7719	0	0	0	0	0	0	0
B2R2L_VFD_S53_cat2_125	4.7158	3.1192	7.4125	5.6613	5.3518	4.9917	10.9242	4.5977	4.8914	2.3202	1.7264	6.9204	4.5929	6.3833	4.2089
B2R2L_VFD_S53_cat2_127	5.4978	3.5072	5.8487	6.4441	3.2762	2.2975	12.0031	4.4935	4.6934	0	0	10.572	6.4113	3.8972	3.3361
B2R2L_VFD_S53_cat2_128	0	0	0	0	0	0	0	0	0	0	0	0	0	0	0
B2R2L_VFD_S53_cat2_129	0	0	0	0	0	0	0	0	0	0	0	0	0	0	0
B2R2L_VFD_S53_cat2_13	0	0	0	0	0	0	0	0	0	0	0	0	0	0	0
B2R2L_VFD_S53_cat2_131	1.7292	0	2.4625	1.5976	0	0	6.5691	4.3966	0	0	0	0	0	0	0
B2R2L_VFD_S53_cat2_134	0	0	0	0	0	0	0	0	0	0	0	0	0	0	0
B2R2L_VFD_S53_cat2_136	1.9566	3.6947	5.4894	4.7015	1.9274	1.8828	11.2546	2.2902	7.8977	1.6254	1.7811	4.1398	2.8041	1.6836	0
B2R2L_VFD_S53_cat2_137	0	0	0	0	0	0	0	0	0	0	0	0	0	0	0
B2R2L_VFD_S53_cat2_14	0	0	0	0	0	0	276.149	13.2732	0	0	0	0	0	0	0
B2R2L_VFD_S53_cat2_141	0	0	0	0	0	0	9.5572	1.5423	6.9667	4.8071	0	13.6355	3.603	0	0
B2R2L_VFD_S53_cat2_142	0	0	5.4628	5.9644	5.8851	2.9173	4.934	4.5944	11.1892	8.1609	0	15.4182	11.1785	13.1228	0
B2R2L_VFD_S53_cat2_145	0	0	0	0	0	0	14.4207	5.6772	0	0	0	0	0	0	0
B2R2L_VFD_S53_cat2_146	0	0	4.9846	5.9636	2.4041	0	16.2259	10.5555	33.0979	20.3233	2.5816	6.405	7.8534	1.6533	0
B2R2L_VFD_S53_cat2_147	4.1182	0	0	0	6.0749	3.5818	7.2373	0	4.7574	0	0	0	0	4.5192	0
B2R2L_VFD_S53_cat2_15	0	0	0	0	0	0	0	0	0	0	0	0	0	0	0
B2R2L_VFD_S53_cat2_152	1.7691	0	4.8113	4.0767	2.3628	0	9.8736	5.851	0	0	0	4.166	0	2.3027	1.5979
B2R2L_VFD_S53_cat2_154	0	0	0	0	0	0	0	0	0	0	0	0	0	0	0
B2R2L_VFD_S53_cat2_155	2.3325	0	2.2393	0	3.3408	1.5936	22.2587	4.3451	0	0	0	0	0	5.7273	1.6042
B2R2L_VFD_S53_cat2_156	4.3575	4.1751	8.0106	5.9612	8.6029	10.7961	10.5593	5.1548	4.905	2.5318	4.5998	8.7809	4.9989	3.5779	2.0967
B2R2L_VFD_S53_cat2_157	0	0	0	0	0	0	0	0	0	0	0	0	0	0	0
B2R2L_VFD_S53_cat2_158	6.4517	3.486	7.7994	9.2181	2.2318	2.138	10.1627	3.6472	7.3975	2.7294	2.726	4.2928	2.7987	2.8703	2.1308
B2R2L_VFD_S53_cat2_161	0	0	0	0	0	0	0	0	0	0	0	0	0	0	0
B2R2L_VFD_S53_cat2_163	6.6594	2.6846	0	0	5.6003	2.1327	8.253	4.554	0	0	1.9946	2.5182	0	3.2743	1.9255
B2R2L_VFD_S53_cat2_164	0	0	0	0	0	0	7.3802	4.12	0	0	0	0	0	6.1246	3.4365
B2R2L_VFD_S53_cat2_169	0	0	0	0	0	0	0	0	0	0	0	0	0	0	0
B2R2L_VFD_S53_cat2_170	0	0	0	0	0	0	35.3859	16.3329	0	0	0	0	0	0	0
B2R2L_VFD_S53_cat2_173	0	0	0	0	0	0	9.8755	6.3154	0	0	0	0	0	0	0
B2R2L_VFD_S53_cat2_176	2.2829	0	0	0	2.2042	0	12.8677	5.3426	24.6399	7.5697	0	7.4756	5.1589	2.9796	2.5724
B2R2L_VFD_S53_cat2_18	0	0	0	0	0	0	0	0	0	0	0	0	0	0	0
B2R2L_VFD_S53_cat2_184	4.2442	2.0181	2.8769	2.9132	3.6845	2.8349	7.4654	5.9298	9.1633	4.8576	0	4.5646	4.0058	5.863	3.7286
B2R2L_VFD_S53_cat2_185	4.2323	0	5.9088	3.2759	3.8559	0	13.7011	2.7056	7.9637	5.643	8.4181	11.7582	3.4953	3.4451	0
B2R2L_VFD_S53_cat2_191	4.5551	3.8237	3.3982	3.6299	8.5264	7.5472	9.2325	3.3087	0	0	0	0	0	0	0
B2R2L_VFD_S53_cat2_193	6.9065	3.4864	6.3669	5.1729	2.3039	0	12.3778	6.2754	8.0726	3.2789	0	8.4614	3.0408	7.6337	6.0543
B2R2L_VFD_S53_cat2_195	0	0	2.3808	1.9784	0	0	6.6656	0	3.5132	0	0	0	0	0	0
B2R2L_VFD_S53_cat2_196	6.0878	2.8893	8.2808	8.6956	5.5101	3.4633	15.9187	10.4928	8.2505	5.5212	2.1902	9.3903	4.8588	10.1628	5.8436
B2R2L_VFD_S53_cat2_199	4.5862	3.1131	7.0748	7.5276	5.994	3.2776	10.4908	7.2254	3.0928	0	2.7292	4.0951	3.5178	10.9072	8.8918
B2R2L_VFD_S53_cat2_20	0	0	0	0	0	0	0	0	0	0	0	0	0	0	0
B2R2L_VFD_S53_cat2_200	2.7247	0	0	1.9326	0	0	10.4656	7.7176	0	0	0	0	0	10.6922	6.4063
B2R2L_VFD_S53_cat2_201	9.1295	3.0193	2.3509	2.4141	4.683	2.9854	9.3453	4.0758	5.999	3.0888	0	9.927	4.3655	4.263	3.0425
B2R2L_VFD_S53_cat2_203	0	0	2.4131	0	0	0	19.8201	2.2219	3.2205	0	0	0	0	0	0
B2R2L_VFD_S53_cat2_204	2.4124	0	2.0238	1.9656	0	0	8.215	5.9962	0	0	0	0	0	0	0
B2R2L_VFD_S53_cat2_207	0	0	0	7.4396	0	0	9.5244	5.9426	9.4465	0	0	12.1885	7.6064	11.4648	7.236
B2R2L_VFD_S53_cat2_21	0	0	0	0	0	0	0	0	0	0	0	0	0	0	0
B2R2L_VFD_S53_cat2_211	0	0	2.1956	3.3676	0	0	6.5583	2.492	13.9916	8.063	0	11.4211	5.3241	1.6154	0
B2R2L_VFD_S53_cat2_212	0	0	0	0	0	0	7.8988	4.8764	0	0	0	0	0	0	0
B2R2L_VFD_S53_cat2_213	5.5484	3.8944	5.9583	4.6232	6.59	3.2096	8.3342	2.7564	7.1386	3.1166	3.4204	5.7583	2.7903	3.2358	2.9753
B2R2L_VFD_S53_cat2_22	0	0	0	0	0	0	34.4355	0	0	0	0	0	0	0	0
B2R2L_VFD_S53_cat2_222	0	0	0	0	0	0	5.25	0	0	0	0	0	0	3.3649	0
B2R2L_VFD_S53_cat2_224	6.7914	4.1722	2.1591	2.8411	14.2439	9.4154	11.582	7.7487	6.6672	2.6127	2.7831	4.4873	2.6751	5.0844	2.7758
B2R2L_VFD_S53_cat2_226	0	0	0	0	0	0	8.7258	0	0	0	0	0	0	0	0
B2R2L_VFD_S53_cat2_227	0	0	7.1587	3.8597	0	0	10.0888	1.5983	7.9096	0	0	1.5831	2.6966	0	0
B2R2L_VFD_S53_cat2_229	0	0	0	0	0	0	0	0	0	0	0	0	0	0	0
B2R2L_VFD_S53_cat2_23	0	0	0	0	0	0	23.7347	5.8675	0	0	0	0	0	0	0
B2R2L_VFD_S53_cat2_232	0	0	0	0	0	0	0	0	0	0	0	0	0	0	0
B2R2L_VFD_S53_cat2_237	1.9133	0	2.9117	4.0193	5.7549	1.9331	10.6352	5.5753	6.6703	3.1959	0	4.0291	1.7471	3.935	1.9928
B2R2L_VFD_S53_cat2_24	0	0	0	0	3.3185	2.6844	12.2632	0	0	0	0	0	0	0	0
B2R2L_VFD_S53_cat2_240	2.5282	2.5302	0	0	7.061	5.3246	10.7761	0	2.8967	0	0	0	0	4.3167	2.4151
B2R2L_VFD_S53_cat2_241	0	0	0	0	0	0	0	0	0	0	0	0	0	0	0
B2R2L_VFD_S53_cat2_242	9.6822	6.2682	7.6847	5.5361	3.6938	1.9981	9.8426	5.498	9.0963	6.5668	3.0659	10.5352	7.7205	4.7728	2.2069
B2R2L_VFD_S53_cat2_244	6.9285	3.5267	4.2566	4.8311	3.4223	3.2533	6.8519	3.3233	5.0835	2.7215	2.9795	8.7172	5.1342	9.2725	6.8234
B2R2L_VFD_S53_cat2_245	4.4821	2.1962	5.5698	7.7194	0	0	9.575	4.6125	4.7392	2.2874	1.9347	3.5	2.0731	2.1308	1.6191
B2R2L_VFD_S53_cat2_250	1.9202	0	0	1.9225	6.5864	2.8854	6.6405	5.1213	3.3963	2.15	1.5768	2.703	0	11.4416	6.6865
B2R2L_VFD_S53_cat2_251	0	0	0	0	0	0	8.4201	0	5.5693	0	0	0	0	0	0
B2R2L_VFD_S53_cat2_253	8.9445	2.99	0	1.3859	3.8946	4.124	7.7485	4.9105	22.4712	6.6221	0	3.624	3.7399	0	0
B2R2L_VFD_S53_cat2_254	5.5819	5.4138	10.5223	14.056	8.2315	0	10.7701	2.1876	7.5442	8.9544	9.909	3.8059	0	4.7889	5.3008
B2R2L_VFD_S53_cat2_255	0	0	0	0	0	0	0	0	0	0	0	0	0	0	0
B2R2L_VFD_S53_cat2_257	0	0	0	0	0	0	9.5566	0	0	0	0	0	0	0	0
B2R2L_VFD_S53_cat2_259	6.2048	2.2198	16.8026	19.6566	11.0777	9.3188	11.3979	6.4428	36.4066	28.1349	7.8646	60.5925	37.9693	58.2481	34.4906
B2R2L_VFD_S53_cat2_26	0	0	0	0	0	0	30.9834	0	0	0	0	0	0	0	0
B2R2L_VFD_S53_cat2_260	2.0225	0	3.4449	1.6548	0	0	27.6173	3.7717	6.3623	0	0	0	0	0	0
B2R2L_VFD_S53_cat2_261	0	0	4.5135	3.0935	3.6946	3.6146	8.3564	3.0691	7.5627	1.8632	1.9574	6.3185	5.9608	4.7687	3.049
B2R2L_VFD_S53_cat2_264	0	0	4.4892	0	0	0	0	0	0	0	0	0	0	6.2451	0
B2R2L_VFD_S53_cat2_266	0	0	0	0	2.0564	0	7.2041	6.7204	4.9542	1.9019	0	0	0	0	0
B2R2L_VFD_S53_cat2_27	0	0	0	0	2.6393	0	9.0539	0	0	0	0	0	0	0	0
B2R2L_VFD_S53_cat2_270	13.5211	6.3662	4.9165	4.6423	13.6737	9.2289	10.0526	5.1874	2.0155	0	3.7105	0	0	7.3563	4.2718
B2R2L_VFD_S53_cat2_271	0	2.2996	5.0391	3.0943	0	0	9.0024	0	15.4242	4.344	0	1.6826	0	4.4772	0
B2R2L_VFD_S53_cat2_273	2.1387	2.3897	0	0	6.9822	4.1853	13.4293	10.2084	0	0	0	0	0	0	0
B2R2L_VFD_S53_cat2_274	44.8168	37.0418	0	0	5.3849	2.09	11.3403	3.8306	0	0	0	0	0	0	0
B2R2L_VFD_S53_cat2_276	0	0	0	0	0	0	83.7863	7.8627	0	0	0	0	0	0	0
B2R2L_VFD_S53_cat2_277	7.6203	0	12.1571	12.0695	13.5178	11.3414	8.6017	0	17.0159	10.3064	0	21.6991	12.2322	9.6101	4.9114
B2R2L_VFD_S53_cat2_278	7.959	6.703	5.8342	6.5742	9.3657	4.1732	8.8523	4.9667	7.4746	4.8926	3.4903	9.6816	9.2787	11.6253	5.6559
B2R2L_VFD_S53_cat2_28	0	0	0	0	0	0	42.5708	50.616	0	0	0	0	0	0	0
B2R2L_VFD_S53_cat2_281	0	0	0	0	0	0	0	0	0	0	0	0	0	0	0
B2R2L_VFD_S53_cat2_282	0	0	0	0	0	0	0	0	0	0	0	0	0	0	0
B2R2L_VFD_S53_cat2_283	0	0	0	0	0	0	0	0	0	0	0	0	0	0	0
B2R2L_VFD_S53_cat2_284	6.4289	3.3505	6.4976	10.018	1.9158	2.3803	8.4058	3.4931	6.7965	3.1285	3.4388	3.4059	1.9407	2.6846	2.1989
B2R2L_VFD_S53_cat2_286	0	0	0	0	0	0	8.3529	0	0	0	0	0	0	0	0
B2R2L_VFD_S53_cat2_289	5.8647	2.3921	1.3967	1.8684	9.0791	5.6431	9.1258	4.1348	5.8289	3.3037	2.0006	4.0981	1.7933	7.474	6.6908
B2R2L_VFD_S53_cat2_292	0	0	0	0	0	0	6.4086	0	0	0	0	2.0951	0	0	0
B2R2L_VFD_S53_cat2_296	4.2435	2.3689	7.461	7.5637	8.5271	4.5421	8.9415	8.3624	3.657	4.7214	2.4805	5.6112	4.5805	4.3555	2.2015
B2R2L_VFD_S53_cat2_297	3.44	3.276	2.2461	2.477	4.1804	2.5761	10.3796	7.5699	0	0	1.6794	0	0	7.0011	3.5919
B2R2L_VFD_S53_cat2_298	0	0	0	0	0	0	11.8501	1.6192	0	4.3141	0	0	0	0	0
B2R2L_VFD_S53_cat2_299	4.6696	2.8806	3.9667	3.9736	5.9106	2.6713	18.1358	6.1612	35.7143	9.655	1.5394	13.3304	7.7285	7.1068	4.6816
B2R2L_VFD_S53_cat2_3	2.7381	1.8733	4.8076	6.3995	0	0	38.0865	5.1972	9.1029	7.9313	7.418	8.5573	12.8402	5.9546	7.971
B2R2L_VFD_S53_cat2_30	0	0	0	0	0	0	0	0	0	0	0	0	0	0	0
B2R2L_VFD_S53_cat2_300	6.2792	3.0792	9.0608	7.1236	4.0646	4.1019	9.0668	5.0413	0	4.2491	0	7.8096	4.4744	4.3519	2.7619
B2R2L_VFD_S53_cat2_305	7.9507	5.2723	8.1812	8.3609	5.544	0	12.0497	11.6496	13.9791	9.3575	3.4962	11.5535	7.3302	15.345	13.421
B2R2L_VFD_S53_cat2_306	3.0639	2.4407	2.5615	2.8236	0	0	7.9213	5.8147	5.5464	2.091	0	4.9216	3.0545	3.6495	2.3703
B2R2L_VFD_S53_cat2_308	0	0	0	0	0	0	7.8232	0	0	0	0	0	0	0	0
B2R2L_VFD_S53_cat2_31	3.7129	0	3.2114	2.4465	12.553	27.9926	58.5888	3.4261	9.0862	2.5919	9.7292	5.7285	4.0514	2.9596	4.4828
B2R2L_VFD_S53_cat2_310	1.7784	0	3.1835	3.0495	0	0	11.8415	3.279	3.4297	0	0	8.4406	2.9157	2.2961	0
B2R2L_VFD_S53_cat2_311	3.5031	0	4.2747	3.9099	7.3297	3.3241	8.5022	6.19	3.7585	3.2826	2.5746	8.0721	4.1622	5.757	4.1015
B2R2L_VFD_S53_cat2_312	7.8115	6.0604	6.4663	5.0158	6.9233	8.1781	15.9325	5.1463	2.6537	1.754	3.0729	4.253	2.5113	3.2406	3.7922
B2R2L_VFD_S53_cat2_313	4.8441	2.274	4.8793	5.3171	9.9893	4.1558	10.1074	8.1041	5.4932	4.0841	3.509	10.3172	5.2157	7.2905	4.8131
B2R2L_VFD_S53_cat2_316	0	0	0	0	0	0	13.5624	6.9134	4.4315	2.3096	0	0	0	0	0
B2R2L_VFD_S53_cat2_319	0	0	0	0	0	0	0	0	0	0	0	0	0	0	0
B2R2L_VFD_S53_cat2_320	0	8.5499	0	0	0	0	6.3173	1.4982	0	1.9977	0	0	0	0	0
B2R2L_VFD_S53_cat2_321	0	0	0	0	0	0	6.0425	0	4.4003	3.8772	0	0	0	0	0
B2R2L_VFD_S53_cat2_324	0	0	0	0	0	0	0	0	0	0	0	0	0	0	0
B2R2L_VFD_S53_cat2_325	0	0	0	0	0	0	0	0	0	0	0	0	0	0	0
B2R2L_VFD_S53_cat2_326	0	0	2.7703	0	0	2.1789	7.4737	2.7636	4.7698	0	0	0	1.9802	0	0
B2R2L_VFD_S53_cat2_328	0	0	4.3201	0	0	2.4134	16.3287	2.1565	10.3047	0	0	0	0	0	0
B2R2L_VFD_S53_cat2_329	0	0	0	0	0	0	8.1927	0	0	0	0	0	0	0	0
B2R2L_VFD_S53_cat2_330	0	3.4535	5.6775	0	0	3.1859	24.0789	4.5574	13.7827	1.5736	0	0	2.3057	0	0
B2R2L_VFD_S53_cat2_331	0	0	0	0	0	0	7.5438	0	0	0	0	0	0	0	0
B2R2L_VFD_S53_cat2_332	0	0	0	0	0	0	9.7281	0	0	0	0	0	0	0	0
B2R2L_VFD_S53_cat2_333	0	0	0	0	0	0	0	0	0	0	0	0	0	0	0
B2R2L_VFD_S53_cat2_335	0	0	0	0	0	0	0	0	0	0	0	0	0	0	0
B2R2L_VFD_S53_cat2_337	10.8001	3.2322	3.1087	2.1833	16.9255	6.6715	10.3906	5.247	4.5928	1.6511	2.1249	1.9925	0	7.1378	4.2435
B2R2L_VFD_S53_cat2_339	7.0421	3.9731	5.9721	4.2158	5.3521	4.5159	6.7399	0	5.6589	0	0	6.7784	4.1152	4.8938	2.9827
B2R2L_VFD_S53_cat2_348	2.8227	2.8439	10.3136	5.3191	2.7405	0	10.3308	1.7158	8.0237	1.99	0	2.9166	2.2842	2.763	2.6778
B2R2L_VFD_S53_cat2_355	0	2.5842	0	0	2.518	0	7.0303	0	1.9512	1.6909	0	0	0	3.2886	0
B2R2L_VFD_S53_cat2_356	0	0	0	0	0	0	7.3527	0	0	0	0	0	0	0	0
B2R2L_VFD_S53_cat2_358	25.4962	14.5458	11.2413	13.2181	52.917	40.2072	13.2647	12.1727	6.5689	3.9651	7.0501	2.0061	2.2944	18.9713	10.0991
B2R2L_VFD_S53_cat2_362	0	0	0	0	0	0	0	0	0	0	0	0	0	0	0
B2R2L_VFD_S53_cat2_364	0	0	1.7123	0	0	0	6.378	0	3.2355	0	0	0	0	0	0
B2R2L_VFD_S53_cat2_368	0	0	2.8613	1.8668	0	0	6.7827	3.8378	5.9095	0	0	0	0	0	0
B2R2L_VFD_S53_cat2_37	0	0	0	0	0	0	0	0	0	0	0	0	0	0	0
B2R2L_VFD_S53_cat2_370	0	0	0	0	0	0	7.4969	0	2.7496	0	0	0	0	0	0
B2R2L_VFD_S53_cat2_371	0	0	0	0	0	0	15.2577	8.1706	0	0	0	0	0	0	0
B2R2L_VFD_S53_cat2_372	0	0	0	0	7.895	0	8.1176	0	20.2948	9.8404	0	1.6038	0	0	0
B2R2L_VFD_S53_cat2_375	7.1355	3.3173	4.5263	5.2051	6.6986	4.5635	10.9029	6.1256	5.4807	2.3766	2.3194	4.5179	2.5051	2.6391	0
B2R2L_VFD_S53_cat2_376	8.1351	4.3768	10.4792	8.4055	5.4502	4.6584	11.6575	6.2778	3.3775	4.4135	2.7263	8.4829	4.8232	5.9966	4.2355
B2R2L_VFD_S53_cat2_377	0	0	0	0	0	0	6.7667	6.913	2.9934	2.0004	0	0	0	0	0
B2R2L_VFD_S53_cat2_378	2.2333	0	0	0	6.6953	6.4424	7.2399	3.4146	5.2708	2.3237	0	0	3.8933	0	0
B2R2L_VFD_S53_cat2_38	0	0	0	0	0	0	0	0	0	0	0	0	0	0	0
B2R2L_VFD_S53_cat2_381	0	0	0	0	0	0	6.2613	5.3361	0	0	0	0	0	0	0
B2R2L_VFD_S53_cat2_383	0	0	0	0	0	0	7.3238	0	0	0	0	0	0	0	0
B2R2L_VFD_S53_cat2_384	3.5398	2.0337	3.555	3.66	3.759	4.3065	11.6623	4.6156	4.0247	3.1279	0	3.5571	5.2299	0	0
B2R2L_VFD_S53_cat2_385	2.0179	0	4.1898	3.5321	2.0323	1.9504	7.4269	4.0508	6.128	2.2665	0	8.662	3.2618	1.8086	0
B2R2L_VFD_S53_cat2_388	6.0117	2.4862	4.0001	4.2443	5.7059	2.6832	6.7592	2.9698	5.0329	0	0	3.4907	0	2.1209	2.6914
B2R2L_VFD_S53_cat2_39	0	0	0	0	0	0	0	0	0	0	0	0	0	0	0
B2R2L_VFD_S53_cat2_390	7.1034	4.3371	8.6508	11.6489	14.1509	10.6996	13.642	6.6858	2.1018	0	5.9644	5.1692	3.691	3.202	2.0013
B2R2L_VFD_S53_cat2_393	3.1116	2.1579	2.6886	3.1599	2.2583	1.6401	11.0753	12.2563	2.436	1.9465	0	2.2839	3.8463	1.9716	1.6276
B2R2L_VFD_S53_cat2_395	22.0918	12.6526	21.1369	27.1466	16.5405	11.7552	16.3283	13.1631	27.842	14.4778	9.2639	21.9463	12.058	14.429	10.1281
B2R2L_VFD_S53_cat2_396	2.7504	0	1.7447	2.7322	0	0	7.3181	5.9882	0	0	0	0	0	0	0
B2R2L_VFD_S53_cat2_397	10.3577	7.497	5.8567	5.3429	5.2586	5.5724	9.6034	6.9322	6.7256	4.0719	4.7891	7.7413	4.6036	7.121	5.5936
B2R2L_VFD_S53_cat2_398	19.2549	6.0369	4.178	2.8485	10.2696	7.5735	11.5048	13.1365	18.4997	7.3822	2.1818	0	0	7.417	5.9922
B2R2L_VFD_S53_cat2_399	7.6644	3.6907	6.5478	4.6815	4.9546	4.4288	9.6839	3.5367	0	0	1.7651	1.6118	0	2.0294	1.8744
B2R2L_VFD_S53_cat2_400	2.9946	3.1512	7.6818	5.7291	4.0926	6.2425	10.1659	8.2579	11.4705	3.7962	2.8644	6.6742	8.2245	6.1944	5.2005
B2R2L_VFD_S53_cat2_42	0	0	0	0	0	0	0	0	0	0	0	0	0	0	0
B2R2L_VFD_S53_cat2_43	9.6967	5.2107	4.0402	4.91	1.9058	1.8469	17.1016	15.1789	0	0	0	0	0	4.7332	3.0865
B2R2L_VFD_S53_cat2_47	0	0	4.4477	0	0	6.2664	12.6977	4.8083	6.6024	0	0	0	5.878	0	0
B2R2L_VFD_S53_cat2_48	4.9421	2.8605	10.6583	8.1358	11.2343	8.9711	11.8638	7.2779	18.659	11.4289	4.6931	21.8989	13.8875	15.0414	8.9488
B2R2L_VFD_S53_cat2_49	0	0	0	0	0	0	0	0	0	0	0	0	0	0	0
B2R2L_VFD_S53_cat2_5	0	0	0	7.0243	3.6058	0	16.9654	14.315	10.7948	12.15	4.9822	0	0	0	0
B2R2L_VFD_S53_cat2_51	0	0	0	0	0	0	23.0676	3.0192	0	0	0	0	0	0	0
B2R2L_VFD_S53_cat2_52	0	0	0	0	0	0	12.6176	2.1737	0	0	0	0	0	0	0
B2R2L_VFD_S53_cat2_54	1.8065	1.9485	4.7369	0	0	0	14.1271	0	0	0	0	0	0	0	10.6761
B2R2L_VFD_S53_cat2_55	0	0	0	0	0	0	19.6127	1.984	4.1012	0	0	0	0	0	0
B2R2L_VFD_S53_cat2_58	0	0	0	0	0	0	0	0	0	0	0	0	0	0	0
B2R2L_VFD_S53_cat2_6	0	0	0	0	0	0	0	0	0	0	0	0	0	0	0
B2R2L_VFD_S53_cat2_61	11.3502	5.2919	12.1514	11.2759	9.4447	4.9615	14.0139	6.283	14.9042	7.9198	3.3417	10.4647	4.3869	19.0296	12.633
B2R2L_VFD_S53_cat2_63	0	0	0	0	0	0	29.5896	4.082	0	0	0	0	0	1.9468	0
B2R2L_VFD_S53_cat2_64	0	0	0	0	0	0	0	0	0	0	0	0	0	0	0
B2R2L_VFD_S53_cat2_65	17.0922	4.2999	3.1443	1.8009	41.4247	12.7358	14.1088	5.4795	0	0	4.7296	5.4341	2.9258	6.7557	2.9919
B2R2L_VFD_S53_cat2_66	0	0	0	0	0	0	23.3783	0	0	0	0	0	0	0	0
B2R2L_VFD_S53_cat2_68	0	0	0	0	0	0	26.2233	3.0253	0	0	0	0	0	0	0
B2R2L_VFD_S53_cat2_69	8.9312	5.8172	7.9131	10.4845	14.1602	6.9826	12.7792	10.9813	6.9513	4.8364	3.5185	6.8204	4.9093	22.8293	12.1103
B2R2L_VFD_S53_cat2_7	3.527	2.2351	6.8188	9.2584	3.9935	5.1272	14.8837	7.6092	10.9174	5.697	5.4503	20.7472	5.9597	4.4232	2.7817
B2R2L_VFD_S53_cat2_70	0	0	0	0	0	0	9.57	1.5749	0	0	0	0	0	0	0
B2R2L_VFD_S53_cat2_75	3.3351	0	11.7657	6.6694	4.365	1.7897	8.5962	4.2126	13.0026	29.8892	11.124	4.3567	4.1434	2.8054	2.9495
B2R2L_VFD_S53_cat2_76	0	0	0	0	0	0	13.101	8.2512	0	0	0	0	0	0	0
B2R2L_VFD_S53_cat2_78	0	0	0	0	0	0	0	0	0	0	0	0	0	0	0
B2R2L_VFD_S53_cat2_79	0	0	0	0	0	0	0	0	0	0	0	0	0	0	0
B2R2L_VFD_S53_cat2_8	0	0	0	2.2065	0	0	21.2271	6.989	3.6343	0	0	0	0	0	0
B2R2L_VFD_S53_cat2_80	0	0	19.0871	27.176	37.6248	10.3154	33.0845	18.3686	31.8635	42.8398	3.2849	17.1376	3.7264	0	0
B2R2L_VFD_S53_cat2_82	0	7.0685	0	0	0	0	11.9719	3.8069	2.3024	5.8508	0	0	1.3817	2.6592	0
B2R2L_VFD_S53_cat2_83	6.3288	2.6783	3.1387	4.3381	17.7177	11.5971	13.229	8.5998	15.1521	9.4998	3.7438	10.6181	5.3042	1.9124	1.6454
B2R2L_VFD_S53_cat2_84	0	0	0	0	0	0	8.4393	0	0	0	0	0	0	0	0
B2R2L_VFD_S53_cat2_87	12.9019	6.4444	5.0869	6.6345	7.5071	5.1971	14.1782	6.0928	9.5426	10.7026	4.9916	6.8737	14.4183	7.9571	7.7655
B2R2L_VFD_S53_cat2_88	0	0	0	0	0	0	10.2432	0	0	0	0	0	0	0	0
B2R2L_VFD_S53_cat2_9	0	0	0	0	0	0	0	0	0	0	0	0	0	0	0
B2R2L_VFD_S53_cat2_91	0	0	0	0	0	0	10.7128	0	1.6797	0	0	0	0	0	0
B2R2L_VFD_S53_cat2_92	0	0	0	0	0	2.5578	8.522	0	0	0	0	0	0	0	0
B2R2L_VFD_S53_cat2_93	2.2944	0	3.7617	4.9085	7.6008	3.5013	27.4887	14.3703	24.2547	10.7681	2.4692	15.8721	9.9523	7.2059	5.329
B2R2L_VFD_S53_cat2_95	2.1889	0	3.9144	4.3732	6.4043	0	12.3333	4.4992	2.2785	0	0	2.6622	2.4732	7.215	0
B2R2L_VFD_S53_cat2_96	5.9574	1.9325	5.5087	6.8653	5.7003	4.8384	11.8814	5.732	14.0222	6.0294	3.2861	13.6982	9.6705	6.6176	5.3426
B2R2L_VFD_S53_cat2_97	5.374	0	4.6239	4.0129	2.486	2.0389	11.7569	4.1207	7.273	7.2114	0	7.8358	6.1298	7.0645	4.0412
B2R2L_VFD_S53_cat4_0	0	0	0	0	0	0	0	0	0	0	0	0	0	0	0
B2R2L_VFD_S53_cat5_0	0	0	4.2086	0	0	0	71.2929	0	0	0	0	0	0	0	0
B2R2L_VFD_S53_cat5_2	0	0	0	0	0	0	0	0	0	0	0	0	0	0	0
B2R2L_VFN_S45_cat2_10	0	0	0	0	0	0	0	0	0	0	0	0	0	0	0
B2R2L_VFN_S45_cat2_101	0	0	0	0	0	0	6.3848	5.9352	0	0	0	0	0	4.1751	0
B2R2L_VFN_S45_cat2_105	2.1844	2.7974	0	0	6.3234	4.355	13.8078	10.0368	0	0	0	0	0	0	0
B2R2L_VFN_S45_cat2_109	0	0	0	0	0	0	2.3363	9.2093	1.6656	1.7331	1.5322	0	0	0	0
B2R2L_VFN_S45_cat2_112	0	0	0	0	0	0	6.3513	7.8707	0	0	0	0	0	0	0
B2R2L_VFN_S45_cat2_113	0	0	0	0	4.3806	3.6631	3.3771	13.5481	0	0	2.8918	0	0	1.7817	0
B2R2L_VFN_S45_cat2_118	3.2672	4.6841	2.9829	3.3857	3.2594	6.0863	5.0344	11.9525	3.6642	8.3922	5.5236	5.6573	7.0014	3.1657	5.3513
B2R2L_VFN_S45_cat2_13	0	0	0	0	0	0	0	0	0	0	0	0	0	0	0
B2R2L_VFN_S45_cat2_133	0	0	0	0	0	0	0	0	0	0	0	0	0	0	0
B2R2L_VFN_S45_cat2_135	1.7188	1.7568	36.1644	34.5808	4.8378	0	71.8132	26.5477	44.923	16.2234	1.8416	11.2287	8.2417	4.3487	3.0888
B2R2L_VFN_S45_cat2_137	6.3065	3.0522	10.2907	10.8757	7.9624	2.6692	10.0342	10.4418	10.7283	8.8607	5.6616	11.0349	12.811	19.692	11.7396
B2R2L_VFN_S45_cat2_14	0	0	0	0	0	0	0	0	0	0	0	0	0	0	0
B2R2L_VFN_S45_cat2_15	0	0	0	0	0	0	0	0	0	0	0	0	0	0	0
B2R2L_VFN_S45_cat2_152	6.0442	6.1253	15.8345	16.748	0	0	23.9037	17.5085	22.1898	9.0763	3.4946	5.8738	2.9258	3.6215	2.0266
B2R2L_VFN_S45_cat2_157	0	0	0	3.7874	0	0	6.1515	8.0539	0	0	0	0	0	0	0
B2R2L_VFN_S45_cat2_16	0	0	0	0	0	0	0	0	0	0	0	0	0	0	0
B2R2L_VFN_S45_cat2_160	10.7648	4.9257	12.6852	14.286	18.6826	11.457	20.8006	18.036	9.6307	7.842	6.4504	17.2383	12.5578	35.7806	20.7259
B2R2L_VFN_S45_cat2_162	0	0	0	2.409	0	0	17.7864	13.6649	24.119	8.553	9.0237	45.5708	21.3639	6.7966	6.8391
B2R2L_VFN_S45_cat2_164	8.7626	0	0	0	0	0	0	0	0	0	0	9.4831	4.6221	0	0
B2R2L_VFN_S45_cat2_167	80.9468	22.4219	9.8209	8.6284	85.8197	38.8679	13.0828	40.5008	30.6342	16.9169	13.2807	73.6957	41.929	15.0395	12.5246
B2R2L_VFN_S45_cat2_168	8.0956	0	0	0	4.2626	3.0756	4.3805	0	8.1878	0	0	0	0	3.0687	0
B2R2L_VFN_S45_cat2_17	0	0	0	0	0	0	0	0	0	0	0	0	0	0	0
B2R2L_VFN_S45_cat2_176	0	0	0	0	0	0	0	0	0	0	0	0	0	0	0
B2R2L_VFN_S45_cat2_177	21.8872	11.6836	16.3414	16.0904	18.7102	13.6486	27.1813	12.2483	11.4612	7.3731	6.3074	15.3788	8.9794	14.7323	10.224
B2R2L_VFN_S45_cat2_184	0	0	0	0	6.7086	0	2.8794	8.8661	0	0	0	0	0	2.9362	0
B2R2L_VFN_S45_cat2_187	10.5653	3.9821	3.7214	3.0916	8.7914	6.42	6.0634	4.5009	0	0	3.0136	0	0	6.4176	2.7985
B2R2L_VFN_S45_cat2_2	0	0	0	0	0	0	0	0	0	0	0	0	0	0	0
B2R2L_VFN_S45_cat2_20	0	0	0	0	0	0	0	0	0	0	0	0	0	0	0
B2R2L_VFN_S45_cat2_21	0	0	0	0	0	0	0	0	0	0	0	0	0	0	0
B2R2L_VFN_S45_cat2_24	0	0	0	0	1.6158	0	0	15.2267	0	0	0	0	0	0	0
B2R2L_VFN_S45_cat2_25	0	0	0	0	0	0	0	0	0	0	0	0	0	0	0
B2R2L_VFN_S45_cat2_26	0	0	0	0	0	0	0	0	0	0	0	0	0	0	0
B2R2L_VFN_S45_cat2_28	0	0	0	0	0	0	0	19.5192	0	0	0	0	0	0	0
B2R2L_VFN_S45_cat2_3	0	0	0	0	0	0	0	0	0	0	0	0	0	0	0
B2R2L_VFN_S45_cat2_30	0	0	0	0	0	0	0	0	0	0	0	0	0	0	0
B2R2L_VFN_S45_cat2_31	31.7775	23.8308	33.2776	30.1618	21.9033	13.3927	21.7715	15.7973	36.4794	22.3376	8.0712	66.9278	43.4879	38.3625	23.6843
B2R2L_VFN_S45_cat2_33	13.0218	9.2089	11.6568	12.7153	15.8524	10.5906	19.4283	15.8422	18.7626	6.4111	5.5507	10.6756	8.3709	22.0508	10.806
B2R2L_VFN_S45_cat2_34	0	0	0	0	0	0	0	13.7688	5.0184	0	0	0	0	0	0
B2R2L_VFN_S45_cat2_35	0	0	0	0	0	0	0	0	0	0	0	0	0	0	0
B2R2L_VFN_S45_cat2_37	1.9632	0	0	0	0	0	0	10.6822	0	0	0	0	0	0	0
B2R2L_VFN_S45_cat2_39	0	0	0	0	0	0	0	0	0	0	0	0	0	0	0
B2R2L_VFN_S45_cat2_45	7.2884	3.232	0	0	7.7252	7.4786	7.1311	16.0128	0	0	4.379	0	0	2.8706	2.5826
B2R2L_VFN_S45_cat2_48	0	0	0	0	0	0	0	0	0	0	0	0	0	0	0
B2R2L_VFN_S45_cat2_50	3.8667	2.3998	5.5165	6.2123	5.5221	4.1128	22.1368	12.804	15.0061	6.316	2.7301	23.973	17.9612	3.3509	2.6996
B2R2L_VFN_S45_cat2_53	0	0	0	0	0	0	0	0	0	0	0	0	0	0	0
B2R2L_VFN_S45_cat2_59	0	0	7.2955	7.4303	4.4917	3.4018	18.6974	14.9921	22.2988	17.9427	0	3.9747	2.8479	6.9426	3.7098
B2R2L_VFN_S45_cat2_6	0	0	0	0	0	0	0	0	0	0	0	0	0	0	0
B2R2L_VFN_S45_cat2_61	0	0	0	0	0	0	0	0	0	0	0	0	0	0	0
B2R2L_VFN_S45_cat2_64	0	0	0	0	0	0	0	0	0	0	0	0	0	0	0
B2R2L_VFN_S45_cat2_66	10.6599	4.5597	3.9336	5.7565	7.433	3.9457	4.9125	11.2096	7.9193	4.986	3.0389	7.6297	4.2653	6.3024	2.7447
B2R2L_VFN_S45_cat2_77	2.6895	1.7569	2.5272	3.0509	2.3707	0	8.8556	12.6895	2.2269	2.0866	0	2.4116	4.1513	1.8366	0
B2R2L_VFN_S45_cat2_85	0	0	0	0	0	0	44.3018	28.8114	50.9138	36.691	0	2.2292	0	0	0
B2R2L_VFN_S45_cat2_89	0	0	0	0	0	0	0	0	0	0	0	0	0	0	0
B2R2L_VFN_S45_cat2_9	0	0	0	0	0	0	0	19.8386	0	0	0	0	0	0	0
B2R2L_VFN_S45_cat2_93	12.0101	6.8079	14.3124	17.1512	20.3903	12.7944	21.4752	21.7129	10.6798	9.9641	6.8373	18.5158	14.4033	39.6964	23.1806
B2R2L_VFN_S45_cat2_97	0	0	0	0	0	3.0454	5.1418	55.6985	0	0	0	0	0	0	0
B2R2L_VFN_S45_cat5_0	0	0	0	0	0	0	0	11.9168	2.4872	8.6916	0	0	0	0	0
B2R2L_VFN_S45_cat5_1	0	0	0	0	0	0	5.2967	11.6078	0	0	0	0	0	0	0
B3R2H_VFD_S55_cat1_0	0	0	0	0	0	0	0	0	16.4291	10.801	0	0	0	0	0
B3R2H_VFD_S55_cat1_1	5.5094	2.5558	7.3587	7.7393	2.7628	2.2051	6.8171	4.0087	12.9207	5.2317	2.4814	11.8873	7.58	5.781	3.1735
B3R2H_VFD_S55_cat1_10	0	0	0	0	0	0	1.467	0	15.1503	7.4567	0	0	0	0	0
B3R2H_VFD_S55_cat1_4	0	0	0	0	0	0	1.6531	0	7.5417	6.4951	0	0	0	0	0
B3R2H_VFD_S55_cat1_6	0	0	3.4551	2.8766	0	0	5.3386	0	8.3429	0	0	3.0497	1.331	0	0
B3R2H_VFD_S55_cat1_7	0	0	0	0	0	0	10.3912	4.3721	16.3748	8.588	0	11.3254	3.4241	0	0
B3R2H_VFD_S55_cat2_10	7.6385	4.6738	0	0	4.3641	3.0861	6.9319	2.9507	28.1445	15.1224	0	5.5972	3.3109	8.8117	3.0758
B3R2H_VFD_S55_cat2_100	0	0	2.6554	0	0	0	0	0	14.3226	8.1535	0	23.1038	19.9516	1.8228	0
B3R2H_VFD_S55_cat2_101	0	0	2.6589	2.6582	1.8489	0	12.7428	4.7637	12.5839	5.7742	0	24.9125	15.1628	5.7563	4.2115
B3R2H_VFD_S55_cat2_105	0	0	4.5263	4.8399	0	2.1957	2.8696	0	9.3138	3.3102	0	2.5095	2.5177	0	0
B3R2H_VFD_S55_cat2_110	6.7251	3.7619	10.9301	12.5701	5.2806	5.0197	11.1835	3.7559	11.2141	5.1837	2.3377	14.0271	7.4618	4.9359	3.3019
B3R2H_VFD_S55_cat2_111	0	0	0	3.1646	0	0	5.6957	1.7982	27.0034	10.0622	0	14.3221	8.6394	5.401	5.4761
B3R2H_VFD_S55_cat2_114	0	0	0	0	0	0	0	0	0	0	0	0	0	0	0
B3R2H_VFD_S55_cat2_115	1.4028	0	0	0	3.1407	0	8.0798	6.638	10.6867	5.9989	0	4.9396	2.5612	2.0399	0
B3R2H_VFD_S55_cat2_117	0	0	2.0985	1.7949	0	0	0	0	7.2979	5.1331	0	4.6579	4.3589	0	0
B3R2H_VFD_S55_cat2_119	4.1457	2.4209	5.405	5.3721	11.4311	4.2477	9.1841	6.9507	21.8369	9.8065	1.7394	8.1521	6.3697	4.0145	0
B3R2H_VFD_S55_cat2_12	0	0	2.4093	4.1032	0	0	1.6231	0	13.2703	5.1676	0	16.9735	6.7338	0	0
B3R2H_VFD_S55_cat2_122	1.5846	0	6.0569	5.9692	0	0	4.5131	3.4546	11.7782	8.0057	1.5689	46.459	41.1888	5.9762	3.6485
B3R2H_VFD_S55_cat2_124	14.7485	8.2378	33.6753	30.1675	6.9531	2.8486	12.3782	4.2123	12.1387	6.8615	0	7.7637	7.3776	5.6441	5.7304
B3R2H_VFD_S55_cat2_128	8.0186	5.0258	4.7042	5.3527	10.2114	6.2426	6.0494	3.8309	13.8505	6.7502	4.0852	16.8744	9.3973	9.3253	5.0437
B3R2H_VFD_S55_cat2_13	0	0	0	0	0	0	0	0	17.6837	9.1073	0	0	0	0	0
B3R2H_VFD_S55_cat2_131	0	0	0	0	0	0	0	0	9.6946	3.1201	0	0	0	0	0
B3R2H_VFD_S55_cat2_132	0	0	0	0	0	0	0	0	0	0	0	0	0	0	0
B3R2H_VFD_S55_cat2_134	0	0	2.1097	2.1899	0	0	0	0	13.472	0	0	0	0	0	0
B3R2H_VFD_S55_cat2_138	0	0	0	0	0	0	0	0	0	0	0	0	0	0	0
B3R2H_VFD_S55_cat2_14	1.3903	0	3.5517	3.2742	0	0	5.0059	1.9656	13.4595	6.8359	0	7.313	4.0864	0	0
B3R2H_VFD_S55_cat2_141	8.6647	1.6362	3.3551	3.9744	4.9941	4.6334	9.1954	3.5074	12.2423	3.5242	0	2.2826	0	3.5681	0
B3R2H_VFD_S55_cat2_142	0	0	0	0	0	0	0	0	12.593	0	0	0	0	0	0
B3R2H_VFD_S55_cat2_15	2.2745	0	11.9587	17.288	4.4664	3.352	10.4519	4.5257	15.1205	8.7981	2.042	0	0	0	0
B3R2H_VFD_S55_cat2_150	7.0464	0	3.704	4.48	3.6814	1.9037	9.3085	3.6317	29.7055	10.4122	3.5943	18.775	10.094	7.248	5.2369
B3R2H_VFD_S55_cat2_152	0	0	1.766	2.0916	0	0	0	0	13.0833	0	0	0	0	0	0
B3R2H_VFD_S55_cat2_154	4.5019	4.6359	2.1319	4.8341	3.8091	2.894	6.4939	4.4159	10.5217	4.1047	2.1032	3.6363	8.8443	8.8981	3.6756
B3R2H_VFD_S55_cat2_159	3.9955	2.41	4.8932	6.9267	8.5288	4.2766	10.99	8.3716	12.718	8.5003	3.044	6.4124	5.6892	11.6013	5.7305
B3R2H_VFD_S55_cat2_16	0	0	0	0	0	0	0	0	0	0	0	0	0	0	0
B3R2H_VFD_S55_cat2_160	2.1447	0	3.9154	4.5581	0	0	2.687	0	8.0625	4.7444	2.457	7.7782	6.4822	5.3645	4.5212
B3R2H_VFD_S55_cat2_163	4.0009	2.1987	4.2917	4.7611	7.7822	3.9051	8.1236	7.1609	12.7828	8.7445	2.5431	7.2602	5.8036	21.0418	12.2965
B3R2H_VFD_S55_cat2_164	0	0	0	0	0	0	3.5295	2.6274	10.3156	7.2424	0	8.4887	1.7096	3.3204	1.914
B3R2H_VFD_S55_cat2_166	0	0	0	0	0	0	2.9223	0	9.1483	3.5485	0	3.7084	2.6436	4.2111	1.9003
B3R2H_VFD_S55_cat2_167	6.1926	4.2567	6.3222	7.3685	12.3199	9.6903	14.165	9.8441	13.6069	7.5391	5.4157	22.5198	14.7855	12.983	6.3807
B3R2H_VFD_S55_cat2_169	0	0	0	0	0	0	0	0	11.6278	5.5541	0	0	0	0	0
B3R2H_VFD_S55_cat2_19	0	0	0	0	0	0	8.4341	2.8298	25.4372	6.0749	0	12.3454	9.0434	4.7902	4.3359
B3R2H_VFD_S55_cat2_190	0	0	0	0	0	0	0	0	0	0	0	0	0	0	0
B3R2H_VFD_S55_cat2_196	0	0	0	0	0	0	0	0	0	0	0	0	0	0	0
B3R2H_VFD_S55_cat2_197	0	0	0	0	28.9136	5.1314	0	0	9.0265	9.2921	8.7768	4.4783	2.3335	9.8579	5.164
B3R2H_VFD_S55_cat2_199	0	0	3.2384	3.9918	0	0	0	0	8.615	5.6203	0	12.6329	8.1258	0	0
B3R2H_VFD_S55_cat2_20	0	0	0	0	0	0	0	0	18.3594	0	0	0	0	0	0
B3R2H_VFD_S55_cat2_204	0	0	0	0	0	0	0	0	10.1074	0	0	0	0	0	0
B3R2H_VFD_S55_cat2_206	0	0	0	0	0	0	0	0	8.5832	2.0087	2.3482	6.403	0	0	0
B3R2H_VFD_S55_cat2_207	0	0	0	0	0	0	0	0	5.9796	0	0	0	0	0	0
B3R2H_VFD_S55_cat2_209	9.203	6.0263	13.4946	15.2667	15.9853	9.1046	13.3492	10.8587	13.6943	10.0669	7.0081	15.6582	11.7389	16.8866	9.9377
B3R2H_VFD_S55_cat2_21	0	0	0	0	0	0	0	0	20.6182	6.1048	0	0	0	0	0
B3R2H_VFD_S55_cat2_210	2.9807	0	2.2944	3.3396	3.1794	1.9659	3.6364	4.0836	9.2453	7.1774	2.2496	15.8365	7.3401	39.6485	25.9502
B3R2H_VFD_S55_cat2_212	0	0	0	0	0	0	0	0	0	0	0	0	0	0	0
B3R2H_VFD_S55_cat2_213	0	0	0	0	0	0	3.437	2.6234	9.6023	3.8708	0	7.3511	2.8977	0	0
B3R2H_VFD_S55_cat2_214	0	0	0	0	0	0	0	0	0	0	0	0	0	0	0
B3R2H_VFD_S55_cat2_216	0	0	0	0	0	0	0	0	24.2323	11.7601	0	0	0	0	0
B3R2H_VFD_S55_cat2_217	9.5458	5.6272	19.2422	24.7842	12.8057	10.2028	20.4786	13.7321	27.6239	13.6272	10.0943	33.6756	20.1382	37.1026	26.2746
B3R2H_VFD_S55_cat2_219	14.6918	8.0184	9.5201	8.505	12.6462	6.0197	19.5485	15.9647	16.7767	8.0786	7.4173	17.5239	9.182	26.0102	18.8338
B3R2H_VFD_S55_cat2_22	0	0	0	0	0	0	0	0	26.46	7.2016	0	0	0	0	0
B3R2H_VFD_S55_cat2_222	3.1525	3.8275	3.386	2.4546	5.2813	3.6488	5.768	0	8.6087	2.302	0	3.6315	2.2928	7.3468	3.2397
B3R2H_VFD_S55_cat2_228	0	0	0	0	0	0	1.45	0	11.8871	4.6332	0	0	0	0	0
B3R2H_VFD_S55_cat2_23	8.5185	4.0761	7.5674	7.219	11.4606	9.5512	10.3282	3.227	11.9096	5.3818	3.4501	7.9647	5.5604	10.6997	6.8963
B3R2H_VFD_S55_cat2_230	0	0	0	0	0	0	0	0	7.488	0	0	0	0	0	0
B3R2H_VFD_S55_cat2_231	0	0	0	0	0	0	0	0	0	0	0	0	0	0	0
B3R2H_VFD_S55_cat2_235	0	0	0	0	0	0	4.7341	2.4349	9.1194	2.5478	0	0	0	0	0
B3R2H_VFD_S55_cat2_24	2.2239	0	0	1.759	0	0	5.5503	0	47.1626	7.5377	0	3.6401	2.888	0	0
B3R2H_VFD_S55_cat2_240	4.3126	2.9111	6.5807	5.2599	7.5428	6.0944	3.5055	2.2199	8.5833	3.1024	3.9315	8.8509	7.7891	5.5494	2.4821
B3R2H_VFD_S55_cat2_241	2.7888	0	4.8153	4.5633	8.8478	2.4613	16.2504	7.6521	11.937	4.2917	0	6.4856	2.7436	5.5303	2.4127
B3R2H_VFD_S55_cat2_244	0	0	0	0	0	0	3.2659	2.7284	8.8846	3.7077	0	6.8013	5.0653	0	0
B3R2H_VFD_S55_cat2_245	2.5552	0	0	0	0	0	0	0	31.5347	15.238	0	0	0	0	0
B3R2H_VFD_S55_cat2_248	2.0065	0	2.0594	1.6813	0	0	1.9357	2.3879	7.368	2.6983	0	0	0	2.7292	2.963
B3R2H_VFD_S55_cat2_25	0	0	0	0	0	0	2.412	2.6922	25.3391	2.8932	0	5.1226	0	0	0
B3R2H_VFD_S55_cat2_256	0	0	0	0	6.3846	0	0	0	9.7276	0	0	0	0	0	0
B3R2H_VFD_S55_cat2_257	0	0	0	0	0	0	1.9966	0	7.4382	2.799	0	0	0	0	0
B3R2H_VFD_S55_cat2_259	0	0	0	0	2.5383	0	5.9007	2.7527	13.2762	8.395	0	3.2068	0	1.4864	0
B3R2H_VFD_S55_cat2_26	0	0	0	0	0	0	0	0	24.4072	9.0588	0	2.8623	0	0	0
B3R2H_VFD_S55_cat2_260	0	0	0	0	0	0	1.8048	0	7.8374	3.2422	0	4.0787	2.367	0	0
B3R2H_VFD_S55_cat2_262	1.5926	0	0	0	1.9032	0	4.1096	0	11.4091	6.2499	0	0	0	0	0
B3R2H_VFD_S55_cat2_265	3.1286	0	2.8872	3.5679	2.3755	0	4.6689	4.3003	8.9201	5.4639	0	7.4445	4.3077	4.9861	3.2638
B3R2H_VFD_S55_cat2_266	0	0	0	0	0	0	3.0186	0	20.8202	0	6.9911	2.1667	6.0634	0	2.007
B3R2H_VFD_S55_cat2_267	0	0	0	0	2.176	0	0	0	8.2924	4.2719	0	1.782	0	0	0
B3R2H_VFD_S55_cat2_268	0	0	0	0	2.3773	0	4.8299	3.8324	11.0631	6.1155	0	4.5674	2.796	1.6582	0
B3R2H_VFD_S55_cat2_27	1.8888	0	0	0	2.3357	0	6.3761	5.0257	12.546	4.7445	4.2765	14.1687	13.1492	7.2596	8.2381
B3R2H_VFD_S55_cat2_274	3.0585	0	3.7279	1.5773	0	0	9.9824	3.7908	11.7424	8.6067	0	18.7732	15.5929	0	0
B3R2H_VFD_S55_cat2_275	13.9252	9.0383	18.8938	20.7395	13.1829	13.6728	37.356	15.4078	21.1108	8.0602	6.943	28.7891	17.8888	17.9123	15.6959
B3R2H_VFD_S55_cat2_278	6.7717	0	3.911	3.7509	2.8005	0	7.5704	5.208	8.5049	3.9762	0	10.4146	3.4928	2.0162	2.0738
B3R2H_VFD_S55_cat2_279	0	0	0	0	0	0	2.9813	0	7.6041	2.7165	0	0	0	0	0
B3R2H_VFD_S55_cat2_28	0	0	0	0	0	0	0	0	0	0	0	0	0	0	0
B3R2H_VFD_S55_cat2_280	6.2753	5.213	0	4.5554	5.8433	0	17.0748	5.7184	23.9719	9.5953	2.2414	42.3448	14.2239	10.1298	7.272
B3R2H_VFD_S55_cat2_281	0	0	0	0	4.2153	1.6267	4.6644	3.4038	24.1812	11.0163	1.5613	13.5536	7.0799	4.6786	4.4577
B3R2H_VFD_S55_cat2_282	0	0	5.352	8.7893	0	0	2.3202	2.0782	9.8377	8.7322	2.1736	11.6025	6.8513	9.6452	4.2798
B3R2H_VFD_S55_cat2_284	2.2454	0	2.6477	3.4647	10.5267	5.3416	3.1242	0	8.9396	4.0563	0	7.314	5.1111	9.4457	6.1892
B3R2H_VFD_S55_cat2_286	0	0	0	0	0	0	0	0	11.5599	5.9912	0	0	0	0	0
B3R2H_VFD_S55_cat2_289	2.035	0	3.0368	0	0	0	7.8109	3.0235	10.2356	7.1886	0	14.8904	13.4727	0	0
B3R2H_VFD_S55_cat2_291	0	0	0	0	0	0	0	0	9.1646	6.1731	0	3.8836	3.288	0	0
B3R2H_VFD_S55_cat2_292	6.0406	3.9606	6.7599	6.5554	7.8121	3.9734	14.3709	10.3005	24.979	10.8695	3.6611	25.4902	19.7287	11.8132	9.7847
B3R2H_VFD_S55_cat2_293	0	0	0	0	0	0	0	0	7.3483	0	0	0	0	0	0
B3R2H_VFD_S55_cat2_297	0	0	2.1317	1.4965	0	0	1.6709	0	7.8144	2.8402	0	6.6351	5.265	1.5836	0
B3R2H_VFD_S55_cat2_3	5.2258	2.8929	12.9413	13.2015	11.0289	5.9972	7.5514	6.6004	16.8824	13.3182	6.0107	12.178	8.5933	24.6517	14.3602
B3R2H_VFD_S55_cat2_30	0	0	0	0	0	0	0	0	13.0493	6.9632	0	6.9362	6.7782	0	0
B3R2H_VFD_S55_cat2_305	0	0	0	0	0	0	0	0	0	0	0	0	0	0	0
B3R2H_VFD_S55_cat2_306	0	0	0	0	0	0	0	0	6.4262	0	0	0	0	0	0
B3R2H_VFD_S55_cat2_307	6.285	0	0	0	1.7659	0	6.7703	4.7222	9.5456	3.6615	0	5.4719	2.4961	1.6631	0
B3R2H_VFD_S55_cat2_309	0	0	3.6946	2.95	0	0	2.1537	0	15.37	6.7098	0	16.9074	9.9696	0	0
B3R2H_VFD_S55_cat2_311	6.9208	4.3816	15.7919	18.6197	8.809	7.5862	16.7108	11.6642	21.9979	12.1479	6.939	30.9113	19.5193	25.7596	18.4113
B3R2H_VFD_S55_cat2_315	6.1075	2.2499	11.0511	10.2301	4.5917	2.0315	10.2044	7.3234	15.2026	14.7005	4.1237	29.7654	12.3258	13.9904	6.8272
B3R2H_VFD_S55_cat2_317	1.6351	0	0	0	3.3113	0	6.7548	4.0165	11.1919	3.7375	0	0	0	0	0
B3R2H_VFD_S55_cat2_319	0	0	0	0	0	0	0	0	0	0	0	0	0	0	0
B3R2H_VFD_S55_cat2_32	0	0	0	0	0	0	0	0	0	0	0	0	0	0	0
B3R2H_VFD_S55_cat2_320	0	0	5.0833	1.9621	0	0	6.6805	0	7.9492	1.5988	0	2.4849	0	0	0
B3R2H_VFD_S55_cat2_321	7.6103	4.9861	6.9078	6.1815	4.966	4.3721	8.8778	4.6759	10.9012	4.7773	0	15.77	10.4755	7.7113	4.1778
B3R2H_VFD_S55_cat2_324	0	0	0	0	0	0	0	0	5.5885	2.0508	0	2.7534	2.2928	0	0
B3R2H_VFD_S55_cat2_327	0	0	0	0	0	0	0	0	13.9393	8.0723	0	0	0	0	0
B3R2H_VFD_S55_cat2_33	0	0	0	0	0	0	0	0	0	0	0	0	0	0	0
B3R2H_VFD_S55_cat2_331	0	0	0	0	0	0	0	0	10.1843	6.7215	0	0	0	0	0
B3R2H_VFD_S55_cat2_333	0	0	0	0	0	0	0	0	9.9412	1.3401	0	0	0	0	0
B3R2H_VFD_S55_cat2_334	2.0978	0	3.8825	4.2121	1.7761	1.5301	10.4977	5.4333	11.7544	6.4353	2.9622	13.6282	3.5856	2.0894	1.5368
B3R2H_VFD_S55_cat2_336	0	0	0	0	0	0	4.9719	2.8894	12.4622	5.5748	0	10.8665	8.0373	2.1584	1.868
B3R2H_VFD_S55_cat2_337	0	0	0	0	0	0	0	0	6.656	5.5934	0	0	0	0	0
B3R2H_VFD_S55_cat2_338	11.764	0	13.5033	12.4808	8.6158	7.4585	10.4408	0	7.3439	0	0	0	0	6.6579	0
B3R2H_VFD_S55_cat2_339	0	0	0	0	0	0	1.2917	0	8.9445	0	0	0	0	0	0
B3R2H_VFD_S55_cat2_342	2.5837	0	2.7917	4.4746	0	0	6.4772	3.9394	5.368	1.9736	0	5.9613	2.8508	2.6702	0
B3R2H_VFD_S55_cat2_35	0	0	3.4738	4.3463	0	0	3.0637	2.3832	11.0626	7.9996	0	20.1591	15.9145	0	0
B3R2H_VFD_S55_cat2_36	0	0	0	0	0	0	0	0	16.2868	3.9741	0	0	0	0	0
B3R2H_VFD_S55_cat2_37	0	0	0	0	0	0	0	0	15.9396	5.8158	0	0	0	0	0
B3R2H_VFD_S55_cat2_38	0	0	0	0	0	0	0	0	45.5125	3.4763	0	3.9187	2.2856	0	0
B3R2H_VFD_S55_cat2_40	4.4215	0	0	0	0	0	0	0	37.2145	8.9292	0	0	0	0	0
B3R2H_VFD_S55_cat2_42	0	0	0	0	0	0	0	0	0	0	0	0	0	0	0
B3R2H_VFD_S55_cat2_44	0	0	0	0	0	0	0	0	0	0	0	0	0	0	0
B3R2H_VFD_S55_cat2_48	3.4079	1.7401	4.2855	5.8708	0	0	13.1313	2.5097	15.9448	6.1359	0	14.3363	8.2752	6.3064	5.3623
B3R2H_VFD_S55_cat2_49	0	0	0	0	0	0	0	0	0	0	0	0	0	0	0
B3R2H_VFD_S55_cat2_5	0	0	0	0	0	0	0	0	18.5193	0	0	0	0	0	0
B3R2H_VFD_S55_cat2_51	0	0	1.5848	0	0	0	8.225	3.2088	15.8865	9.5686	0	14.5582	8.6641	0	0
B3R2H_VFD_S55_cat2_52	0	0	0	0	5.6805	3.6531	9.2841	4.4518	13.0126	8.5044	7.9185	13.1843	6.5409	0	2.7099
B3R2H_VFD_S55_cat2_56	0	0	0	0	0	0	0	0	0	0	0	0	0	0	0
B3R2H_VFD_S55_cat2_6	0	0	0	0	0	0	0	0	16.1508	3.3016	0	0	0	0	0
B3R2H_VFD_S55_cat2_62	7.5474	3.9273	2.5409	4.5362	3.8329	2.9681	18.4083	9.9625	32.2483	23.3023	2.9097	24.8952	13.1589	17.0037	10.4223
B3R2H_VFD_S55_cat2_64	0	0	0	0	0	0	0	0	0	0	0	0	0	0	0
B3R2H_VFD_S55_cat2_65	0	0	0	0	0	0	0	0	0	0	0	0	0	0	0
B3R2H_VFD_S55_cat2_69	0	0	0	0	0	0	0	0	0	0	0	0	0	0	0
B3R2H_VFD_S55_cat2_7	0	0	3.1546	2.9985	4.3037	3.0093	6.9734	3.7919	13.789	7.6489	2.9827	5.4688	5.7456	0	0
B3R2H_VFD_S55_cat2_71	73.8513	53.6797	75.9041	58.7835	73.4554	51.0396	69.714	38.634	48.0947	36.6182	24.8641	72.6173	58.0569	44.293	24.5582
B3R2H_VFD_S55_cat2_72	1.9605	0	5.8862	3.9966	0	2.2889	4.3418	3.6759	12.2974	2.1129	0	4.3703	3.8208	1.7706	0
B3R2H_VFD_S55_cat2_73	0	0	0	0	0	0	0	0	61.6962	16.961	0	0	0	0	0
B3R2H_VFD_S55_cat2_75	0	0	5.8597	5.0191	0	0	10.3185	4.0413	17.914	9.4692	0	6.9882	6.6595	0	0
B3R2H_VFD_S55_cat2_8	0	0	0	0	0	0	0	0	0	0	0	0	0	0	0
B3R2H_VFD_S55_cat2_80	0	0	0	3.7428	4.607	1.9511	20.3265	7.6525	22.6018	9.1819	2.9165	22.1625	6.2007	34.2548	3.8318
B3R2H_VFD_S55_cat2_81	0	0	1.543	3.2196	5.1255	4.5894	6.6451	6.037	11.1288	6.5029	1.5426	0	0	0	0
B3R2H_VFD_S55_cat2_82	0	0	0	0	0	0	0	0	11.2387	0	0	0	0	0	0
B3R2H_VFD_S55_cat2_84	13.0863	8.8835	8.209	7.8553	5.7655	5.7306	10.6827	8.2294	15.391	8.8518	3.4344	19.3401	13.5032	12.6854	7.7782
B3R2H_VFD_S55_cat2_86	0	0	2.2796	0	0	0	4.6338	3.235	13.6981	8.1794	0	19.5193	11.9549	2.7047	0
B3R2H_VFD_S55_cat2_89	0	0	0	0	0	0	0	0	0	0	0	0	0	0	0
B3R2H_VFD_S55_cat2_9	0	0	0	0	0	0	7.1174	5.654	30.5423	13.7417	0	8.6536	6.4433	0	0
B3R2H_VFD_S55_cat2_94	10.3995	6.6895	8.5216	8.6914	15.235	10.1603	11.9758	7.4709	17.0213	9.3896	5.0746	19.9763	14.9299	14.49	7.6322
B3R2H_VFD_S55_cat2_96	0	0	2.9176	3.6467	0	0	5.8716	5.1397	12.4567	6.3203	0	4.051	4.1521	2.0231	1.6283
B3R2H_VFD_S55_cat2_97	0	0	0	0	0	0	0	0	0	0	0	0	0	0	0
B3R2H_VFD_S55_cat2_98	0	2.2684	0	0	3.9778	0	7.6004	2.5687	12.1298	4.7947	0	4.5216	11.8705	2.6946	0
B3R2H_VFD_S55_cat4_0	0	0	0	0	0	0	0	0	12.3109	0	0	0	0	0	0
B3R2H_VFD_S55_cat4_1	0	0	2.7737	2.6609	0	0	3.139	0	16.8553	10.4099	0	8.5581	3.7127	0	0
B3R2H_VFD_S55_cat5_0	0	0	0	0	0	0	0	0	0	0	0	0	0	0	0
B3R2H_VFN_S48_cat2_100	3.0269	0	7.2891	2.0312	0	0	0	0	2.3659	10.5755	0	4.1831	3.2804	0	0
B3R2H_VFN_S48_cat2_11	0	0	0	0	0	0	0	0	0	11.1647	0	0	0	0	0
B3R2H_VFN_S48_cat2_116	4.9968	3.6956	3.4667	3.174	4.6676	0	2.426	2.0462	0	12.6827	2.7409	1.6409	1.8945	2.7798	0
B3R2H_VFN_S48_cat2_125	0	0	7.6026	6.4579	2.2548	0	2.0473	0	4.6225	17.6816	0	3.7155	3.4714	3.2943	0
B3R2H_VFN_S48_cat2_13	28.3249	5.7035	2.9867	7.1796	17.1218	19.3682	9.6926	5.9287	3.6136	19.503	21.8913	29.2238	7.3932	0	2.5048
B3R2H_VFN_S48_cat2_130	3.6504	2.2203	7.5527	9.1485	4.3483	2.5037	7.6723	6.2237	13.4862	9.3011	2.667	20.9354	13.1096	12.9147	8.6465
B3R2H_VFN_S48_cat2_133	18.8118	9.8083	24.7705	20.7095	23.455	11.1817	20.3484	21.6849	26.6809	21.765	11.3815	23.6428	13.8454	38.599	24.4807
B3R2H_VFN_S48_cat2_136	0	0	0	0	0	0	0	0	12.4838	5.0264	0	0	0	0	0
B3R2H_VFN_S48_cat2_138	0	0	0	0	0	0	0	0	0	0	0	0	0	0	0
B3R2H_VFN_S48_cat2_140	3.1528	0	0	0	2.9054	0	0	0	3.2111	2.8994	0	6.8017	3.0831	2.7196	0
B3R2H_VFN_S48_cat2_150	0	0	0	0	0	0	0	0	0	0	0	0	0	0	0
B3R2H_VFN_S48_cat2_152	1.7431	1.5779	3.1693	2.4117	7.6177	4.8788	4.8212	4.3366	8.3443	8.2975	2.2139	8.6192	4.7885	2.5311	2.1616
B3R2H_VFN_S48_cat2_156	0	0	0	0	0	0	0	0	0	6.206	0	2.5882	0	5.9925	0
B3R2H_VFN_S48_cat2_159	3.5709	0	5.1133	0	6.0469	0	5.5465	0	0	0	0	5.3387	0	11.1667	7.0265
B3R2H_VFN_S48_cat2_161	1.6794	0	6.462	6.3636	5.9833	0	4.4045	3.8162	5.2429	6.3242	0	7.9801	5.0684	4.7037	4.0202
B3R2H_VFN_S48_cat2_165	0	0	4.539	3.8211	0	0	4.0377	2.4937	10.2006	7.3834	0	38.0356	30.7482	5.107	2.8339
B3R2H_VFN_S48_cat2_169	10.2688	7.2789	9.7879	8.4102	22.7236	17.9383	10.0873	7.9529	12.9674	10.6224	6.3166	14.1034	10.9546	20.6506	10.455
B3R2H_VFN_S48_cat2_17	0	0	0	0	0	0	0	0	0	0	0	0	0	0	0
B3R2H_VFN_S48_cat2_170	0	0	0	0	0	0	0	0	0	0	0	0	0	0	0
B3R2H_VFN_S48_cat2_172	0	0	6.5301	6.1591	0	0	6.5754	3.7599	22.4375	11.2501	0	14.3278	9.6633	3.2818	1.9589
B3R2H_VFN_S48_cat2_175	33.7515	7.6995	0	0	2.7683	2.547	0	0	8.8561	7.3233	0	4.1192	1.8489	21.2644	2.7826
B3R2H_VFN_S48_cat2_179	0	0	4.4015	6.1675	0	0	6.1341	6.553	5.5825	6.0076	0	12.2322	10.4273	0	0
B3R2H_VFN_S48_cat2_182	0	0	2.7222	4.6052	6.2971	2.0841	6.69	7.7231	13.4831	8.9272	0	21.7919	9.1591	7.8244	9.5884
B3R2H_VFN_S48_cat2_183	6.1891	4.2265	11.8571	13.8556	6.2391	3.8611	9.5751	8.334	14.7315	9.426	4.3788	22.2802	16.638	26.045	15.1515
B3R2H_VFN_S48_cat2_194	0	0	0	4.0406	3.9726	7.3466	0	2.3061	4.2982	9.3868	2.4863	13.7571	6.1165	1.8765	0
B3R2H_VFN_S48_cat2_197	0	0	0	0	0	0	0	0	12.1402	9.9304	0	6.9268	4.8517	2.5988	0
B3R2H_VFN_S48_cat2_198	5.0722	0	23.4731	21.2077	5.2853	4.2773	33.43	12.7654	66.2105	22.5538	1.9625	51.0105	25.339	6.3228	6.7086
B3R2H_VFN_S48_cat2_2	0	0	0	0	0	0	0	0	0	0	0	0	0	0	0
B3R2H_VFN_S48_cat2_20	3.4784	0	3.982	5.95	4.496	1.659	9.4911	5.369	26.9806	14.4701	3.9274	17.9043	11.5629	9.2009	6.2795
B3R2H_VFN_S48_cat2_202	0	0	0	0	0	0	0	0	0	0	0	0	0	0	0
B3R2H_VFN_S48_cat2_22	0	0	0	0	0	0	0	0	0	0	0	0	0	0	0
B3R2H_VFN_S48_cat2_23	0	0	0	0	0	0	0	0	0	0	0	0	0	0	0
B3R2H_VFN_S48_cat2_24	0	0	0	0	0	0	0	0	0	0	0	0	0	0	0
B3R2H_VFN_S48_cat2_25	0	0	0	0	0	0	0	0	0	0	0	0	0	0	0
B3R2H_VFN_S48_cat2_26	0	0	0	0	0	0	0	0	0	0	0	0	0	0	0
B3R2H_VFN_S48_cat2_27	0	0	0	0	0	0	0	0	0	0	0	0	0	0	0
B3R2H_VFN_S48_cat2_28	0	0	0	0	0	0	0	0	0	0	0	0	0	0	0
B3R2H_VFN_S48_cat2_31	0	0	0	0	0	0	0	0	0	0	0	0	0	0	0
B3R2H_VFN_S48_cat2_33	0	0	0	0	0	3.0871	0	0	44.0628	19.921	0	0	0	0	0
B3R2H_VFN_S48_cat2_39	0	0	0	0	0	0	32.9213	5.0459	11.4195	22.913	0	0	0	0	0
B3R2H_VFN_S48_cat2_4	0	0	0	0	0	0	0	0	2.2214	10.6318	0	0	0	0	0
B3R2H_VFN_S48_cat2_42	0	0	0	0	0	0	0	0	0	0	0	0	0	0	0
B3R2H_VFN_S48_cat2_43	26.3962	36.8384	76.8758	33.0219	6.0041	4.2664	85.461	16.7579	57.3358	13.5808	5.4651	24.6469	39.9499	10.3015	8.6348
B3R2H_VFN_S48_cat2_5	0	0	0	0	0	0	0	0	0	13.9416	0	0	0	0	0
B3R2H_VFN_S48_cat2_52	0	0	0	0	0	0	0	0	0	8.666	0	0	2.7713	0	0
B3R2H_VFN_S48_cat2_53	16.1494	8.3895	33.2942	29.0166	30.9749	17.4162	67.498	36.7574	62.7533	29.0311	8.2624	47.5267	27.0106	28.1785	14.4008
B3R2H_VFN_S48_cat2_55	0	0	0	0	0	0	0	0	0	0	0	0	0	0	0
B3R2H_VFN_S48_cat2_57	0	0	0	0	0	0	0	0	0	0	0	0	0	0	0
B3R2H_VFN_S48_cat2_60	0	0	2.9802	2.8695	4.1323	1.7518	15.4799	7.7024	44.1211	22.7752	0	8.0776	5.6859	4.1585	2.4274
B3R2H_VFN_S48_cat2_65	0	0	2.6123	3.0063	0	0	3.0647	0	16.9646	10.5464	0	8.483	3.182	0	0
B3R2H_VFN_S48_cat2_68	15.4366	5.2813	20.1408	32.1519	30.7648	12.1928	9.2259	1.6362	45.3541	25.4975	15.775	41.8134	37.4012	54.3243	27.5886
B3R2H_VFN_S48_cat2_7	0	0	0	0	0	0	4.4801	0	15.6163	13.4101	0	10.9381	7.3379	0	0
B3R2H_VFN_S48_cat2_75	0	0	6.1165	4.0928	0	0	2.7687	2.0066	24.7333	12.6489	1.8121	19.2957	14.7064	3.9612	4.5834
B3R2H_VFN_S48_cat2_77	176.12	140.244	34.126	37.3096	118.559	83.5394	52.9089	65.8609	12.515	15.6211	45.6388	31.9672	26.6324	68.0157	67.685
B3R2H_VFN_S48_cat2_8	0	0	0	0	0	0	0	0	0	0	0	0	0	0	0
B3R2H_VFN_S48_cat2_83	0	0	0	0	0	0	0	0	0	0	0	0	0	0	0
B3R2H_VFN_S48_cat2_84	0	0	0	0	2.4403	0	1.831	0	5.6129	8.2182	17.6359	5.8902	3.7175	3.7835	3.1404
B3R2H_VFN_S48_cat2_86	0	0	0	0	0	0	0	0	0	0	0	0	0	7.8559	0
B3R2H_VFN_S48_cat2_88	0	0	0	0	0	0	0	0	0	0	0	0	0	0	0
B3R2H_VFN_S48_cat2_89	0	0	0	0	0	0	0	0	0	7.8035	0	0	0	0	0
B3R2H_VFN_S48_cat2_90	7.1592	4.4988	9.0601	7.6123	20.601	13.7402	18.9314	25.9568	12.1262	10.8905	10.6009	12.0837	7.6918	29.6402	17.3407
B3R2H_VFN_S48_cat2_92	0	0	4.2717	4.8361	0	0	12.8269	7.3646	27.92	17.1088	0	5.4832	6.9625	0	0
B3R2H_VFN_S48_cat2_97	0	0	1.591	0	0	0	0	0	6.5449	8.9415	0	0	3.4668	0	0
B3R2H_VFN_S48_cat2_99	0	0	0	0	0	0	0	0	0	0	0	0	0	0	0
B3R2L_VFN_S47_cat2_0	0	0	0	0	0	0	0	0	0	0	0	0	0	0	0
B3R2L_VFN_S47_cat2_1	0	0	0	0	0	0	0	0	0	0	0	0	0	0	0
B3R2L_VFN_S47_cat2_10	0	0	0	0	0	0	0	0	0	0	0	0	0	0	0
B3R2L_VFN_S47_cat2_101	9.8025	7.3734	13.2896	12.0387	16.2302	10.1353	16.1859	15.1807	12.2765	13.9549	9.4662	27.0062	11.8104	12.5593	9.2753
B3R2L_VFN_S47_cat2_103	0	0	0	1.853	6.7535	0	0	0	2.8076	2.2805	6.4877	0	0	5.8597	3.7303
B3R2L_VFN_S47_cat2_108	0	0	0	0	18.6703	0	0	0	0	0	2.9607	0	0	0	0
B3R2L_VFN_S47_cat2_11	0	0	0	0	0	0	0	0	0	0	16.9884	0	0	0	0
B3R2L_VFN_S47_cat2_112	7.625	4.3952	11.0325	9.6654	9.2017	7.2653	22.9337	18.6359	17.6605	10.2499	7.2772	19.3906	7.8338	6.7083	4.3762
B3R2L_VFN_S47_cat2_114	21.6089	12.1951	23.7918	18.1761	17.4196	11.7248	7.3276	3.7482	6.6374	3.8033	10.9735	13.7955	12.0091	34.4221	17.9442
B3R2L_VFN_S47_cat2_116	16.1674	7.0571	4.2063	4.7765	48.3553	17.4006	89.2328	34.5067	92.8983	33.8341	9.7248	50.9826	43.5354	7.2923	3.3915
B3R2L_VFN_S47_cat2_117	0	0	0	0	0	0	0	0	0	0	0	0	0	0	0
B3R2L_VFN_S47_cat2_119	0	0	0	0	0	0	0	0	0	0	0	0	0	0	0
B3R2L_VFN_S47_cat2_12	0	0	0	0	0	0	0	0	0	0	20.3316	0	0	0	0
B3R2L_VFN_S47_cat2_121	0	0	0	0	0	0	0	0	0	0	5.9413	0	0	0	0
B3R2L_VFN_S47_cat2_122	6.0977	3.9574	7.8932	8.0083	10.7537	6.3491	8.0393	4.3388	10.7803	4.5581	3.938	11.4328	7.7441	11.7939	5.747
B3R2L_VFN_S47_cat2_13	0	0	0	0	0	0	0	0	0	0	0	0	0	0	0
B3R2L_VFN_S47_cat2_14	0	0	0	0	0	0	0	0	0	0	24.773	0	0	2.874	2.2503
B3R2L_VFN_S47_cat2_19	0	0	0	0	0	0	0	0	0	0	0	0	0	0	0
B3R2L_VFN_S47_cat2_2	0	0	0	0	0	0	0	0	0	0	0	0	0	0	0
B3R2L_VFN_S47_cat2_21	0	0	0	0	0	0	0	0	0	0	0	0	0	0	0
B3R2L_VFN_S47_cat2_24	0	0	0	0	0	0	0	0	0	0	16.8226	0	0	0	0
B3R2L_VFN_S47_cat2_29	0	0	0	0	0	0	0	0	0	0	0	0	0	0	0
B3R2L_VFN_S47_cat2_3	0	0	0	0	0	0	0	0	0	0	0	0	0	0	0
B3R2L_VFN_S47_cat2_32	55.974	27.6026	51.6814	58.2503	79.6778	57.758	65.3845	43.0323	85.0135	46.586	29.9731	83.5915	52.9388	100.369	55.0775
B3R2L_VFN_S47_cat2_33	1.7445	0	2.3097	2.4641	0	3.8958	0	0	0	0	10.3125	2.018	0	2.4084	2.3748
B3R2L_VFN_S47_cat2_36	0	0	0	0	0	0	0	0	0	0	13.2353	0	0	0	3.3267
B3R2L_VFN_S47_cat2_37	0	0	0	0	0	0	0	0	0	0	0	0	0	0	0
B3R2L_VFN_S47_cat2_38	0	0	0	0	0	0	0	0	0	0	0	0	0	0	0
B3R2L_VFN_S47_cat2_39	2.0634	5.1237	2.9019	3.1007	4.2064	5.5737	2.5466	3.8833	4.2912	3.6932	8.437	3.2123	0	3.658	3.1423
B3R2L_VFN_S47_cat2_43	24.6559	9.6592	9.5071	6.4804	41.9164	8.1813	26.5587	9.611	110.567	81.1584	22.7352	45.7439	26.2468	90.0617	55.9395
B3R2L_VFN_S47_cat2_5	0	0	0	0	0	0	0	0	0	0	0	0	0	0	0
B3R2L_VFN_S47_cat2_51	2.9919	0	16.6922	19.0448	7.6652	3.6043	8.5317	6.8825	86.8594	66.2503	17.7211	18.9934	12.2027	8.9965	7.203
B3R2L_VFN_S47_cat2_53	15.4845	10.7984	8.1347	6.3192	7.6632	6.4772	13.5935	10.0358	15.0934	7.6146	14.058	15.5352	11.8067	3.5517	0
B3R2L_VFN_S47_cat2_54	66.8677	36.6785	63.1596	64.8954	50.9386	34.3685	65.5377	50.4169	63.9388	42.1588	22.161	118.201	75.577	76.6675	45.8866
B3R2L_VFN_S47_cat2_55	0	0	0	0	0	0	0	0	0	0	6.1156	0	0	0	0
B3R2L_VFN_S47_cat2_58	21.9415	14.0166	9.2849	7.2208	9.4284	9.2306	16.9811	11.5109	17.4257	9.4464	18.9858	19.691	13.8477	5.0227	3.1052
B3R2L_VFN_S47_cat2_61	13.1923	10.9978	28.8811	33.9735	19.865	19.2963	4.1419	3.1155	24.2872	18.1763	13.3335	5.7409	3.9273	35.9795	44.9287
B3R2L_VFN_S47_cat2_71	17.8679	14.6908	32.1652	31.5655	31.9825	6.4205	46.9885	21.4249	91.1009	32.7762	15.5815	145.196	62.6972	51.0632	26.0717
B3R2L_VFN_S47_cat2_96	0	1.7893	0	0	0	0	0	0	0	0	7.0025	0	0	0	0
B8R2H_VFD_S57_cat1_1	0	0	5.7002	6.6084	0	0	0	0	31.6304	1.9793	0	10.3516	9.8485	3.9585	0
B8R2H_VFD_S57_cat1_2	0	0	0	0	6.5923	3.649	2.2519	1.562	3.3053	3.0764	0	10.4348	5.1475	0	0
B8R2H_VFD_S57_cat1_3	0	0	0	0	0	0	0	0	0	0	0	0	0	0	0
B8R2H_VFD_S57_cat1_5	0	0	0	0	0	0	0	0	0	0	0	6.2873	3.5861	3.6981	1.7864
B8R2H_VFD_S57_cat1_7	0	2.0385	0	0	0	0	0	0	4.888	0	0	8.1472	4.4646	2.7242	1.9723
B8R2H_VFD_S57_cat1_8	0	0	0	0	0	0	0	0	0	0	0	10.1122	0	0	0
B8R2H_VFD_S57_cat2_0	0	0	0	0	0	0	0	0	0	0	0	11.4366	14.5415	0	0
B8R2H_VFD_S57_cat2_10	0	0	0	0	0	0	0	0	0	0	0	0	0	0	0
B8R2H_VFD_S57_cat2_100	0	0	0	0	6.6351	6.3754	0	0	2.8208	0	3.9904	18.3383	11.4235	2.5912	0
B8R2H_VFD_S57_cat2_101	5.673	0	0	0	0	0	0	0	0	0	0	10.4913	7.9856	0	0
B8R2H_VFD_S57_cat2_102	0	0	1.5798	2.0386	0	0	0	0	8.6555	5.518	0	9.1301	4.187	1.831	0
B8R2H_VFD_S57_cat2_103	2.5549	0	0	0	7.4231	5.5237	0	0	7.0338	3.149	1.6874	10.5071	7.1219	4.7652	2.3685
B8R2H_VFD_S57_cat2_104	0	0	0	0	0	0	0	0	0	0	0	0	0	0	0
B8R2H_VFD_S57_cat2_105	0	0	0	0	0	0	0	0	0	0	0	42.7037	29.4521	0	0
B8R2H_VFD_S57_cat2_106	20.3725	9.2657	11.9627	15.4363	14.6316	7.4902	24.469	14.3504	13.6552	8.4102	5.8664	20.5115	6.734	21.115	13.0215
B8R2H_VFD_S57_cat2_109	0	3.4113	2.6672	1.9106	3.2958	0	0	0	1.6098	2.1336	0	18.8083	3.4693	0	0
B8R2H_VFD_S57_cat2_111	0	0	0	0	0	0	0	0	0	0	0	0	0	0	0
B8R2H_VFD_S57_cat2_112	0	0	0	0	0	0	70.6894	40.5871	15.3705	9.5857	6.259	25.9267	13.6748	7.666	2.9565
B8R2H_VFD_S57_cat2_114	0	0	0	0	0	0	0	0	0	0	0	14.6686	0	0	0
B8R2H_VFD_S57_cat2_115	0	0	0	0	0	0	0	0	6.4878	3.3083	0	9.3774	6.8511	0	0
B8R2H_VFD_S57_cat2_116	0	0	0	0	0	0	7.3438	0	0	0	0	13.8779	3.6018	0	0
B8R2H_VFD_S57_cat2_117	0	0	0	0	0	0	0	0	2.9922	0	0	11.1455	6.8951	12.739	12.6392
B8R2H_VFD_S57_cat2_12	0	0	0	0	0	0	0	0	0	0	0	114.71	103.149	0	0
B8R2H_VFD_S57_cat2_120	0	0	0	0	0	0	0	0	0	0	0	0	0	0	0
B8R2H_VFD_S57_cat2_123	5.7358	2.6322	5.2111	6.2333	10.4684	9.0204	4.6724	3.1472	8.2227	8.1427	2.5059	10.5475	8.9195	12.0945	6.2463
B8R2H_VFD_S57_cat2_124	0	0	0	0	0	0	0	0	0	0	0	10.6865	11.1621	0	0
B8R2H_VFD_S57_cat2_125	5.2726	3.0943	8.0062	6.176	2.5739	1.7594	7.4927	5.3256	8.629	4.0933	2.1387	10.17	6.7616	7.3616	3.52
B8R2H_VFD_S57_cat2_127	0	0	0	0	0	0	0	0	0	0	0	0	0	0	0
B8R2H_VFD_S57_cat2_128	0	0	0	0	0	0	0	0	0	0	0	13.8548	0	0	0
B8R2H_VFD_S57_cat2_129	11.266	6.9183	5.7476	6.0826	10.0219	6.5942	9.8097	7.5777	9.4476	5.0136	1.7355	8.8891	7.3501	7.9471	3.8826
B8R2H_VFD_S57_cat2_13	0	0	0	0	0	0	0	0	0	0	0	0	0	0	0
B8R2H_VFD_S57_cat2_130	8.9524	10.535	19.0449	13.812	3.6627	0	20.3894	4.4476	10.4836	6.9	2.4019	17.6783	11.6902	3.2794	3.8126
B8R2H_VFD_S57_cat2_132	3.4104	2.0646	4.6157	4.3317	0	0	4.2067	5.2138	7.6816	5.3425	0	11.7006	8.5664	2.4832	0
B8R2H_VFD_S57_cat2_133	0	0	0	0	0	0	0	0	0	3.0994	0	26.5591	10.0467	0	0
B8R2H_VFD_S57_cat2_135	4.013	2.1984	7.8019	8.473	7.3292	3.8148	6.4486	5.5825	6.966	5.3532	1.9682	12.5879	7.0876	9.3234	6.2485
B8R2H_VFD_S57_cat2_136	4.1206	2.7877	3.4459	4.4476	2.8562	2.331	5.8655	4.8571	5.2241	0	0	12.3839	5.7201	13.1704	7.339
B8R2H_VFD_S57_cat2_14	0	0	0	0	0	0	0	0	0	0	0	0	0	0	0
B8R2H_VFD_S57_cat2_143	0	0	0	0	0	0	0	0	3.4417	2.3426	0	10.3128	8.8992	0	0
B8R2H_VFD_S57_cat2_144	0	0	0	0	0	0	0	0	0	0	0	0	0	0	0
B8R2H_VFD_S57_cat2_145	4.7068	0	0	0	0	0	3.7394	3.3508	0	0	0	15.1866	4.6838	1.5983	1.8481
B8R2H_VFD_S57_cat2_147	0	0	0	0	2.0837	0	0	0	0	0	0	17.0617	7.7255	0	0
B8R2H_VFD_S57_cat2_148	3.9319	7.5392	0	6.946	2.5836	1.6234	5.1874	3.7218	4.1702	5.5964	1.4574	11.45	5.7111	8.4095	5.0713
B8R2H_VFD_S57_cat2_150	0	0	0	0	0	0	0	0	0	0	0	0	0	0	0
B8R2H_VFD_S57_cat2_151	0	0	1.7272	0	0	0	0	0	6.0542	3.7109	0	12.4925	3.6118	0	0
B8R2H_VFD_S57_cat2_152	0	0	4.2993	5.1899	3.734	0	3.1622	2.8126	3.3038	3.8946	3.9407	9.3165	7.4831	24.8184	14.7122
B8R2H_VFD_S57_cat2_154	0	0	0	0	0	0	0	0	0	0	0	9.9737	5.0701	0	0
B8R2H_VFD_S57_cat2_156	0	0	10.6546	13.8438	0	0	9.4981	10.1951	1.9659	0	0	15.8594	15.6811	0	0
B8R2H_VFD_S57_cat2_157	2.6488	0	1.9318	3.6342	1.5777	0	2.7746	0	3.2061	0	0	18.8318	0	6.3417	0
B8R2H_VFD_S57_cat2_159	0	0	0	0	0	0	0	0	0	0	0	10.3001	0	0	0
B8R2H_VFD_S57_cat2_16	0	0	0	0	0	0	0	0	16.9653	2.8322	0	29.4317	11.1774	0	0
B8R2H_VFD_S57_cat2_160	0	0	0	0	0	0	0	0	0	0	0	0	0	0	0
B8R2H_VFD_S57_cat2_161	0	0	0	0	0	0	0	0	2.2514	0	0	11.9111	7.2232	0	0
B8R2H_VFD_S57_cat2_165	0	0	0	0	0	0	0	0	0	0	0	0	0	0	0
B8R2H_VFD_S57_cat2_167	4.0087	4.4009	4.209	2.2904	3.8598	2.5176	0	0	4.8193	2.5392	2.5145	23.7746	5.63	7.2603	0
B8R2H_VFD_S57_cat2_168	8.1714	3.8641	8.0543	4.9389	7.0915	5.8679	5.7778	3.7095	1.9464	0	2.1554	9.3002	3.9665	4.3921	2.8148
B8R2H_VFD_S57_cat2_17	0	0	0	0	0	0	0	0	0	0	0	0	0	0	0
B8R2H_VFD_S57_cat2_171	7.3963	5.8469	11.9814	8.9022	8.7615	7.722	10.3348	4.4771	11.9331	3.8401	0	15.2634	9.3703	3.6808	2.0606
B8R2H_VFD_S57_cat2_174	6.9522	3.6718	3.5258	3.9278	8.4455	6.3873	5.1117	3.5641	5.9807	3.5091	0	7.1626	5.7848	12.8203	6.8915
B8R2H_VFD_S57_cat2_176	5.7053	0	0	0	0	0	0	0	0	0	0	0	0	0	0
B8R2H_VFD_S57_cat2_177	3.5957	2.6933	7.489	6.9347	5.4071	4.0618	10.9276	7.9911	11.7258	8.0175	0	12.2744	7.9339	2.5574	0
B8R2H_VFD_S57_cat2_179	0	0	13.0762	16.0944	17.7168	6.8481	18.057	10.6093	21.6224	30.9553	0	23.6768	4.7762	0	0
B8R2H_VFD_S57_cat2_18	0	0	0	1.6046	0	0	0	0	0	0	0	21.3215	8.3181	0	0
B8R2H_VFD_S57_cat2_181	0	0	0	0	0	0	0	0	1.6016	1.7339	0	8.4845	1.9787	0	0
B8R2H_VFD_S57_cat2_185	0	0	0	0	2.7052	0	0	1.905	0	0	0	10.1376	0	0	0
B8R2H_VFD_S57_cat2_186	5.1722	3.6607	6.5879	4.5722	3.2161	2.5766	3.7613	3.0037	7.4034	4.0935	2.4063	14.0115	7.8991	7.8441	4.3342
B8R2H_VFD_S57_cat2_187	0	0	0	0	0	0	0	0	0	0	0	0	0	0	0
B8R2H_VFD_S57_cat2_189	2.4696	0	4.1123	4.5749	6.6713	4.4811	1.6327	0	4.3758	2.4511	2.6874	9.2094	5.9188	3.3063	1.6822
B8R2H_VFD_S57_cat2_191	12.6444	10.5715	24.3151	37.7667	22.8049	17.1168	31.0935	15.0527	29.4776	9.9506	8.6401	24.347	15.0675	17.7263	18.0161
B8R2H_VFD_S57_cat2_192	0	0	3.6663	3.1317	0	0	2.6296	0	7.579	4.8381	0	9.6698	5.639	3.2764	1.8682
B8R2H_VFD_S57_cat2_193	0	0	3.9498	4.2163	0	0	3.0102	2.5501	7.0064	3.1022	0	14.5251	10.1376	1.6743	0
B8R2H_VFD_S57_cat2_194	0	0	1.7719	0	0	0	1.6804	0	7.6531	4.1772	0	12.1891	7.8519	0	0
B8R2H_VFD_S57_cat2_195	0	0	0	0	0	0	0	0	0	0	0	0	0	0	0
B8R2H_VFD_S57_cat2_199	0	0	0	0	0	0	0	0	0	0	0	0	0	0	0
B8R2H_VFD_S57_cat2_20	0	0	0	0	0	0	0	0	0	0	0	27.3163	0	0	0
B8R2H_VFD_S57_cat2_200	0	0	6.9248	6.7654	0	0	5.7597	0	5.7741	0	0	8.4675	4.4829	0	0
B8R2H_VFD_S57_cat2_202	7.2506	5.9661	5.193	5.9708	9.4942	7.4449	6.1629	4.3136	6.6308	3.0915	3.4286	8.5339	5.5629	9.486	7.6896
B8R2H_VFD_S57_cat2_203	0	0	4.0908	4.1192	0	0	0	0	12.5518	2.3203	0	10.1832	3.1933	0	0
B8R2H_VFD_S57_cat2_207	29.4447	17.5855	60.4342	55.0827	20.1972	5.0394	22.7468	13.9355	11.9412	13.5729	13.0726	24.8464	25.4964	26.0502	12.794
B8R2H_VFD_S57_cat2_208	0	0	0	2.6136	0	0	2.4191	4.0468	0	1.7515	0	11.5443	6.6933	0	0
B8R2H_VFD_S57_cat2_209	8.5848	6.0579	7.4176	8.2157	11.1303	5.5856	12.3216	8.8214	18.8254	8.0819	4.9878	24.9778	16.3559	14.2986	10.8474
B8R2H_VFD_S57_cat2_210	0	0	0	0	0	0	0	0	0	0	0	8.3795	5.1849	0	0
B8R2H_VFD_S57_cat2_213	2.5249	0	2.7922	3.3256	1.9635	0	7.0402	4.5583	11.7194	4.9969	0	11.1948	7.2307	15.578	7.6288
B8R2H_VFD_S57_cat2_214	8.9189	4.2338	8.9726	9.8499	6.7959	5.3847	11.9219	4.4077	10.3891	5.7497	2.1964	16.4921	8.3976	9.3515	6.5854
B8R2H_VFD_S57_cat2_215	0	0	0	0	0	0	0	0	0	0	0	0	0	0	0
B8R2H_VFD_S57_cat2_216	0	1.6563	0	0	0	0	2.0966	3.4169	4.8284	0	0	11.7301	9.5368	0	0
B8R2H_VFD_S57_cat2_218	0	0	0	0	0	0	0	0	0	0	0	0	0	0	0
B8R2H_VFD_S57_cat2_219	1.4685	0	3.523	3.9103	0	2.8736	5.5111	3.3924	3.1974	0	1.6968	8.865	5.2354	0	0
B8R2H_VFD_S57_cat2_221	2.2439	0	4.5728	5.4799	3.1998	0	2.6518	2.4676	6.6056	4.8691	0	11.7383	6.9098	7.0279	4.565
B8R2H_VFD_S57_cat2_222	4.8549	3.0805	10.7114	5.31	6.2908	3.7471	3.6971	5.8469	5.0987	2.1851	4.3757	12.1117	2.442	9.3589	6.0658
B8R2H_VFD_S57_cat2_226	0	0	0	0	0	0	0	0	0	0	0	0	0	0	0
B8R2H_VFD_S57_cat2_23	6.3214	1.8371	0	0	6.6537	0	0	0	1.6532	0	1.8411	17.8419	13.6152	3.2091	0
B8R2H_VFD_S57_cat2_231	2.4531	2.1159	0	0	12.3359	4.7011	1.595	0	5.8104	2.2217	0	10.6719	8.2722	0	0
B8R2H_VFD_S57_cat2_232	0	0	0	0	0	0	0	0	0	0	0	9.3274	2.2903	0	0
B8R2H_VFD_S57_cat2_234	3.4577	0	9.2394	7.7329	2.4855	2.2679	6.8648	3.2334	5.1047	3.1545	2.688	8.9267	2.9853	5.2144	3.9606
B8R2H_VFD_S57_cat2_236	0	0	0	0	0	0	0	0	5.7969	0	0	8.5054	2.3276	0	0
B8R2H_VFD_S57_cat2_238	5.1333	3.5173	3.2405	3.196	3.7766	2.6495	5.1428	4.9382	3.2307	2.0016	2.1922	9.6487	5.1884	4.6517	3.1344
B8R2H_VFD_S57_cat2_239	2.8649	0	10.2693	40.2805	9.9764	8.2564	24.0058	29.19	53.1425	45.1622	2.3186	31.9922	27.3349	4.4196	2.1924
B8R2H_VFD_S57_cat2_240	0	0	0	0	0	0	0	0	0	0	0	8.4904	3.4416	0	0
B8R2H_VFD_S57_cat2_241	6.565	3.1975	5.7012	5.4678	2.5334	2.4345	5.5397	4.4478	2.439	2.526	2.0476	14.0194	10.9247	3.4287	2.5265
B8R2H_VFD_S57_cat2_242	1.6663	0	2.9083	4.0296	6.5794	3.1002	8.4105	4.3336	12.7549	5.8306	3.207	11.4729	7.0764	9.5425	5.908
B8R2H_VFD_S57_cat2_245	12.8957	8.228	16.7675	17.6046	22.0065	8.331	14.3047	13.6494	17.4075	18.5251	12.8145	24.7941	13.3742	47.7691	35.5113
B8R2H_VFD_S57_cat2_246	33.7622	14.0045	31.1925	41.4129	26.5509	21.8069	43.9883	23.6029	44.8515	22.3271	16.0657	64.6799	37.5809	38.69	25.666
B8R2H_VFD_S57_cat2_247	0	0	0	0	0	0	0	0	2.6486	0	0	7.1044	5.8078	0	0
B8R2H_VFD_S57_cat2_248	8.3627	5.1423	5.1305	4.699	14.7302	9.5054	8.5837	5.1143	12.75	7.2918	8.2679	15.0367	9.3773	11.3586	7.1695
B8R2H_VFD_S57_cat2_25	0	0	0	0	0	0	0	0	0	0	0	0	0	0	0
B8R2H_VFD_S57_cat2_251	0	0	0	0	0	0	0	0	0	0	0	0	0	0	0
B8R2H_VFD_S57_cat2_252	2.0378	0	5.441	5.9079	4.1768	2.0284	4.0455	3.1489	8.5318	5.4151	2.1702	13.7474	9.7327	4.9356	3.6739
B8R2H_VFD_S57_cat2_253	0	0	1.9288	3.9948	0	0	6.0754	3.9654	3.676	1.9381	0	5.8314	2.419	2.1525	0
B8R2H_VFD_S57_cat2_258	10.1576	5.0649	8.7942	10.2239	3.866	2.0452	8.4369	5.4739	4.9106	4.4971	3.6933	9.032	5.0107	9.8327	7.8117
B8R2H_VFD_S57_cat2_26	3.6727	2.567	2.2883	2.8176	5.9055	3.2462	2.93	2.2005	7.5267	3.1698	2.1065	15.4498	9.0403	4.4055	2.4842
B8R2H_VFD_S57_cat2_260	5.4998	2.0974	11.9923	12.6025	3.6016	0	11.6098	12.2617	15.7333	16.8882	2.3818	29.9689	13.6648	72.3898	51.2249
B8R2H_VFD_S57_cat2_262	0	0	3.1423	0	0	0	0	0	0	0	0	9.6969	10.1875	0	0
B8R2H_VFD_S57_cat2_263	0	0	0	0	0	0	0	0	8.6989	7.0232	0	12.5836	8.3288	0	0
B8R2H_VFD_S57_cat2_266	0	0	4.6557	3.2742	6.3179	5.374	7.548	2.9177	4.1749	3.2936	1.6155	9.8201	8.2982	1.9681	0
B8R2H_VFD_S57_cat2_272	0	0	0	0	0	0	0	0	0	0	0	0	0	0	0
B8R2H_VFD_S57_cat2_273	7.6138	0	0	7.6122	0	0	14.3344	13.069	0	0	0	0	6.274	7.345	5.9997
B8R2H_VFD_S57_cat2_275	0	0	0	0	0	0	0	0	0	0	0	0	0	0	0
B8R2H_VFD_S57_cat2_279	2.0291	0	0	0	3.0751	0	2.6053	0	0	0	0	15.1222	6.9225	0	0
B8R2H_VFD_S57_cat2_28	2.9362	1.5993	4.7473	4.8646	1.6873	0	3.3748	2.5139	3.1256	2.5713	0	8.5046	4.0861	3.5036	2.2478
B8R2H_VFD_S57_cat2_280	6.9061	4.2606	6.2529	8.5122	9.4857	6.7357	8.4999	4.9411	11.0182	5.0296	1.8623	8.9982	7.8011	13.1037	6.1807
B8R2H_VFD_S57_cat2_285	4.5683	3.4688	1.8723	1.8044	0	0	2.4443	1.9725	1.8954	0	0	11.8201	8.2923	3.1916	1.9922
B8R2H_VFD_S57_cat2_286	0	0	0	0	0	0	0	0	0	0	0	14.5257	1.7623	0	0
B8R2H_VFD_S57_cat2_29	2.2328	0	0	0	0	0	3.1055	0	3.883	0	0	11.0406	5.1179	0	4.3368
B8R2H_VFD_S57_cat2_291	0	0	1.6164	2.1608	0	0	3.0346	0	5.8783	3.0889	0	9.7821	7.3814	0	0
B8R2H_VFD_S57_cat2_292	12.6019	7.5199	8.5813	6.9168	11.0269	5.9682	14.7652	9.6871	11.6521	7.3965	5.054	12.7143	8.7431	14.9418	9.2591
B8R2H_VFD_S57_cat2_293	0	0	0	0	6.8439	2.168	0	0	6.1612	3.4388	0	6.9145	5.493	6.2747	3.0751
B8R2H_VFD_S57_cat2_294	0	0	0	0	2.3256	0	0	0	0	1.4426	4.4543	12.281	0	3.4763	0
B8R2H_VFD_S57_cat2_296	0	0	0	0	0	0	0	0	0	0	0	14.8125	0	0	0
B8R2H_VFD_S57_cat2_297	0	0	0	0	0	0	0	0	0	0	0	0	0	0	0
B8R2H_VFD_S57_cat2_298	0	0	0	0	0	0	0	0	4.8189	5.9434	0	14.3973	6.4102	0	0
B8R2H_VFD_S57_cat2_299	2.3399	0	2.8599	5.8409	2.4584	2.1589	2.4688	1.6798	3.4557	2.9959	0	11.7631	3.4864	6.6084	3.0716
B8R2H_VFD_S57_cat2_3	0	0	0	0	0	0	0	0	0	0	0	0	0	0	0
B8R2H_VFD_S57_cat2_30	0	0	3.6555	0	0	0	0	0	0	0	0	24.8732	0	0	0
B8R2H_VFD_S57_cat2_300	13.9392	7.3929	9.8724	15.445	18.4248	9.8159	16.2393	9.2754	10.7031	5.2594	3.7181	17.0029	7.9931	6.4097	4.4936
B8R2H_VFD_S57_cat2_301	0	0	2.6085	3.154	2.8953	2.5726	5.8889	3.5533	6.6856	4.5537	2.3136	12.1545	8.0237	1.6297	1.6912
B8R2H_VFD_S57_cat2_302	11.216	5.3764	14.8073	14.2666	11.0322	6.1561	10.391	8.2637	11.769	8.4326	5.3483	27.1895	16.6092	20.7126	14.1942
B8R2H_VFD_S57_cat2_303	0	0	3.7796	4.5343	7.9501	3.4148	0	1.961	10.4475	7.4799	1.6898	13.5416	8.538	1.5205	1.6341
B8R2H_VFD_S57_cat2_306	0	0	0	0	0	0	0	0	0	0	0	0	0	0	0
B8R2H_VFD_S57_cat2_307	0	0	0	0	0	0	0	0	0	0	0	9.0896	0	0	0
B8R2H_VFD_S57_cat2_309	0	0	0	0	0	0	0	0	3.7501	0	0	7.0258	3.3774	2.1474	0
B8R2H_VFD_S57_cat2_31	6.1103	6.2752	1.9505	0	4.5111	1.8702	3.6507	4.2011	7.2047	3.018	3.4277	10.7734	3.8048	5.3956	2.4846
B8R2H_VFD_S57_cat2_312	7.8361	5.7529	14.4667	14.1914	10.8792	5.6438	16.0739	9.7727	18.2822	11.9849	5.5532	24.6097	20.4825	12.8371	9.0089
B8R2H_VFD_S57_cat2_313	0	0	5.525	6.1119	3.5147	1.9045	3.309	3.3805	9.5423	7.9792	1.7271	14.9467	9.662	6.6511	3.2225
B8R2H_VFD_S57_cat2_314	0	0	0	0	0	0	6.2543	3.1968	6.5639	0	0	7.7013	3.277	0	0
B8R2H_VFD_S57_cat2_315	0	0	0	0	0	0	0	0	0	0	0	0	0	0	0
B8R2H_VFD_S57_cat2_320	0	0	0	0	0	0	1.602	0	6.0844	4.07	0	8.4118	5.3914	0	0
B8R2H_VFD_S57_cat2_326	0	0	0	0	0	0	0	0	0	0	0	7.675	5.4781	4.376	1.8619
B8R2H_VFD_S57_cat2_327	0	0	0	0	0	0	0	0	0	0	0	0	0	10.6769	5.7642
B8R2H_VFD_S57_cat2_330	14.1336	7.4993	10.9038	10.953	15.0816	9.8285	10.9897	8.7729	9.7837	8.019	5.8009	20.3592	13.1683	13.3379	10.2653
B8R2H_VFD_S57_cat2_331	0	0	0	0	0	0	0	0	0	0	0	6.8573	2.1811	0	0
B8R2H_VFD_S57_cat2_332	1.7313	0	3.6822	3.1956	0	0	0	0	0	0	0	10.2099	11.092	7.17	6.4099
B8R2H_VFD_S57_cat2_334	0	0	0	0	0	0	0	0	0	0	0	0	0	0	0
B8R2H_VFD_S57_cat2_336	0	0	6.7983	4.7522	4.0843	3.9278	0	0	2.4408	0	0	10.8734	8.1949	14.1771	5.5693
B8R2H_VFD_S57_cat2_338	0	0	0	0	0	0	2.9695	2.0193	8.3177	3.9111	0	7.5608	4.339	2.6865	0
B8R2H_VFD_S57_cat2_339	2.7556	0	7.5345	4.5997	6.177	2.4459	5.8032	3.156	3.504	3.3192	1.9445	12.3116	6.2528	9.6124	2.3798
B8R2H_VFD_S57_cat2_34	0	0	0	0	0	0	0	0	0	0	0	0	0	0	0
B8R2H_VFD_S57_cat2_340	0	0	0	0	0	0	0	0	4.3165	2.5191	2.2442	6.1757	2.5742	0	0
B8R2H_VFD_S57_cat2_343	0	0	0	0	0	0	1.427	0	7.4367	4.3097	0	7.8013	4.2507	0	0
B8R2H_VFD_S57_cat2_344	0	0	0	0	0	0	0	0	0	0	0	0	0	0	0
B8R2H_VFD_S57_cat2_346	2.0252	2.3903	4.4018	5.6396	0	0	5.9625	6.4921	5.3657	3.5529	0	8.0065	5.2135	5.2536	3.3813
B8R2H_VFD_S57_cat2_347	3.09	0	2.6307	3.3434	3.0469	1.774	2.8191	0	1.8369	0	1.6334	8.0215	4.6749	5.752	4.0528
B8R2H_VFD_S57_cat2_349	0	0	2.7214	3.4501	0	2.2235	4.9784	3.1036	3.6521	0	0	6.993	4.585	0	0
B8R2H_VFD_S57_cat2_35	0	0	0	0	0	0	0	0	0	0	0	0	0	0	0
B8R2H_VFD_S57_cat2_354	0	0	4.9028	3.2457	0	0	0	0	2.8525	4.9672	0	9.5772	1.8505	0	0
B8R2H_VFD_S57_cat2_356	30.8604	20.7889	34.1222	39.6347	29.613	20.1525	31.7841	27.808	41.326	25.2248	16.5314	80.8866	50.9047	64.839	37.0104
B8R2H_VFD_S57_cat2_357	0	0	0	0	5.0113	3.4333	1.6813	1.7429	2.5352	2.4441	0	9.1125	4.9294	0	0
B8R2H_VFD_S57_cat2_358	0	0	4.4409	4.5179	0	0	5.0082	0	14.39	7.971	0	10.1762	7.2854	0	0
B8R2H_VFD_S57_cat2_36	0	0	1.5264	0	2.2367	1.4398	0	0	7.1798	5.5497	1.7576	15.1819	11.2485	10.219	5.1227
B8R2H_VFD_S57_cat2_360	6.3314	0	1.5586	2.4978	5.7651	0	3.5062	1.4978	9.2447	2.016	3.1434	10.6951	4.4307	4.4095	1.8399
B8R2H_VFD_S57_cat2_361	2.8618	2.9356	5.1354	5.495	0	0	7.0639	6.9169	6.204	3.979	0	9.4077	6.4155	6.07	4.0481
B8R2H_VFD_S57_cat2_370	0	0	0	0	0	0	0	0	0	0	0	8.1463	0	0	0
B8R2H_VFD_S57_cat2_375	2.7633	2.179	4.5856	3.3226	6.6007	5.0774	3.2458	1.646	4.9383	3.3953	0	7.9685	5.256	3.6843	1.9708
B8R2H_VFD_S57_cat2_376	0	0	0	0	0	0	0	0	0	0	0	8.2812	2.8961	0	0
B8R2H_VFD_S57_cat2_377	4.8183	2.8089	9.4629	7.8692	2.9652	0	12.9113	6.9682	24.4131	10.8468	4.0091	19.2612	16.4432	12.9499	9.0946
B8R2H_VFD_S57_cat2_380	1.739	0	7.0341	6.3536	7.4304	4.039	2.8139	3.3784	4.0395	1.3933	3.0399	16.3134	7.7637	2.2399	1.9937
B8R2H_VFD_S57_cat2_381	4.8028	3.7549	7.151	6.0647	4.7872	3.678	5.4872	4.2136	6.0853	4.1758	0	10.3584	7.0045	5.7176	3.201
B8R2H_VFD_S57_cat2_383	0	0	0	1.7581	1.6988	0	0	0	7.1353	3.297	0	7.028	3.1733	5.7493	3.686
B8R2H_VFD_S57_cat2_386	9.1954	5.974	0	0	10.1172	8.3574	5.7259	4.0716	0	0	0	10.0421	5.7048	2.7276	0
B8R2H_VFD_S57_cat2_387	0	0	2.3802	1.8841	0	0	0	0	7.2518	0	0	7.8595	4.39	4.5042	2.6854
B8R2H_VFD_S57_cat2_39	0	0	0	0	0	0	0	0	0	0	0	0	0	0	0
B8R2H_VFD_S57_cat2_390	0	0	0	0	0	0	0	0	0	0	0	0	0	0	0
B8R2H_VFD_S57_cat2_391	5.8665	3.1904	8.6629	7.8287	11.2344	8.2314	7.6741	5.0988	11.8268	6.5249	4.1404	8.5169	6.8103	11.8317	7.3705
B8R2H_VFD_S57_cat2_392	3.6693	2.0373	3.5815	4.1829	6.2956	2.3834	3.4513	2.2561	2.7912	3.1632	3.0377	7.6046	4.0388	6.7053	2.911
B8R2H_VFD_S57_cat2_393	3.5902	0	3.0592	3.2637	4.8612	3.4914	5.9166	4.0134	4.5019	2.6898	0	8.9037	5.4418	4.8941	3.7814
B8R2H_VFD_S57_cat2_394	0	0	0	0	0	0	1.6563	0	6.1382	4.1545	0	8.5166	5.8359	1.3799	0
B8R2H_VFD_S57_cat2_398	0	0	0	0	0	0	0	0	0	0	0	10.4325	2.1236	0	0
B8R2H_VFD_S57_cat2_399	5.0246	1.6641	0	0	0	0	0	0	2.591	0	0	10.3412	5.5835	0	0
B8R2H_VFD_S57_cat2_40	0	0	0	0	0	0	0	0	0	0	0	56.7083	27.7913	0	0
B8R2H_VFD_S57_cat2_400	0	0	0	0	0	0	0	0	5.7502	2.9609	0	7.0124	6.149	0	0
B8R2H_VFD_S57_cat2_407	0	0	2.9611	3.8768	0	0	0	0	0	0	1.9544	6.7031	4.571	3.2075	2.2171
B8R2H_VFD_S57_cat2_409	3.4543	0	2.6513	3.7123	3.7099	2.4451	3.0534	0	2.0045	0	1.6031	10.4682	4.6975	6.2933	4.6914
B8R2H_VFD_S57_cat2_411	3.1695	0	2.6896	2.408	4.2498	1.7626	6.144	3.5292	5.8011	2.3694	1.7638	8.5394	4.071	4.7031	2.8377
B8R2H_VFD_S57_cat2_412	0	0	0	0	0	0	0	0	0	0	0	0	0	5.3666	0
B8R2H_VFD_S57_cat2_413	8.5328	4.6974	1.9513	2.8801	1.6823	0	3.6377	2.3867	4.0759	2.5598	0	8.3156	5.8126	5.7437	2.4265
B8R2H_VFD_S57_cat2_414	3.9315	2.5224	5.3078	4.558	3.2637	0	5.2201	2.0509	5.5354	2.4584	2.002	6.8271	5.9457	4.4479	2.6962
B8R2H_VFD_S57_cat2_415	12.6488	8.8925	7.9242	5.65	21.0737	17.9795	6.2157	3.8727	8.5524	4.1238	3.7559	11.2347	11.2224	8.5405	3.6111
B8R2H_VFD_S57_cat2_418	34.3403	17.3587	30.8866	27.9843	50.8284	31.8284	18.8549	12.3468	20.1598	15.3406	8.9347	46.6159	31.2016	26.7399	11.7267
B8R2H_VFD_S57_cat2_42	0	0	0	1.9926	0	0	0	0	0	0	0	14.0666	0	0	0
B8R2H_VFD_S57_cat2_420	0	1.5296	2.2914	1.8967	0	1.9347	2.7672	0	1.8466	0	0	6.6893	3.5728	0	0
B8R2H_VFD_S57_cat2_422	4.1989	2.85	2.9267	2.3564	4.0081	3.3451	2.6186	1.8573	1.4207	0	1.7636	7.7515	3.5478	3.2137	1.7142
B8R2H_VFD_S57_cat2_423	0	0	0	1.5569	0	0	0	0	0	0	0	12.0946	2.7584	0	0
B8R2H_VFD_S57_cat2_425	0	0	0	0	8.3534	6.4226	0	0	2.8606	0	0	11.9623	5.9487	0	0
B8R2H_VFD_S57_cat2_427	2.4425	1.8224	2.8015	3.085	2.244	1.8884	2.6388	2.349	5.702	5.0519	1.7759	7.428	4.9958	4.7918	3.8412
B8R2H_VFD_S57_cat2_428	3.5194	0	2.2532	0	3.5014	0	10.3392	5.3235	20.0454	6.5105	3.1353	19.9128	12.5833	5.9261	5.6628
B8R2H_VFD_S57_cat2_429	4.4143	2.6701	3.5026	3.395	6.6718	4.0179	4.5602	3.8917	4.552	2.2256	0	7.1372	4.086	6.1442	2.9063
B8R2H_VFD_S57_cat2_43	0	0	0	0	0	0	0	0	0	0	0	20.4649	10.913	0	0
B8R2H_VFD_S57_cat2_430	0	0	0	0	0	0	0	0	0	0	0	0	0	0	0
B8R2H_VFD_S57_cat2_431	24.2032	12.3934	22.7183	18.0416	16.3636	10.839	8.5936	3.7697	7.7953	5.3448	10.6716	15.0005	10.6144	30.6831	17.2893
B8R2H_VFD_S57_cat2_432	0	0	0	0	0	0	0	0	0	0	0	17.2401	16.3719	0	0
B8R2H_VFD_S57_cat2_433	0	0	0	0	0	0	0	0	0	0	0	0	0	0	0
B8R2H_VFD_S57_cat2_434	0	0	2.3664	3.0194	0	0	0	0	2.6253	0	0	11.3351	0	0	0
B8R2H_VFD_S57_cat2_435	5.3593	4.3949	2.1925	3.0718	3.1199	2.0702	5.3344	3.8049	6.3519	4.4936	0	16.5144	10.4344	4.3629	1.7876
B8R2H_VFD_S57_cat2_436	0	0	0	0	0	0	0	0	0	0	0	7.8051	0	0	0
B8R2H_VFD_S57_cat2_438	8.3184	7.4306	18.3929	10.9824	2.8596	5.5046	10.2809	2.9274	18.5553	9.1538	1.8075	30.9505	19.5319	7.4097	5.083
B8R2H_VFD_S57_cat2_44	3.2484	2.139	3.6862	5.0955	4.1927	2.4258	6.7889	5.1194	4.3487	3.003	0	15.2843	8.5001	3.256	2.0104
B8R2H_VFD_S57_cat2_440	0	0	0	0	0	0	0	0	0	0	0	0	0	0	0
B8R2H_VFD_S57_cat2_441	13.6638	11.9021	10.6468	10.1522	17.1227	14.14	13.07	9.5751	9.0494	7.0391	5.4177	16.3625	8.9024	14.0517	10.2454
B8R2H_VFD_S57_cat2_442	2.0571	0	2.7281	1.7632	36.9187	3.0758	3.6155	3.493	3.8974	3.2163	3.1548	6.173	4.0747	4.9108	3.3378
B8R2H_VFD_S57_cat2_443	0	0	0	0	0	0	0	0	0	0	0	0	0	0	0
B8R2H_VFD_S57_cat2_445	0	0	0	0	0	0	0	0	0	0	0	8.6668	0	0	0
B8R2H_VFD_S57_cat2_448	0	0	0	0	0	0	2.1892	2.5158	8.8863	5.1601	0	6.8289	1.4641	0	0
B8R2H_VFD_S57_cat2_449	2.2478	0	2.9448	4.5033	6.6356	4.077	4.0266	4.9632	10.1526	5.8592	0	10.4131	9.011	12.2716	7.106
B8R2H_VFD_S57_cat2_45	6.6094	4.9429	6.4403	6.5056	5.0292	4.5713	8.6217	6.6582	10.4777	7.6314	1.9478	17.3718	10.9667	6.987	4.487
B8R2H_VFD_S57_cat2_451	2.3845	0	7.5362	7.9313	3.7593	1.9225	2.6615	0	7.1545	3.8191	1.9236	13.7949	12.8168	2.4454	1.5497
B8R2H_VFD_S57_cat2_46	1.7793	0	0	0	0	0	0	0	0	0	0	21.0766	8.3543	0	0
B8R2H_VFD_S57_cat2_47	0	0	0	0	0	0	0	0	0	0	0	0	0	0	0
B8R2H_VFD_S57_cat2_49	0	0	0	0	0	0	0	0	0	0	0	0	0	0	0
B8R2H_VFD_S57_cat2_5	6.3696	3.3671	11.2607	8.6378	6.8359	2.7233	11.1942	8.132	13.3912	6.8737	3.4737	17.9584	11.8124	7.1908	5.5362
B8R2H_VFD_S57_cat2_50	0	0	0	0	0	0	0	0	0	0	0	11.5981	4.2494	0	0
B8R2H_VFD_S57_cat2_51	2.9201	0	2.1858	3.5238	1.8332	0	2.9902	0	3.2078	0	0	19.9856	0	6.597	0
B8R2H_VFD_S57_cat2_52	0	0	0	0	0	0	0	0	0	0	0	0	0	0	0
B8R2H_VFD_S57_cat2_53	0	0	0	0	0	0	0	0	0	0	0	15.3305	2.4716	0	0
B8R2H_VFD_S57_cat2_54	5.294	2.6014	2.8659	3.4636	8.0141	9.0169	5.049	4.213	4.5532	4.1449	2.0251	11.489	7.6281	5.5453	5.2312
B8R2H_VFD_S57_cat2_55	0	0	0	0	2.2271	0	1.4944	0	0	0	4.6909	13.2686	0	2.8717	0
B8R2H_VFD_S57_cat2_57	0	0	0	0	0	0	0	0	0	0	0	0	0	0	0
B8R2H_VFD_S57_cat2_58	0	0	0	0	0	0	0	0	0	0	0	0	0	0	0
B8R2H_VFD_S57_cat2_6	2.4445	3.2743	0	1.8272	2.0479	3.2142	0	0	5.0166	0	0	11.4559	3.0039	2.5383	0
B8R2H_VFD_S57_cat2_60	0	0	0	0	0	0	0	0	0	0	0	19.8701	10.0359	0	0
B8R2H_VFD_S57_cat2_64	0	0	0	0	0	0	0	0	2.64	4.1867	0	20.6965	7.6313	0	0
B8R2H_VFD_S57_cat2_66	2.4651	0	6.1445	3.9941	7.2572	0	4.5398	2.2629	15.7264	3.8006	0	18.9985	11.0994	8.6864	2.2899
B8R2H_VFD_S57_cat2_67	6.315	5.9341	13.509	9.76	2.019	0	11.9103	4.5731	8.2799	5.4717	0	10.9278	7.7758	0	2.0896
B8R2H_VFD_S57_cat2_69	5.2009	3.1463	5.1713	4.0052	3.6827	2.4872	6.172	3.8391	7.2365	4.9547	2.5013	10.7424	6.4686	6.3646	3.5195
B8R2H_VFD_S57_cat2_7	0	0	0	0	0	0	0	0	2.4371	0	0	11.8274	4.4193	6.0716	7.1027
B8R2H_VFD_S57_cat2_71	0	0	2.8089	2.3751	0	1.7423	0	0	2.4736	2.5609	0	12.2364	9.0841	5.1938	3.508
B8R2H_VFD_S57_cat2_75	0	0	0	0	0	0	1.5803	0	4.7426	4.0615	0	9.7709	4.1717	0	0
B8R2H_VFD_S57_cat2_76	1.6703	0	2.6499	2.6685	2.4389	0	3.0148	2.0791	2.6055	2.8251	0	12.6662	2.5882	2.8366	0
B8R2H_VFD_S57_cat2_77	0	0	2.0066	5.5499	5.5602	1.8838	0	0	0	0	0	14.8047	8.2219	3.1901	2.2534
B8R2H_VFD_S57_cat2_78	0	0	0	0	0	0	0	0	0	0	0	0	0	0	0
B8R2H_VFD_S57_cat2_8	0	0	0	0	0	0	0	0	2.7395	2.2073	0	33.7218	10.5022	0	0
B8R2H_VFD_S57_cat2_81	0	0	5.2822	4.0122	2.8875	2.1958	2.2855	0	3.3722	1.9886	0	10.6875	6.4369	0	0
B8R2H_VFD_S57_cat2_82	1.5587	0	2.6234	0	29.8496	2.0531	2.1058	3.9693	1.8664	2.9159	1.7882	17.4125	2.9917	0	0
B8R2H_VFD_S57_cat2_83	0	0	0	0	0	0	0	0	0	0	0	36.4305	0	0	0
B8R2H_VFD_S57_cat2_85	0	0	0	0	0	0	0	0	0	0	0	8.601	0	0	0
B8R2H_VFD_S57_cat2_86	0	0	0	0	0	0	0	0	0	0	0	0	0	0	0
B8R2H_VFD_S57_cat2_87	6.1409	0	0	0	2.7993	0	5.6455	2.9836	3.5243	0	0	6.1414	2.7944	2.9487	0
B8R2H_VFD_S57_cat2_88	0	0	7.3351	7.9873	0	0	4.4681	2.9962	10.5844	8.254	0	22.8106	16.2992	0	0
B8R2H_VFD_S57_cat2_93	0	0	3.2883	5.0138	0	0	0	0	0	0	0	13.5747	5.1224	0	0
B8R2H_VFD_S57_cat2_94	0	0	2.2558	2.5795	0	0	0	0	3.2111	1.8778	0	9.1633	5.0761	0	0
B8R2H_VFD_S57_cat2_96	0	0	0	0	0	0	0	0	0	0	0	11.9195	0	0	0
B8R2H_VFD_S57_cat2_97	1.6713	0	0	1.6166	0	0	5.2806	2.797	5.1377	2.6185	0	9.3576	5.91	3.0438	2.107
B8R2H_VFD_S57_cat2_99	2.4909	0	0	0	3.6624	0	0	0	1.6301	0	0	21.2554	0	0	0
B8R2H_VFD_S57_cat5_0	4.5604	2.0029	2.22	1.5783	3.8877	0	48.9744	4.1476	0	0	0	18.6562	4.3859	9.4472	0
B8R2H_VFD_S57_cat5_1	0	0	0	0	0	0	0	0	0	0	0	0	0	0	0
B8R2H_VFD_S57_cat5_10	5.9861	3.2292	6.176	5.9025	5.3152	3.484	8.1508	4.3389	4.7176	3.7057	1.8904	8.1877	4.4713	5.8572	3.8591
B8R2H_VFD_S57_cat5_12	5.695	3.872	4.901	3.8993	5.4139	4.0062	5.9483	2.7974	5.6808	2.3344	1.784	7.0006	3.7649	5.09	3.0125
B8R2H_VFD_S57_cat5_4	0	0	0	0	0	0	0	0	0	0	0	8.8583	7.275	0	0
B8R2H_VFD_S57_cat5_6	0	0	0	0	0	0	0	0	0	0	0	0	0	0	0
B8R2H_VFD_S57_cat5_8	8.859	3.1156	4.771	6.4366	6.2807	4.6621	7.2193	3.418	5.8844	3.2494	3.0208	11.0058	8.0712	5.0582	3.7633
B8R2H_VFD_S57_cat5_9	3.2963	0	2.1527	2.9269	0	0	0	0	1.6989	0	0	9.3618	3.9523	3.2603	2.6382
B8R2H_VFN_S50_cat1_1	0	0	0	0	0	0	0	0	0	0	0	0	0	0	0
B8R2H_VFN_S50_cat1_6	16.2629	9.0416	14.3003	15.6129	14.5363	10.5006	45.2773	35.8722	28.4617	16.5675	9.7294	25.7828	15.759	26.6943	15.2474
B8R2H_VFN_S50_cat2_0	0	0	0	0	0	0	0	0	0	0	0	0	0	0	0
B8R2H_VFN_S50_cat2_1	0	0	0	0	0	0	0	0	0	0	0	0	0	0	0
B8R2H_VFN_S50_cat2_101	7.0997	3.2779	3.4334	3.1474	13.0763	8.2117	4.1478	0	10.7363	8.0976	8.5317	29.509	17.2927	8.3785	5.5488
B8R2H_VFN_S50_cat2_102	0	0	0	0	0	0	0	0	0	0	0	0	0	0	0
B8R2H_VFN_S50_cat2_103	4.201	0	19.5896	18.8811	5.6931	3.6132	29.0517	10.9276	60.5837	19.1596	1.7559	49.349	24.7019	6.0004	5.7725
B8R2H_VFN_S50_cat2_104	0	0	0	0	0	0	0	0	0	0	0	0	0	0	0
B8R2H_VFN_S50_cat2_109	4.7319	2.5627	6.2015	4.9648	11.451	5.1064	4.0328	2.6119	2.4753	0	2.5782	36.4038	21.4254	10.2059	12.248
B8R2H_VFN_S50_cat2_11	0	0	0	0	0	0	0	0	0	0	0	0	0	0	0
B8R2H_VFN_S50_cat2_110	17.4972	7.092	19.4522	17.0743	12.4649	9.0521	13.3217	6.9078	20.9842	11.1541	9.4943	30.3228	16.9486	31.2782	18.3802
B8R2H_VFN_S50_cat2_111	6.6725	4.0357	4.2565	5.3188	12.472	8.1467	4.2952	4.2623	5.6184	3.6148	2.7784	11.5198	7.9165	12.2771	7.994
B8R2H_VFN_S50_cat2_112	0	0	0	0	0	0	0	0	0	0	0	0	0	0	0
B8R2H_VFN_S50_cat2_113	0	0	0	0	0	0	0	0	0	0	0	0	0	0	0
B8R2H_VFN_S50_cat2_115	0	0	0	0	0	0	0	0	0	0	0	0	0	0	0
B8R2H_VFN_S50_cat2_119	0	0	0	0	0	0	0	0	0	0	0	0	0	0	0
B8R2H_VFN_S50_cat2_12	0	0	0	0	0	0	0	0	0	0	0	0	0	0	0
B8R2H_VFN_S50_cat2_121	0	0	0	0	0	0	0	0	0	0	0	0	0	0	0
B8R2H_VFN_S50_cat2_122	0	0	0	0	0	0	0	0	0	0	0	0	0	0	0
B8R2H_VFN_S50_cat2_123	0	0	0	0	0	0	0	0	0	0	0	7.5501	9.3611	0	0
B8R2H_VFN_S50_cat2_131	0	0	0	0	0	4.8044	0	0	0	0	0	0	0	0	0
B8R2H_VFN_S50_cat2_134	0	0	0	0	0	0	0	0	0	0	0	15.3165	14.8163	0	0
B8R2H_VFN_S50_cat2_136	0	0	0	0	0	0	0	0	0	0	0	0	0	0	0
B8R2H_VFN_S50_cat2_140	0	0	0	0	0	0	0	0	0	0	0	0	0	0	0
B8R2H_VFN_S50_cat2_144	0	0	0	0	0	0	0	0	0	0	0	0	0	0	0
B8R2H_VFN_S50_cat2_145	0	0	0	0	0	0	0	0	0	0	0	0	0	0	0
B8R2H_VFN_S50_cat2_154	0	0	0	0	0	0	0	0	0	0	0	0	0	0	0
B8R2H_VFN_S50_cat2_155	6.7934	4.7294	6.3591	5.7281	6.2307	3.8018	5.7058	3.8731	4.9811	3.0441	3.1928	9.2597	6.7823	7.5799	3.2047
B8R2H_VFN_S50_cat2_165	1.9973	0	1.5856	2.0279	0	0	0	0	0	0	0	8.8093	7.3932	0	0
B8R2H_VFN_S50_cat2_167	0	0	4.7703	2.7695	0	0	0	0	3.394	0	0	0	7.4305	0	0
B8R2H_VFN_S50_cat2_169	0	0	0	0	0	0	0	0	0	0	0	0	0	0	0
B8R2H_VFN_S50_cat2_17	2.5443	0	1.7207	1.9321	4.4556	0	8.2473	3.7388	13.4678	7.2718	2.3042	8.6306	15.4296	1.8615	0
B8R2H_VFN_S50_cat2_178	2.0765	0	3.0146	3.1027	0	0	2.8199	2.1923	1.651	0	0	6.4474	6.7831	0	0
B8R2H_VFN_S50_cat2_18	0	0	0	0	0	0	0	0	0	0	0	0	0	0	0
B8R2H_VFN_S50_cat2_181	7.3918	4.3611	5.4683	5.4298	11.8684	9.6871	9.443	7.1455	16.8529	10.9352	5.1357	18.6987	12.6481	13.6384	7.7459
B8R2H_VFN_S50_cat2_185	0	0	0	0	0	0	0	0	0	0	0	0	6.995	0	0
B8R2H_VFN_S50_cat2_187	9.6664	4.7401	2.7384	3.1799	3.7122	1.8034	9.0081	0	10.025	2.8873	0	9.2066	25.621	2.649	7.3172
B8R2H_VFN_S50_cat2_188	0	0	0	0	0	0	0	0	0	0	0	0	10.4611	0	0
B8R2H_VFN_S50_cat2_189	12.93	8.2825	19.3562	14.8594	20.3008	21.4	20.3346	10.3837	8.0536	4.5904	7.3634	20.893	12.488	12.6294	8.7274
B8R2H_VFN_S50_cat2_19	0	0	0	0	0	0	0	0	0	0	0	0	10.6282	0	0
B8R2H_VFN_S50_cat2_191	0	0	0	0	0	0	0	0	0	0	0	0	8.7031	0	0
B8R2H_VFN_S50_cat2_2	5.8794	3.6868	5.5875	5.3974	3.7281	3.1095	6.2468	4.113	7.5818	5.1347	3.1296	14.258	11.0357	6.1786	3.6214
B8R2H_VFN_S50_cat2_20	0	0	0	0	0	0	0	0	0	0	0	0	0	0	0
B8R2H_VFN_S50_cat2_205	4.9381	1.7963	4.8888	4.1171	5.5967	4.0728	3.9613	2.4795	4.3829	3.2023	1.9712	5.837	7.8355	6.5274	4.6876
B8R2H_VFN_S50_cat2_21	0	0	0	0	0	0	0	0	0	0	0	0	0	0	0
B8R2H_VFN_S50_cat2_214	0	0	0	0	0	0	0	0	0	0	0	0	0	0	0
B8R2H_VFN_S50_cat2_215	4.9909	0	0	0	5.7526	4.0979	4.4996	0	4.9085	0	0	7.0332	5.2202	3.4357	0
B8R2H_VFN_S50_cat2_216	0	0	0	0	0	0	0	0	0	0	0	0	0	8.1273	5.2047
B8R2H_VFN_S50_cat2_217	0	0	0	0	2.2839	0	0	0	0	0	0	15.5649	7.6762	0	0
B8R2H_VFN_S50_cat2_219	0	0	0	0	0	0	0	0	0	0	0	0	0	0	0
B8R2H_VFN_S50_cat2_22	0	0	0	0	0	0	0	0	0	0	0	0	0	0	0
B8R2H_VFN_S50_cat2_228	1.5632	0	1.8199	0	0	0	0	0	0	0	0	0	7.2861	0	0
B8R2H_VFN_S50_cat2_229	0	0	0	1.5883	2.9648	0	6.3221	2.3694	8.6431	5.463	0	13.7314	8.3175	6.328	4.4554
B8R2H_VFN_S50_cat2_230	2.3284	0	8.0331	7.3363	9.4974	4.4859	4.5926	3.4155	4.2348	1.5529	4.2649	19.8867	9.0593	3.2348	2.6242
B8R2H_VFN_S50_cat2_234	0	0	0	0	0	0	0	0	0	0	0	3.5267	6.2607	0	0
B8R2H_VFN_S50_cat2_236	7.1607	0	0	0	0	0	0	0	0	0	0	0	9.1312	1.7988	4.039
B8R2H_VFN_S50_cat2_239	3.6982	2.5692	8.5981	8.861	4.5944	2.3151	6.5926	4.2839	8.7736	3.7309	2.6403	10.2161	8.3812	5.5079	3.1457
B8R2H_VFN_S50_cat2_240	0	0	0	0	0	0	0	0	0	0	0	0	6.9293	0	0
B8R2H_VFN_S50_cat2_250	0	0	0	0	0	0	0	0	0	0	0	0	0	0	0
B8R2H_VFN_S50_cat2_252	0	0	3.8423	2.0318	0	0	0	0	2.5165	0	0	0	6.9425	0	0
B8R2H_VFN_S50_cat2_255	0	0	0	3.4887	4.6531	3.5199	3.3865	3.7209	6.5868	4.2631	0	6.7837	6.8508	8.8808	5.2731
B8R2H_VFN_S50_cat2_262	0	0	0	0	0	0	0	1.7849	2.4516	2.7913	0	2.5138	19.845	0	2.8307
B8R2H_VFN_S50_cat2_263	5.256	0	3.0979	3.8666	3.1894	0	7.9241	2.4529	23.2038	8.8765	3.0187	14.6527	8.2165	6.4137	4.0816
B8R2H_VFN_S50_cat2_269	0	0	0	0	0	0	0	0	0	0	0	0	0	0	0
B8R2H_VFN_S50_cat2_27	0	0	0	0	0	0	0	0	0	0	0	0	0	0	0
B8R2H_VFN_S50_cat2_270	0	0	0	0	10.2475	0	0	0	14.6815	7.9029	0	15.29	9.5974	0	0
B8R2H_VFN_S50_cat2_273	10.0074	4.7606	4.949	4.4387	17.508	12.4004	6.2804	0	12.7492	10.6461	12.5435	34.5036	19.8604	13.3813	7.8098
B8R2H_VFN_S50_cat2_286	0	0	6.2799	0	0	0	9.4888	0	9.2635	0	0	0	0	0	0
B8R2H_VFN_S50_cat2_287	0	0	0	0	0	0	0	0	2.5779	0	0	5.2021	22.2971	0	0
B8R2H_VFN_S50_cat2_288	0	0	0	0	0	0	0	0	0	0	0	7.5663	5.7669	0	0
B8R2H_VFN_S50_cat2_298	5.392	2.4659	2.3491	2.554	8.7251	3.1622	8.3425	2.7435	7.0829	3.5514	1.7972	11.3693	8.3188	6.5479	3.2039
B8R2H_VFN_S50_cat2_301	5.5319	3.0448	5.1917	3.8034	7.5734	4.3479	6.1186	4.7554	7.7798	3.6359	2.5548	11.7033	7.8501	5.6824	2.8877
B8R2H_VFN_S50_cat2_302	0	0	0	0	0	0	0	0	0	0	0	4.5151	9.565	0	0
B8R2H_VFN_S50_cat2_303	0	0	0	0	0	0	0	0	0	0	0	0	0	0	0
B8R2H_VFN_S50_cat2_304	0	0	0	0	0	0	0	0	0	0	0	0	0	0	0
B8R2H_VFN_S50_cat2_306	0	0	0	0	0	0	0	0	0	0	0	0	7.5968	0	0
B8R2H_VFN_S50_cat2_307	0	0	0	0	0	0	0	0	0	0	0	0	0	0	0
B8R2H_VFN_S50_cat2_308	3.158	0	3.8654	0	0	0	0	0	0	0	0	14.6444	11.9811	3.2603	2.6716
B8R2H_VFN_S50_cat2_309	0	0	0	0	0	0	0	0	0	0	0	0	6.1869	0	0
B8R2H_VFN_S50_cat2_316	3.1933	0	3.8986	3.1963	2.6835	1.8418	5.4553	2.8621	32.864	10.7008	0	10.6917	7.3309	6.3049	3.8065
B8R2H_VFN_S50_cat2_318	0	0	0	0	0	0	0	0	0	0	0	0	0	0	0
B8R2H_VFN_S50_cat2_32	0	0	0	0	0	0	0	0	0	0	0	0	0	0	0
B8R2H_VFN_S50_cat2_33	0	0	0	0	0	0	0	0	0	0	0	0	19.0056	0	0
B8R2H_VFN_S50_cat2_35	0	0	0	0	0	0	0	0	0	0	0	0	0	0	0
B8R2H_VFN_S50_cat2_37	0	0	0	0	0	0	0	0	0	0	0	0	0	0	0
B8R2H_VFN_S50_cat2_38	142.696	67.2093	123.129	129.021	37.8783	23.804	13.7197	10.7575	12.3438	17.8079	3.0601	44.2228	18.6568	0	0
B8R2H_VFN_S50_cat2_41	5.0073	3.4556	9.6287	10.1125	7.3991	4.1749	11.5949	8.1014	6.8212	5.6241	3.1342	11.9861	10.7505	6.6687	5.4113
B8R2H_VFN_S50_cat2_43	0	0	0	0	0	0	0	0	0	0	0	0	0	0	0
B8R2H_VFN_S50_cat2_44	5.6332	0	0	0	3.2617	4.3223	3.24	2.2471	5.1219	2.527	1.8056	11.7805	13.3699	4.0485	5.8535
B8R2H_VFN_S50_cat2_45	20.4528	13.8842	12.9458	12.1953	12.7665	8.5539	21.1761	19.5693	18.2436	10.4639	7.6235	29.4811	21.1745	16.2685	9.2196
B8R2H_VFN_S50_cat2_47	0	0	0	0	0	0	0	0	0	0	0	0	0	0	0
B8R2H_VFN_S50_cat2_48	10.1237	5.7352	2.3311	3.574	12.7424	4.6004	4.9809	5.0369	14.2527	1.9707	0	17.3074	26.9095	3.3633	3.6331
B8R2H_VFN_S50_cat2_49	0	0	0	0	0	0	0	2.4843	3.3506	0	0	8.9337	10.6981	0	0
B8R2H_VFN_S50_cat2_5	0	0	0	0	0	0	0	0	0	0	0	0	0	0	0
B8R2H_VFN_S50_cat2_50	13.1523	7.2241	9.9521	10.96	34.9228	28.476	16.7289	10.2454	7.0002	6.2075	4.8439	11.1369	11.0518	3.0235	3.9702
B8R2H_VFN_S50_cat2_51	0	0	0	0	0	0	0	0	0	0	0	0	0	0	0
B8R2H_VFN_S50_cat2_54	0	0	0	0	0	0	0	0	3.6118	3.5064	0	11.1475	9.9701	0	0
B8R2H_VFN_S50_cat2_56	10.5374	6.8815	6.0143	5.7763	7.7958	4.9444	9.3976	6.6369	11.6547	5.9883	4.6914	21.3541	16.9288	5.9361	3.2473
B8R2H_VFN_S50_cat2_57	0	0	0	0	0	0	0	0	0	0	0	0	0	0	0
B8R2H_VFN_S50_cat2_58	1.4553	2.88	0	3.5629	6.4344	11.6716	0	2.4365	6.4774	3.2054	1.7914	0	11.5692	0	6.9433
B8R2H_VFN_S50_cat2_6	0	0	0	0	0	0	0	0	0	0	0	0	0	0	0
B8R2H_VFN_S50_cat2_60	15.392	7.984	16.9057	17.3891	16.3536	12.4484	17.2691	11.949	20.5931	16.9077	6.2792	32.9364	23.9913	21.1997	13.3566
B8R2H_VFN_S50_cat2_62	0	0	0	0	0	0	0	0	0	0	0	0	0	0	0
B8R2H_VFN_S50_cat2_64	0	0	0	0	0	0	0	0	0	0	0	0	0	0	0
B8R2H_VFN_S50_cat2_65	7.174	3.9165	5.2969	4.4755	9.2836	7.6769	8.841	4.2743	7.8027	5.6661	4.8245	40.469	27.8185	6.3513	4.2628
B8R2H_VFN_S50_cat2_66	0	0	0	0	0	0	0	0	0	0	0	0	12.0544	0	0
B8R2H_VFN_S50_cat2_68	0	0	0	0	0	0	0	0	0	0	0	4.091	14.1126	0	0
B8R2H_VFN_S50_cat2_69	0	0	0	0	0	0	0	0	0	0	0	3.8499	7.5058	0	0
B8R2H_VFN_S50_cat2_7	0	0	0	0	0	0	0	0	0	0	0	0	0	0	0
B8R2H_VFN_S50_cat2_70	0	0	0	0	0	0	0	0	0	0	0	0	0	0	0
B8R2H_VFN_S50_cat2_73	15.6915	9.98	24.314	22.2977	33.4855	28.7543	27.3318	13.1505	14.0637	7.6265	12.0085	25.2478	14.3609	29.8657	17.9438
B8R2H_VFN_S50_cat2_74	0	0	0	0	0	0	0	0	0	0	0	0	0	0	0
B8R2H_VFN_S50_cat2_75	0	0	0	0	0	0	0	0	0	0	0	0	0	0	0
B8R2H_VFN_S50_cat2_79	0	0	0	0	0	0	10.9436	4.1302	23.6653	7.9965	0	27.13	12.2373	3.4531	2.3675
B8R2H_VFN_S50_cat2_87	9.9712	7.2401	13.9672	11.4273	11.2627	9.4126	14.406	11.8464	9.5476	7.2425	0	9.1068	7.0759	16.325	10.4057
B8R2H_VFN_S50_cat2_9	0	0	0	0	0	0	0	0	0	0	0	0	0	0	0
B8R2H_VFN_S50_cat2_90	0	0	0	0	0	0	0	0	0	0	0	0	0	0	0
B8R2H_VFN_S50_cat2_91	0	0	0	0	0	0	0	0	0	0	0	0	0	0	0
B8R2H_VFN_S50_cat2_94	30.4079	10.9129	30.128	26.8308	16.9379	10.6268	17.4489	11.8206	13.6738	9.7774	12.2064	34.5222	14.7663	22.0545	11.2693
B8R2H_VFN_S50_cat2_95	13.5358	13.4736	19.3141	19.3313	9.7327	5.9582	34.1405	11.135	30.4638	6.9525	5.2001	19.2533	16.3447	15.3094	11.7861
B8R2H_VFN_S50_cat2_97	0	0	0	0	0	0	0	0	0	0	0	0	0	0	0
B8R2H_VFN_S50_cat2_99	0	0	0	0	0	0	0	0	7.5045	3.1023	4.8968	10.8634	8.6663	14.646	9.5997
B8R2H_VFN_S50_cat5_2	0	0	0	0	0	0	0	0	0	0	0	0	0	0	0
B8R2L_VFD_S56_cat1_2	3.3388	4.175	13.5408	10.8655	3.9723	1.7093	5.8837	2.3585	13.3915	6.0135	0	4.9179	5.4725	9.3173	5.7394
B8R2L_VFD_S56_cat1_3	5.3676	4.7688	5.9732	6.6201	10.6139	7.754	9.2526	7.2384	7.5329	5.2455	0	2.176	2.6127	10.687	5.8117
B8R2L_VFD_S56_cat1_5	0	0	0	0	0	0	0	0	0	0	0	0	0	5.3018	4.9574
B8R2L_VFD_S56_cat2_10	37.8053	23.5111	0	0	0	0	0	0	0	0	2.9215	0	0	13.6618	3.661
B8R2L_VFD_S56_cat2_104	5.213	3.2839	5.0883	4.8576	7.4457	4.4735	5.8688	4.151	8.3389	6.7884	2.4676	7.7846	5.1492	10.7521	5.8328
B8R2L_VFD_S56_cat2_109	7.7603	4.216	6.1816	6.8795	11.0762	7.4289	9.9667	7.7345	7.0139	3.4946	6.2033	10.5708	6.9721	29.9674	16.961
B8R2L_VFD_S56_cat2_11	0	0	0	0	0	0	0	0	0	0	0	0	0	0	0
B8R2L_VFD_S56_cat2_110	3.7553	0	0	1.4656	8.5343	0	7.816	4.6931	4.5874	2.2814	0	0	0	76.3853	4.4001
B8R2L_VFD_S56_cat2_111	11.3879	4.9897	3.9437	2.365	10.8289	8.3047	12.0504	11.7051	17.5662	10.7025	6.0413	13.5149	7.6513	20.2596	15.542
B8R2L_VFD_S56_cat2_112	8.4895	6.7335	23.9969	21.2122	45.484	17.9229	20.6226	17.2139	0	0	6.817	15.6113	7.5151	31.7252	20.426
B8R2L_VFD_S56_cat2_113	11.2281	3.8122	0	1.8138	31.39	19.7673	22.3861	10.8715	5.8307	2.764	9.5796	4.3751	2.1919	12.1506	9.4139
B8R2L_VFD_S56_cat2_114	0	0	0	0	0	0	0	0	5.3251	0	0	0	0	17.3644	17.4519
B8R2L_VFD_S56_cat2_117	0	0	0	0	0	0	0	0	0	0	0	0	0	15.9049	12.3689
B8R2L_VFD_S56_cat2_118	8.0821	0	15.3812	24.2013	14.0593	0	20.9445	10.1314	20.0974	0	0	16.3252	0	0	0
B8R2L_VFD_S56_cat2_119	0	0	0	0	0	0	0	0	0	0	0	0	0	0	0
B8R2L_VFD_S56_cat2_120	0	0	0	0	0	0	0	0	0	0	0	0	0	0	0
B8R2L_VFD_S56_cat2_121	8.7206	4.9977	1.5443	2.0914	4.2324	2.5213	2.1009	0	0	0	2.0554	0	0	11.2201	6.367
B8R2L_VFD_S56_cat2_123	1.6545	0	0	0	2.3033	0	0	0	2.1013	0	0	0	0	7.9969	4.0756
B8R2L_VFD_S56_cat2_124	0	0	0	0	0	0	0	0	5.7439	2.4494	0	3.7519	2.09	8.605	5.6002
B8R2L_VFD_S56_cat2_125	3.6167	3.1107	4.344	4.6379	4.6049	2.8026	3.6294	3.8589	4.67	3.7539	2.277	9.8765	6.7322	7.6633	4.9501
B8R2L_VFD_S56_cat2_127	0	0	3.4594	3.4254	4.052	2.8765	2.2657	0	12.87	6.8943	2.991	11.4586	8.0508	20.7316	12.9395
B8R2L_VFD_S56_cat2_13	0	0	0	0	0	0	0	0	0	0	0	0	0	0	0
B8R2L_VFD_S56_cat2_130	0	0	0	0	0	0	0	0	0	0	0	0	0	10.0309	6.4369
B8R2L_VFD_S56_cat2_131	5.9306	3.9547	2.5334	2.077	7.1962	4.844	2.6906	0	1.9089	1.456	2.1711	5.0127	3.7863	9.9912	4.3932
B8R2L_VFD_S56_cat2_132	6.4419	5.0106	8.3473	8.9375	10.1308	6.1655	4.2319	4.9262	5.8062	5.5433	3.9344	5.8275	4.9432	11.3091	6.4986
B8R2L_VFD_S56_cat2_133	1.9299	0	2.2275	2.1322	2.6375	0	2.2759	3.0185	2.2172	2.2614	1.6389	4.8612	3.4084	16.6301	9.5218
B8R2L_VFD_S56_cat2_134	0	0	0	0	0	0	1.933	0	7.1295	0	0	3.1513	0	8.642	2.5991
B8R2L_VFD_S56_cat2_136	0	0	0	0	0	0	0	0	0	0	0	0	0	0	0
B8R2L_VFD_S56_cat2_138	0	0	0	0	0	1.9428	0	0	0	0	5.4168	5.5164	2.8371	107.616	83.2304
B8R2L_VFD_S56_cat2_139	0	0	0	2.1167	0	0	0	0	0	0	0	0	0	8.6215	4.7774
B8R2L_VFD_S56_cat2_14	0	0	0	0	0	0	0	0	0	0	0	0	0	0	0
B8R2L_VFD_S56_cat2_140	0	0	0	0	0	0	0	0	0	0	0	0	0	0	0
B8R2L_VFD_S56_cat2_142	0	0	0	0	0	0	0	0	0	0	0	0	0	0	0
B8R2L_VFD_S56_cat2_143	6.669	5.6573	3.6495	2.5416	7.5747	7.3167	5.2753	3.9309	4.8358	2.7165	3.979	2.6617	2.4627	31.2354	16.8754
B8R2L_VFD_S56_cat2_144	0	0	0	0	11.718	0	0	0	0	0	0	0	0	9.4233	0
B8R2L_VFD_S56_cat2_15	0	0	0	0	0	0	0	0	0	0	0	0	0	0	0
B8R2L_VFD_S56_cat2_150	0	0	0	0	0	0	0	0	0	0	0	0	0	0	0
B8R2L_VFD_S56_cat2_157	0	0	0	0	0	0	0	0	0	0	0	0	0	0	0
B8R2L_VFD_S56_cat2_159	8.2884	5.8592	7.719	8.4816	6.5937	4.6435	9.8944	7.7997	11.1606	5.8692	4.5077	11.1093	7.088	12.0953	7.6173
B8R2L_VFD_S56_cat2_162	0	0	0	0	0	0	0	0	0	0	0	0	0	0	0
B8R2L_VFD_S56_cat2_164	0	0	0	0	0	0	0	0	0	0	0	0	0	8.4859	0
B8R2L_VFD_S56_cat2_166	0	0	0	0	0	0	0	0	0	0	0	0	0	7.6326	3.3518
B8R2L_VFD_S56_cat2_167	8.1844	4.8366	3.3808	3.7366	5.275	2.5	3.8745	3.0369	5.2917	2.8372	2.0172	3.4676	3.5198	12.6069	6.2209
B8R2L_VFD_S56_cat2_169	5.0258	2.6913	2.5637	4.7037	6.3203	7.1986	0	3.5885	0	0	2.0719	0	0	10.2132	5.7996
B8R2L_VFD_S56_cat2_17	0	0	0	0	0	0	0	0	0	0	0	0	0	0	0
B8R2L_VFD_S56_cat2_170	3.395	1.8297	0	0	5.8707	3.0173	0	0	2.1902	0	0	2.696	0	19.2516	10.9223
B8R2L_VFD_S56_cat2_171	0	0	0	0	0	0	0	0	0	0	0	6.1662	3.2904	7.3471	0
B8R2L_VFD_S56_cat2_172	0	0	3.8962	4.1786	3.6057	2.1262	1.9178	0	3.8343	3.2731	2.387	4.8924	4.9866	8.1933	4.9234
B8R2L_VFD_S56_cat2_173	0	0	0	0	10.5072	6.6546	0	0	0	0	0	0	0	9.741	2.9433
B8R2L_VFD_S56_cat2_177	0	0	0	4.9875	0	0	0	0	4.405	0	0	9.9377	5.444	7.9556	0
B8R2L_VFD_S56_cat2_179	0	0	0	0	0	0	0	0	0	0	0	0	0	0	0
B8R2L_VFD_S56_cat2_180	0	0	0	0	0	0	0	0	0	0	0	0	0	9.0039	0
B8R2L_VFD_S56_cat2_182	13.9589	5.6272	11.5998	9.2913	9.9239	6.6706	12.0408	6.6762	27.3573	12.6271	6.3025	14.2872	9.8058	16.5091	9.3935
B8R2L_VFD_S56_cat2_183	0	0	0	0	0	0	0	0	0	0	0	0	0	0	0
B8R2L_VFD_S56_cat2_186	0	0	0	0	0	0	0	0	0	0	0	0	0	0	0
B8R2L_VFD_S56_cat2_187	1.7859	4.145	2.8343	4.4056	0	0	2.895	0	0	6.3524	0	0	0	13.9033	3.0889
B8R2L_VFD_S56_cat2_194	0	0	0	0	0	0	0	0	0	0	0	0	0	6.8788	3.7841
B8R2L_VFD_S56_cat2_195	1.5022	3.0668	2.1662	3.7761	0	0	2.6504	0	0	3.2498	0	0	0	12.987	2.5752
B8R2L_VFD_S56_cat2_196	0	0	0	0	0	0	0	0	0	0	0	0	2.1597	11.554	0
B8R2L_VFD_S56_cat2_197	1.3313	0	0	0	0	0	0	0	0	0	0	0	0	11.0711	2.9035
B8R2L_VFD_S56_cat2_199	0	0	1.949	1.971	0	0	4.205	1.7488	0	0	0	2.2779	2.5402	7.1192	3.1249
B8R2L_VFD_S56_cat2_20	0	0	0	0	0	0	0	0	0	0	0	0	0	0	0
B8R2L_VFD_S56_cat2_200	0	0	2.7619	1.9152	6.1286	2.6906	11.0257	4.1089	7.5665	3.8002	1.8639	5.8142	5.5802	12.3064	6.7522
B8R2L_VFD_S56_cat2_201	5.2885	3.7339	4.7158	5.5351	6.1073	3.4123	6.5387	5.7444	6.2005	3.9469	2.4057	10.5067	6.9607	11.3623	7.8301
B8R2L_VFD_S56_cat2_203	4.0092	2.8733	4.3549	4.7368	5.5962	2.4796	4.6386	4.3983	5.1889	3.2936	1.7182	8.375	5.4228	12.0784	8.776
B8R2L_VFD_S56_cat2_205	0	0	0	0	2.1265	0	0	0	3.4941	2.2987	0	3.1184	1.8377	11.5491	6.3604
B8R2L_VFD_S56_cat2_206	5.9948	3.9064	4.6233	6.9494	8.1675	5.7212	8.4664	4.9467	7.2446	3.9686	2.1131	7.4021	4.7158	12.3711	7.3391
B8R2L_VFD_S56_cat2_207	0	0	0	0	0	0	0	0	0	0	0	0	0	0	0
B8R2L_VFD_S56_cat2_208	6.9899	4.2227	8.6935	7.9208	11.7662	8.3137	6.7716	5.2387	4.4561	5.6581	2.6958	12.0945	6.7905	8.5444	5.0747
B8R2L_VFD_S56_cat2_209	0	0	0	0	0	0	0	0	0	0	0	0	0	0	0
B8R2L_VFD_S56_cat2_211	0	0	0	0	0	0	0	0	0	1.5858	0	0	0	7.1196	2.7929
B8R2L_VFD_S56_cat2_212	0	0	0	0	0	0	0	0	0	0	0	0	0	8.8525	2.0044
B8R2L_VFD_S56_cat2_214	0	0	0	0	0	0	0	0	0	0	0	3.761	1.542	9.3883	5.3911
B8R2L_VFD_S56_cat2_218	5.8287	3.6492	4.8542	5.8922	4.4247	2.449	8.2009	4.7839	6.7078	2.9461	2.2561	5.8985	4.4191	17.7071	11.0147
B8R2L_VFD_S56_cat2_220	0	0	0	0	0	0	0	0	0	0	0	0	0	14.2997	12.1782
B8R2L_VFD_S56_cat2_221	0	0	0	0	4.5869	0	0	0	0	0	0	0	0	9.34	2.9269
B8R2L_VFD_S56_cat2_223	14.026	10.2175	15.3574	14.4362	23.8802	14.3073	13.2294	17.8712	7.1525	2.9239	6.4465	9.607	14.6346	14.9532	2.9915
B8R2L_VFD_S56_cat2_227	13.7902	3.1386	13.5648	9.8173	4.4252	0	6.8673	2.2195	0	0	1.7824	3.4551	2.6816	15.3883	3.9658
B8R2L_VFD_S56_cat2_229	11.1833	5.1678	6.3712	4.6894	42.2805	10.2894	7.2688	5.1696	11.1996	7.5143	6.2731	13.73	7.8104	10.1918	6.8157
B8R2L_VFD_S56_cat2_23	5.9906	4.5325	2.3695	3.0295	4.7554	2.8238	2.5228	2.4839	3.1549	0	1.6352	3.781	2.1831	12.4564	8.5331
B8R2L_VFD_S56_cat2_230	0	0	0	0	3.9574	1.7619	0	0	0	0	0	1.6944	0	8.1921	0
B8R2L_VFD_S56_cat2_231	0	0	0	0	0	0	0	0	0	0	2.2722	0	0	8.7306	7.5183
B8R2L_VFD_S56_cat2_232	2.7886	2.3441	4.7303	4.2426	2.8739	2.7572	6.1242	4.2945	4.6723	2.2678	3.9578	5.2189	3.8666	14.1981	8.7743
B8R2L_VFD_S56_cat2_234	3.4698	2.7691	3.0303	4.0032	4.5627	3.3567	3.0843	3.7059	2.1402	0	0	2.5818	1.693	16.8835	9.5447
B8R2L_VFD_S56_cat2_235	14.2194	6.6141	6.0708	5.0094	27.1777	15.6286	10.8	11.3207	5.6082	2.4209	4.9423	5.9911	3.3302	11.8158	6.1028
B8R2L_VFD_S56_cat2_236	0	0	0	0	0	0	0	0	0	0	0	0	0	7.3696	3.5197
B8R2L_VFD_S56_cat2_238	0	0	0	0	0	0	4.6873	5.2772	16.1342	3.5991	0	16.0085	5.0239	6.7422	5.908
B8R2L_VFD_S56_cat2_24	0	0	0	0	0	0	0	0	0	0	0	0	0	0	0
B8R2L_VFD_S56_cat2_241	4.7587	2.0072	0	0	7.6995	3.7452	0	0	3.3957	0	0	4.5058	2.1979	27.0719	14.3488
B8R2L_VFD_S56_cat2_242	0	0	0	0	0	0	0	0	0	0	0	0	0	0	0
B8R2L_VFD_S56_cat2_246	0	0	0	0	0	0	0	0	0	0	0	0	0	7.2628	6.5182
B8R2L_VFD_S56_cat2_247	0	0	0	0	1.4903	0	0	1.484	0	0	2.3385	0	0	8.8737	1.8247
B8R2L_VFD_S56_cat2_25	0	0	0	0	0	0	0	0	0	0	0	0	0	0	0
B8R2L_VFD_S56_cat2_251	7.4826	4.609	11.6333	11.4222	16.4072	11.0499	11.6718	7.7058	17.5281	10.9538	4.1198	16.9359	12.0147	21.6351	12.182
B8R2L_VFD_S56_cat2_252	17.8326	5.44	5.5256	4.8489	3.8808	0	6.2848	3.6576	4.7141	0	4.3634	5.053	4.4062	11.6988	6.8013
B8R2L_VFD_S56_cat2_253	0	0	0	0	6.3604	2.1456	2.2661	0	4.8048	2.1291	2.3582	2.0861	1.4126	6.7826	4.3087
B8R2L_VFD_S56_cat2_255	21.2306	11.9961	5.9213	4.5558	12.7743	9.3153	4.9945	3.4273	0	0	4.2394	2.8343	2.4523	7.6609	4.9158
B8R2L_VFD_S56_cat2_257	4.7876	3.6466	0	3.3778	5.153	1.633	15.7215	5.1341	21.9535	7.5499	2.2583	36.1616	12.3255	10.1255	5.8156
B8R2L_VFD_S56_cat2_258	5.0548	2.3506	2.308	2.9347	7.3355	4.3468	1.6442	0	1.9712	0	2.8273	2.6324	2.0801	6.7272	3.9239
B8R2L_VFD_S56_cat2_26	5.08	2.5572	2.5585	2.7004	7.2273	3.8612	4.8264	3.6969	2.4508	1.713	0	3.0545	1.5319	14.5659	8.0726
B8R2L_VFD_S56_cat2_260	3.118	2.3957	0	0	3.5559	2.0525	0	0	0	0	0	0	0	6.5306	2.9792
B8R2L_VFD_S56_cat2_261	10.5434	5.9324	8.0731	7.0292	15.2915	11.8841	12.8456	7.0026	8.8856	3.5239	8.4512	5.3068	3.4628	20.1828	14.0818
B8R2L_VFD_S56_cat2_264	0	0	0	0	0	0	0	0	0	0	0	0	0	0	0
B8R2L_VFD_S56_cat2_265	3.0845	2.8799	2.833	3.2177	5.3676	4.3017	2.9525	2.7605	2.9335	2.4272	2.4585	3.4662	2.6779	7.1869	4.8066
B8R2L_VFD_S56_cat2_27	0	0	0	0	0	0	0	0	0	0	0	0	0	0	0
B8R2L_VFD_S56_cat2_274	4.7804	0	0	0	0	0	0	0	0	0	1.7341	0	0	6.3445	2.8692
B8R2L_VFD_S56_cat2_275	0	0	0	0	0	0	0	0	0	0	0	0	0	0	0
B8R2L_VFD_S56_cat2_281	4.5377	2.2176	1.4844	1.5763	9.2746	2.4543	2.9332	2.714	4.6215	6.2853	6.7317	0	0	9.5459	7.2326
B8R2L_VFD_S56_cat2_283	7.723	2.778	9.6308	7.9975	4.2402	3.4781	9.4282	4.4308	2.9128	4.241	2.2133	6.4757	4.5792	5.3674	3.1457
B8R2L_VFD_S56_cat2_286	0	0	0	4.4759	2.2092	0	0	0	0	0	0	0	0	8.0905	4.2013
B8R2L_VFD_S56_cat2_29	0	0	0	0	0	0	0	0	0	0	0	0	0	0	0
B8R2L_VFD_S56_cat2_290	0	0	0	0	0	0	0	0	0	0	0	0	0	0	0
B8R2L_VFD_S56_cat2_292	0	0	0	0	0	2.6873	0	0	5.3268	2.0182	1.6592	4.6943	2.9445	13.776	8.5926
B8R2L_VFD_S56_cat2_295	1.6385	0	2.4843	2.6001	4.8836	2.1232	4.8246	2.3753	5.4585	2.8279	1.7023	5.7356	3.7708	10.0094	4.9238
B8R2L_VFD_S56_cat2_297	8.9527	4.3675	0	0	2.9903	1.7376	0	0	0	0	8.3257	0	0	57.2799	32.6408
B8R2L_VFD_S56_cat2_298	0	0	0	0	0	0	0	0	0	0	0	0	0	10.682	5.1721
B8R2L_VFD_S56_cat2_3	0	0	0	0	0	0	0	0	0	0	0	0	0	20.3001	43.8662
B8R2L_VFD_S56_cat2_30	0	0	0	0	0	0	0	0	0	0	0	0	0	0	0
B8R2L_VFD_S56_cat2_300	1.3914	1.8283	1.9583	0	3.2478	4.4539	0	2.6761	0	0	2.8714	0	0	8.0816	0
B8R2L_VFD_S56_cat2_301	4.9871	0	0	4.5805	6.5087	0	8.1792	0	8.849	4.8146	0	9.9523	6.8136	9.5442	7.5117
B8R2L_VFD_S56_cat2_302	15.7105	21.4617	13.519	11.701	7.0843	5.6976	13.3888	3.7424	17.2719	7.1536	3.4281	14.9587	11.7868	16.3357	3.2046
B8R2L_VFD_S56_cat2_304	0	0	0	0	0	0	0	0	0	0	0	0	0	0	0
B8R2L_VFD_S56_cat2_305	0	0	0	0	0	0	0	0	0	0	0	0	0	0	0
B8R2L_VFD_S56_cat2_306	0	0	0	0	0	0	0	0	0	0	0	0	0	0	0
B8R2L_VFD_S56_cat2_31	0	0	0	0	0	0	0	0	0	0	0	0	0	0	0
B8R2L_VFD_S56_cat2_313	0	0	3.8925	4.4996	0	0	5.1587	5.1782	11.7968	4.924	0	4.2917	2.0652	12.904	7.2156
B8R2L_VFD_S56_cat2_314	11.9452	5.5742	14.4653	10.2342	13.3236	6.1328	10.5276	10.339	17.6452	12.4684	7.2986	18.1753	11.0753	14.4226	8.6388
B8R2L_VFD_S56_cat2_316	2.4189	0	0	0	0	0	0	0	7.4873	3.4274	0	0	1.4438	19.4549	14.0581
B8R2L_VFD_S56_cat2_318	0	0	0	0	0	0	0	0	0	0	0	0	0	0	0
B8R2L_VFD_S56_cat2_320	5.2141	3.1692	3.8813	5.4143	6.6127	5.9482	6.7855	4.3323	5.9329	3.4298	1.6652	4.9527	4.371	11.4761	6.3263
B8R2L_VFD_S56_cat2_321	1.5581	0	0	0	0	2.1863	0	0	3.7018	1.8131	1.7119	4.192	2.2911	10.5382	6.0929
B8R2L_VFD_S56_cat2_323	2.1823	0	2.7045	3.3219	2.4194	1.9723	3.4305	2.028	3.0409	1.946	0	2.0848	1.7898	8.749	4.685
B8R2L_VFD_S56_cat2_326	0	0	0	0	0	0	0	0	0	0	0	0	0	9.8546	12.4191
B8R2L_VFD_S56_cat2_327	2.4025	1.8755	0	0	0	0	0	0	0	0	2.0385	0	0	8.2466	2.5889
B8R2L_VFD_S56_cat2_329	3.6639	0	3.3408	3.811	3.1481	2.2057	6.2661	3.8953	5.9259	4.5303	2.2652	6.9507	5.2754	8.5848	4.6965
B8R2L_VFD_S56_cat2_330	0	0	0	0	0	0	0	0	0	0	0	4.8561	0	7.8127	3.1032
B8R2L_VFD_S56_cat2_331	5.4546	0	3.649	5.0103	5.8702	3.8653	4.4491	3.4816	10.0993	6.5084	3.5126	7.2865	3.5034	20.923	12.2633
B8R2L_VFD_S56_cat2_332	0	0	0	0	0	0	0	0	0	0	0	0	0	0	0
B8R2L_VFD_S56_cat2_334	6.8966	4.3746	2.1141	2.1494	8.3252	5.256	2.9933	1.4919	2.3842	1.6789	2.5245	4.5591	4.2321	9.6531	5.8039
B8R2L_VFD_S56_cat2_335	4.1138	2.2579	0	0	2.236	1.8581	3.4861	2.8501	0	0	0	0	0	7.9081	4.3263
B8R2L_VFD_S56_cat2_337	2.8429	0	2.1275	2.6661	8.7762	5.9234	6.5766	4.5645	5.6032	3.1118	2.1868	4.4425	2.7002	7.3592	4.9657
B8R2L_VFD_S56_cat2_338	0	0	0	0	0	0	0	0	0	0	0	0	0	0	0
B8R2L_VFD_S56_cat2_339	52.7117	33.8093	35.6371	34.6052	54.9331	32.5728	19.7327	14.9618	8.1799	5.5499	14.4055	7.9304	7.002	30.2902	18.5618
B8R2L_VFD_S56_cat2_342	2.8712	0	0	0	2.0077	0	0	0	0	0	0	0	0	11.6277	6.9884
B8R2L_VFD_S56_cat2_344	5.5166	2.7517	4.5343	3.4931	4.9391	5.5987	5.6345	3.0441	5.0352	3.5038	2.6728	5.1229	3.3803	8.7849	5.301
B8R2L_VFD_S56_cat2_345	4.8116	2.6653	4.0003	1.5646	4.7529	0	1.8045	0	0	0	1.3859	0	0	10.5099	5.6583
B8R2L_VFD_S56_cat2_346	5.9153	1.8085	4.3121	2.4963	9.0932	5.5733	4.4018	4.6337	3.0316	2.9919	1.5583	0	1.4845	13.5735	9.0605
[truncated: 178 more rows]
