# Supplementary material for: DNase Treatment Improves Viral Enrichment in Agricultural Soil Viromes
Source: mSystems. 2021 Sep 7;6(5):e00614-21. doi: 10.1128/mSystems.00614-21 (PMC8547471; doi:10.1128/mSystems.00614-21)
Supplement: DATA SET S3 [file msystems.00614-21-sd003.xlsx]

## Sheet: Data Set S3
### Data Set S3, vOTU coverage tables using stringent vOTU detection criteria
vOTU	B0H_VFD_S52	B0H_VFN_S44	B0L_VFD_S51	B0L_VFN_S43	B2R2H_VFD_S54	B2R2H_VFN_S46	B2R2L_VFD_S53	B2R2L_VFN_S45	B3R2H_VFD_S55	B3R2H_VFN_S48	B3R2L_VFN_S47	B8R2H_VFD_S57	B8R2H_VFN_S50	B8R2L_VFD_S56	B8R2L_VFN_S49
B0H_VFD_S52_cat1_0	15.0175	12.5825	25.7073	27.2549	14.2596	6.9282	46.1107	25.7149	25.8778	8.1315	12.9127	63.4882	50.5541	54.9782	34.9852
B0H_VFD_S52_cat1_1	16.7471	10.3939	14.8796	13.5929	16.1545	10.2393	21.0406	15.2272	21.0478	13.2085	9.3498	22.6337	15.9183	29.0113	18.145
B0H_VFD_S52_cat1_3	7.5732	0	0	0	0	0	0	0	0	0	0	0	0	0	0
B0H_VFD_S52_cat1_4	14.4714	0	14.5064	0	9.6911	0	10.5077	0	7.0595	0	0	4.6448	0	10.2237	0
B0H_VFD_S52_cat1_5	13.3382	0	0	0	8.9244	0	5.5331	0	3.8708	0	0	7.3619	0	6.5313	0
B0H_VFD_S52_cat1_6	16.4665	0	0	0	5.9274	0	3.5842	0	4.9729	0	0	7.8856	0	0	0
B0H_VFD_S52_cat1_7	9.7664	0	11.7387	0	7.2899	0	14.6555	0	5.1176	0	0	9.5118	0	6.8767	0
B0H_VFD_S52_cat2_0	11.5887	8.2061	11.0988	12.3777	25.023	13.2463	16.6228	13.8549	0	0	5.3741	9.7979	7.5476	26.8192	13.8993
B0H_VFD_S52_cat2_1	9.0148	0	6.299	0	14.7726	0	7.6429	0	12.0313	0	0	13.9449	0	5.3472	0
B0H_VFD_S52_cat2_10	14.5632	9.701	2.8776	4.3591	13.2119	6.8234	18.2934	12.6687	2.6655	0	2.428	0	0	8.5679	3.5689
B0H_VFD_S52_cat2_100	8.8218	0	2.7054	0	5.3942	0	1.9705	0	3.7092	0	0	2.3626	0	0	0
B0H_VFD_S52_cat2_101	18.9839	11.0154	2.6165	2.7716	0	0	4.1672	2.9323	0	0	1.6239	0	0	2.2565	0
B0H_VFD_S52_cat2_102	10.0198	0	0	0	6.7059	0	0	0	5.5187	0	0	2.8186	0	1.7449	0
B0H_VFD_S52_cat2_104	13.4024	3.7296	4.1702	2.2855	13.268	10.3408	3.8547	2.1755	0	2.8251	3.3276	12.733	7.5734	2.9945	3.2343
B0H_VFD_S52_cat2_105	36.3914	6.8802	7.9846	5.9686	0	0	0	0	5.2638	2.7249	0	7.2851	3.0744	3.3672	5.0964
B0H_VFD_S52_cat2_106	24.509	0	0	0	0	0	0	0	0	0	0	0	0	0	0
B0H_VFD_S52_cat2_109	12.638	8.9005	12.7105	11.141	13.1295	10.4589	22.1576	14.2617	16.3756	12.0096	9.5851	21.8932	14.8221	12.3378	7.5843
B0H_VFD_S52_cat2_112	11.9231	9.8374	10.6682	10.8942	12.3997	4.7023	8.9159	2.5867	2.4572	1.3844	0	6.4496	2.6504	7.4294	4.678
B0H_VFD_S52_cat2_114	21.2353	0	0	0	0	0	0	0	0	0	0	0	0	0	0
B0H_VFD_S52_cat2_116	11.5527	0	0	0	7.9892	0	0	0	0	0	0	2.0099	0	0	0
B0H_VFD_S52_cat2_118	8.1831	0	0	0	10.1658	0	0	0	0	0	0	0	0	33.6485	0
B0H_VFD_S52_cat2_119	8.8838	0	0	0	3.7327	0	4.9834	0	0	0	0	6.0045	0	2.9053	0
B0H_VFD_S52_cat2_12	16.5654	7.3437	9.7468	10.6304	16.1539	11.7916	12.7358	7.3237	8.9771	6.9641	5.8828	8.253	6.2336	21.9804	14.1759
B0H_VFD_S52_cat2_122	13.6937	6.8175	16.6776	14.8752	0	0	0	0	0	0	0	0	0	3.8987	2.6787
B0H_VFD_S52_cat2_124	7.8888	0	0	0	0	0	0	0	0	0	0	0	0	0	0
B0H_VFD_S52_cat2_125	8.1785	0	0	0	7.3118	0	3.0775	0	3.6773	0	0	4.3244	0	6.6891	0
B0H_VFD_S52_cat2_126	10.5962	0	0	0	1.6465	0	7.936	0	3.2473	0	0	1.917	0	2.2979	0
B0H_VFD_S52_cat2_127	6.4377	0	9.2485	0	15.0486	0	13.2534	0	5.1427	0	0	2.8409	0	40.7455	0
B0H_VFD_S52_cat2_131	8.3203	0	4.1271	0	8.3044	0	8.646	0	4.4764	0	0	4.6968	0	2.8648	0
B0H_VFD_S52_cat2_134	13.0005	6.7459	0	0	0	0	0	0	0	0	0	0	0	0	0
B0H_VFD_S52_cat2_135	12.7307	8.3262	6.5503	6.6625	5.8015	4.3124	8.3816	5.0728	9.4236	6.6789	3.9111	16.1207	10.6611	7.3016	3.5166
B0H_VFD_S52_cat2_136	10.5275	0	6.3588	0	7.9917	0	9.9252	0	2.2793	0	0	7.0039	0	39.7897	0
B0H_VFD_S52_cat2_139	10.686	0	5.2314	0	22.1521	0	14.6715	0	5.4028	0	0	11.743	0	11.2087	0
B0H_VFD_S52_cat2_14	18.0686	0	5.966	0	16.4847	0	6.7643	0	8.6739	0	0	11.6585	0	22.6894	0
B0H_VFD_S52_cat2_142	9.4215	0	0	0	5.795	0	3.7031	0	1.9134	0	0	3.4485	0	5.4702	0
B0H_VFD_S52_cat2_143	25.1334	19.1812	46.702	10.871	15.4482	5.0991	36.0415	57.7585	16.1794	4.5912	8.7284	22.1957	6.7164	80.9648	38.2006
B0H_VFD_S52_cat2_148	9.3201	0	3.285	0	11.9692	0	7.7032	0	10.9929	0	0	9.0101	0	10.3001	0
B0H_VFD_S52_cat2_15	10.4225	5.5823	6.7396	3.8423	6.2025	2.6886	9.858	8.0705	0	0	0	2.147	3.3414	10.7654	1.5008
B0H_VFD_S52_cat2_151	10.0386	0	2.9592	0	9.9842	0	4.2333	0	3.1947	0	0	3.1069	0	5.089	0
B0H_VFD_S52_cat2_152	9.945	6.0208	2.8954	4.559	14.174	8.1943	7.9789	6.42	0	0	3.6879	0	0	9.5748	5.1506
B0H_VFD_S52_cat2_155	8.5635	0	5.4911	0	9.7489	0	9.4023	0	8.4863	0	0	13.1529	0	15.4728	0
B0H_VFD_S52_cat2_158	13.2917	0	4.6363	0	3.4773	0	4.4678	0	1.8648	0	0	10.321	0	11.3363	0
B0H_VFD_S52_cat2_16	35.6895	18.9426	14.6375	13.9798	58.4034	36.6794	36.9846	17.9045	62.5641	32.5574	20.1808	50.0256	46.6561	44.8501	15.8821
B0H_VFD_S52_cat2_164	7.1636	0	1.5998	0	0	0	3.4346	0	9.7309	0	0	12.7155	0	0	0
B0H_VFD_S52_cat2_165	6.0512	0	7.1284	0	6.7905	0	10.3348	0	4.3326	0	0	5.9279	0	7.7657	0
B0H_VFD_S52_cat2_167	9.6124	0	2.4551	0	12.8467	0	14.1209	0	3.5172	0	0	3.1044	0	6.2483	0
B0H_VFD_S52_cat2_168	7.2983	0	0	0	0	0	0	0	0	0	0	0	0	0	0
B0H_VFD_S52_cat2_169	11.3438	0	2.2812	0	2.2925	0	2.8949	0	0	0	0	3.6967	0	0	0
B0H_VFD_S52_cat2_171	11.4493	9.2167	3.3563	3.5404	13.5703	7.2431	7.5115	5.3747	0	0	0	0	0	0	0
B0H_VFD_S52_cat2_174	10.8107	0	4.5757	0	0	0	7.5288	0	2.9294	0	0	4.5555	0	7.2999	0
B0H_VFD_S52_cat2_179	10.9592	0	0	0	15.4178	0	0	0	0	0	0	0	0	0	0
B0H_VFD_S52_cat2_18	43.4465	0	107.888	0	56.0599	0	99.3136	0	63.7031	0	0	80.4723	0	39.0058	0
B0H_VFD_S52_cat2_182	9.5993	0	0	0	0	0	25.8741	0	0	0	0	17.4501	0	0	0
B0H_VFD_S52_cat2_183	11.3272	0	0	0	2.5239	0	2.3247	0	0	0	0	1.6618	0	0	0
B0H_VFD_S52_cat2_184	13.6907	0	0	0	14.0514	0	54.8454	0	0	0	0	0	0	4.2584	0
B0H_VFD_S52_cat2_185	7.2285	0	0	0	0	0	0	0	0	0	0	0	11.2864	1.7781	4.2872
B0H_VFD_S52_cat2_187	14.6066	0	0	0	0	0	9.8511	0	3.4934	0	0	0	0	1.9633	0
B0H_VFD_S52_cat2_19	31.9891	17.9306	0	0	2.6699	18.2525	0	0	0	0	101.107	0	0	327.934	214.122
B0H_VFD_S52_cat2_190	8.1791	0	0	0	3.1613	0	0	0	1.78	0	0	0	0	0	0
B0H_VFD_S52_cat2_194	9.0002	0	0	0	4.7879	0	0	0	0	0	0	0	0	2.8879	0
B0H_VFD_S52_cat2_199	14.7035	8.7537	9.5554	7.4392	12.423	10.2431	8.6735	7.16	6.208	3.6716	5.1069	16.3787	8.6128	8.7056	5.4285
B0H_VFD_S52_cat2_2	28.1352	35.0062	12.3147	12.8593	10.642	8.8233	20.2104	9.7253	9.8887	2.9747	1.9374	2.185	4.0856	0	0
B0H_VFD_S52_cat2_20	17.1402	12.7117	4.9569	2.4369	3.3456	1.8832	10.9239	4.4078	0	0	0	0	3.437	4.091	0
B0H_VFD_S52_cat2_202	8.3476	0	5.4604	0	9.1076	0	7.2104	0	4.8218	0	0	6.8832	0	6.3914	0
B0H_VFD_S52_cat2_203	7.7508	0	4.4225	0	5.2237	0	9.0795	0	0	0	0	2.5114	0	3.9274	0
B0H_VFD_S52_cat2_205	10.2542	0	0	0	2.1554	0	5.8073	0	8.9326	0	0	0	0	4.3683	0
B0H_VFD_S52_cat2_206	12.3683	0	4.8292	0	9.9788	0	7.7663	0	10.1746	0	0	11.1394	0	7.9211	0
B0H_VFD_S52_cat2_207	12.8684	0	3.9119	0	8.7171	0	5.1153	0	5.0799	0	0	4.7778	0	5.9147	0
B0H_VFD_S52_cat2_208	9.0625	0	0	0	0	0	1.873	0	0	0	0	0	0	0	0
B0H_VFD_S52_cat2_21	38.8546	23.2681	11.1342	11.3575	50.3873	31.3467	35.801	25.4014	0	0	6.175	0	0	8.9551	3.9352
B0H_VFD_S52_cat2_211	9.2242	0	0	0	0	0	0	0	0	0	0	2.9968	0	0	0
B0H_VFD_S52_cat2_213	14.7562	0	23.1117	0	16.7343	0	49.0464	0	38.0205	0	0	41.1158	0	13.0496	0
B0H_VFD_S52_cat2_214	42.7559	27.6045	10.5068	46.7739	35.5225	8.7682	8.6878	25.0693	34.1028	8.9744	15.1123	3.7527	0	22.1889	14.3783
B0H_VFD_S52_cat2_218	13.1187	12.7038	12.5965	15.03	4.7983	2.2928	11.989	12.7703	4.1251	3.0924	1.7548	6.856	4.0638	6.6458	3.9188
B0H_VFD_S52_cat2_219	6.9471	0	10.8867	0	11.0474	0	2.2912	0	0	0	0	0	0	21.1525	0
B0H_VFD_S52_cat2_22	51.4551	25.1491	29.0319	31.6856	61.9059	42.2954	56.5763	38.5691	25.215	12.5137	8.6393	17.1694	10.9391	34.9354	18.5582
B0H_VFD_S52_cat2_220	7.3923	0	4.0974	0	9.4606	0	6.2992	0	5.7854	0	0	15.2002	0	6.7485	0
B0H_VFD_S52_cat2_221	8.3765	0	2.2368	0	2.4009	0	2.9748	0	0	0	0	3.4458	0	0	0
B0H_VFD_S52_cat2_222	13.2536	0	10.5679	0	14.0075	0	10.7019	0	12.8074	0	0	14.4426	0	13.6603	0
B0H_VFD_S52_cat2_224	10.9476	0	0	0	7.2325	0	3.5287	0	0	0	0	0	0	0	0
B0H_VFD_S52_cat2_226	7.0412	0	0	0	0	0	0	0	0	0	0	0	0	3.0077	0
B0H_VFD_S52_cat2_227	12.7886	7.8097	4.5677	8.7993	9.7508	8.2497	10.7219	6.4849	3.0054	1.8586	1.547	3.9345	0	6.4601	4.9358
B0H_VFD_S52_cat2_228	14.5534	0	3.0425	0	9.1232	0	4.739	0	0	0	0	0	0	2.6224	0
B0H_VFD_S52_cat2_23	9.5743	5.4986	6.4287	6.4293	10.0671	7.2434	5.3421	4.6664	0	0	1.817	2.1781	0	7.0955	3.8941
B0H_VFD_S52_cat2_234	8.652	0	4.9988	0	10.2803	0	7.4795	0	4.1736	0	0	5.4267	0	5.6103	0
B0H_VFD_S52_cat2_236	14.4501	0	0	0	6.1207	0	0	0	0	0	0	0	0	0	0
B0H_VFD_S52_cat2_237	9.0056	0	2.0359	0	10.8892	0	2.1262	0	0	0	0	3.9678	0	2.2608	0
B0H_VFD_S52_cat2_239	8.3198	0	0	0	2.2241	0	0	0	0	0	0	5.9025	0	8.2251	0
B0H_VFD_S52_cat2_24	42.6648	23.8737	18.0872	16.8704	27.3351	18.9259	16.9463	10.8621	4.6788	2.3091	11.9468	9.1386	5.8439	44.8135	27.6354
B0H_VFD_S52_cat2_240	9.8872	0	0	0	0	0	0	0	0	0	0	0	0	0	0
B0H_VFD_S52_cat2_242	33.3686	18.3002	3.384	3.814	16.5014	11.5336	26.6694	18.9424	7.4685	3.8646	7.6885	4.3862	1.8383	23.3907	16.6281
B0H_VFD_S52_cat2_245	11.1936	0	18.9069	0	15.5317	0	14.4606	0	11.073	0	0	13.3068	0	15.4085	0
B0H_VFD_S52_cat2_246	22.8708	13.646	11.7835	11.2305	19.1879	12.5314	22.9549	19.9156	20.5863	11.9841	12.5871	26.408	15.0146	28.9522	20.2024
B0H_VFD_S52_cat2_247	8.7249	0	0	0	1.3853	0	0	0	0	0	0	0	0	0	0
B0H_VFD_S52_cat2_249	33.6787	0	16.7162	0	40.0716	0	22.2114	0	16.8283	0	0	21.3016	0	31.0441	0
B0H_VFD_S52_cat2_25	43.5671	114.561	0	0	0	0	0	0	0	0	0	0	0	0	0
B0H_VFD_S52_cat2_250	13.2307	12.8204	10.0888	11.7279	15.9133	12.5328	16.2522	12.6099	17.8887	11.3616	6.9835	22.99	17.0523	20.7923	18.6716
B0H_VFD_S52_cat2_254	6.8742	0	0	0	3.0054	0	0	0	0	0	0	0	0	0	0
B0H_VFD_S52_cat2_255	7.9812	0	0	0	4.1745	0	0	0	0	0	0	0	0	0	0
B0H_VFD_S52_cat2_256	9.9271	0	13.0204	0	6.8672	0	14.1305	0	4.7315	0	0	10.3074	0	7.1608	0
B0H_VFD_S52_cat2_26	35.071	15.646	1.7849	4.8188	6.9526	12.2988	16.8742	15.8402	0	4.9222	3.9758	0	0	10.6588	21.4494
B0H_VFD_S52_cat2_264	15.6997	0	4.4721	0	15.1387	0	23.2987	0	54.2586	0	0	54.1121	0	3.7923	0
B0H_VFD_S52_cat2_267	8.095	0	3.566	0	7.6854	0	0	0	0	0	0	9.0771	0	8.0297	0
B0H_VFD_S52_cat2_268	27.6294	16.0332	24.4965	21.2647	59.3312	32.628	45.0321	30.4286	37.0464	21.4605	15.5342	39.2339	26.4525	17.3486	7.976
B0H_VFD_S52_cat2_269	14.3524	0	0	0	0	0	0	0	0	0	0	0	0	2.013	0
B0H_VFD_S52_cat2_27	16.9146	0	0	0	5.0485	0	0	0	0	0	0	0	0	5.1354	0
B0H_VFD_S52_cat2_270	10.9	7.0131	3.8131	3.2557	6.7466	4.8669	7.6031	4.8043	3.8422	2.7416	2.7093	4.5207	4.0321	13.219	6.3482
B0H_VFD_S52_cat2_271	9.6119	0	4.8556	0	5.9308	0	2.9308	0	5.1161	0	0	2.3968	0	0	0
B0H_VFD_S52_cat2_272	13.9543	8.9075	0	0	11.7475	8.7795	0	0	0	0	0	0	0	0	0
B0H_VFD_S52_cat2_275	6.6567	0	0	0	19.2191	0	2.1047	0	5.7073	0	0	0	0	0	0
B0H_VFD_S52_cat2_276	14.0353	0	5.5039	0	17.0891	0	18.058	0	9.3847	0	0	6.6308	0	5.2389	0
B0H_VFD_S52_cat2_277	11.0649	0	0	0	0	0	0	0	0	0	0	0	0	0	0
B0H_VFD_S52_cat2_278	10.1297	0	0	0	0	0	0	0	0	0	0	0	0	3.0556	0
B0H_VFD_S52_cat2_28	10.3904	0	0	0	4.7374	0	0	0	0	0	0	0	0	0	0
B0H_VFD_S52_cat2_284	13.9443	0	14.2518	0	13.5452	0	9.9132	0	10.0957	0	0	13.6537	0	13.9776	0
B0H_VFD_S52_cat2_287	6.6207	0	0	0	0	0	0	0	0	0	0	0	0	0	0
B0H_VFD_S52_cat2_288	30.9057	0	4.8098	0	52.1351	0	28.0399	0	10.3648	0	0	9.057	0	22.6894	0
B0H_VFD_S52_cat2_289	8.7451	0	5.2249	0	0	0	0	0	39.7837	0	0	2.0237	0	7.9492	0
B0H_VFD_S52_cat2_29	12.4809	6.8763	1.8422	2.7203	7.2152	4.0077	0	0	0	0	0	0	0	1.7302	0
B0H_VFD_S52_cat2_290	8.6939	0	6.4616	0	9.8436	0	6.969	0	6.6652	0	0	9.4404	0	8.6742	0
B0H_VFD_S52_cat2_294	6.8458	0	1.9152	0	3.2715	0	0	0	0	0	0	0	0	3.121	0
B0H_VFD_S52_cat2_295	7.8932	0	6.6669	0	3.7171	0	7.4411	0	3.6092	0	0	16.6461	0	3.8832	0
B0H_VFD_S52_cat2_299	8.6279	0	9.9702	0	9.8393	0	8.8597	0	12.8867	0	0	24.3418	0	15.8533	0
B0H_VFD_S52_cat2_3	9.4749	0	3.6767	0	6.8842	0	3.3816	0	5.3535	0	0	5.553	0	5.1154	0
B0H_VFD_S52_cat2_30	11.4907	0	2.3537	0	6.465	0	0	0	0	0	0	2.1974	0	0	0
B0H_VFD_S52_cat2_300	9.01	0	1.4971	0	10.3994	0	2.3842	0	0	0	0	0	0	0	0
B0H_VFD_S52_cat2_301	8.4063	0	9.5504	0	22.6989	0	10.0351	0	17.901	0	0	17.3466	0	35.5792	0
B0H_VFD_S52_cat2_303	12.0271	0	10.2369	0	9.4704	0	19.2272	0	17.7701	0	0	19.2608	0	16.5483	0
B0H_VFD_S52_cat2_305	14.1466	0	14.5243	0	19.3319	0	11.7163	0	18.7215	0	0	16.2931	0	15.3607	0
B0H_VFD_S52_cat2_306	9.0362	0	0	0	4.0873	0	0	0	0	0	0	0	0	1.9541	0
B0H_VFD_S52_cat2_308	15.887	0	0	0	7.5284	0	3.8214	0	2.0971	0	0	4.7235	0	5.2694	0
B0H_VFD_S52_cat2_309	15.4204	0	10.2534	0	20.3231	0	14.9559	0	6.7065	0	0	9.1721	0	7.043	0
B0H_VFD_S52_cat2_31	9.906	0	0	0	2.2328	0	0	0	0	0	0	0	0	0	0
B0H_VFD_S52_cat2_310	12.0544	0	0	0	1.9327	0	0	0	0	0	0	0	0	0	0
B0H_VFD_S52_cat2_313	6.061	0	0	0	0	0	0	0	0	0	0	0	0	0	0
B0H_VFD_S52_cat2_314	6.9796	0	10.4637	0	7.9328	0	6.8893	0	11.3432	0	0	8.6402	0	12.212	0
B0H_VFD_S52_cat2_316	6.838	0	2.6995	0	6.8393	0	4.4418	0	4.1889	0	0	5.3037	0	5.4976	0
B0H_VFD_S52_cat2_32	25.3225	5.4737	9.8345	7.2367	3.9403	2.1059	32.0874	10.5505	79.6656	21.3923	3.2684	12.9614	5.6655	5.5456	2.3854
B0H_VFD_S52_cat2_320	9.1497	0	11.3853	0	7.5066	0	11.0604	0	14.4382	0	0	11.8708	0	9.912	0
B0H_VFD_S52_cat2_321	13.4737	0	16.0075	0	21.8	0	21.4175	0	12.4223	0	0	22.35	0	40.4699	0
B0H_VFD_S52_cat2_322	12.4929	0	10.2138	0	5.8739	0	9.8654	0	13.2265	0	0	11.4045	0	10.1158	0
B0H_VFD_S52_cat2_323	11.3993	0	0	0	5.5322	0	4.086	0	0	0	0	6.5211	0	5.3065	0
B0H_VFD_S52_cat2_325	8.9566	0	6.3082	0	7.0542	0	11.262	0	9.9538	0	0	10.6718	0	9.7691	0
B0H_VFD_S52_cat2_326	9.2796	0	7.0176	0	14.4518	0	13.1772	0	17.2566	0	0	8.0344	0	10.6317	0
B0H_VFD_S52_cat2_328	20.3974	0	23.3309	0	20.37	0	18.4925	0	24.2802	0	0	42.2878	0	35.2305	0
B0H_VFD_S52_cat2_33	33.1158	0	0	0	9.2778	0	0	0	9.2263	0	0	0	0	29.7654	0
B0H_VFD_S52_cat2_330	8.5747	0	0	0	0	0	2.6325	0	0	0	0	0	0	0	0
B0H_VFD_S52_cat2_332	15.8941	10.0856	25.6257	24.184	24.3539	15.1253	21.0894	18.0236	55.6125	41.6454	18.9447	42.0481	29.7282	46.942	29.1766
B0H_VFD_S52_cat2_334	10.6198	0	1.8291	0	4.997	0	3.0352	0	0	0	0	2.2395	0	2.6169	0
B0H_VFD_S52_cat2_34	10.4348	0	1.7351	0	8.9005	0	4.7998	0	2.3053	0	0	2.7195	0	4.6242	0
B0H_VFD_S52_cat2_341	9.0003	0	10.4836	0	7.2192	0	9.7215	0	11.943	0	0	12.9735	0	9.3813	0
B0H_VFD_S52_cat2_343	7.1334	0	5.9717	0	2.1627	0	11.3943	0	4.0966	0	0	10.4275	0	4.5299	0
B0H_VFD_S52_cat2_345	7.4973	0	4.2991	0	7.5885	0	0	0	0	0	0	0	0	2.4115	0
B0H_VFD_S52_cat2_346	12.1543	0	0	0	0	0	5.1661	0	0	0	0	0	0	0	0
B0H_VFD_S52_cat2_347	8.216	4.6973	7.5943	5.4238	6.3834	3.3857	9.3902	8.0005	9.781	5.0913	3.5086	16.7306	9.5028	9.0415	6.3469
B0H_VFD_S52_cat2_348	6.7499	0	2.9732	0	6.7223	0	7.6899	0	6.2593	0	0	2.5853	0	5.5403	0
B0H_VFD_S52_cat2_350	7.2407	0	1.9916	0	4.8869	0	2.9321	0	4.3572	0	0	0	0	0	0
B0H_VFD_S52_cat2_353	6.4449	0	3.0589	0	2.1387	0	1.534	0	3.4555	0	0	3.7716	0	2.8435	0
B0H_VFD_S52_cat2_357	15.6045	9.1587	9.0116	8.4141	13.4677	10.5512	9.3711	7.8123	5.8552	4.4801	5.6654	17.7229	9.6308	9.4767	5.6684
B0H_VFD_S52_cat2_358	14.0439	0	2.0705	0	13.9033	0	20.79	0	5.9451	0	0	7.4352	0	5.8478	0
B0H_VFD_S52_cat2_36	12.2052	6.7924	6.0712	7.7431	15.3521	10.6868	10.1096	7.9313	18.9926	12.574	4.9212	14.3305	11.8688	34.1162	15.7419
B0H_VFD_S52_cat2_360	12.4152	0	6.6429	0	9.9492	0	15.1783	0	15.0105	0	0	5.7261	0	29.6042	0
B0H_VFD_S52_cat2_363	12.3462	0	14.546	0	21.6076	0	42.5918	0	34.2333	0	0	25.0762	0	15.3704	0
B0H_VFD_S52_cat2_366	17.5538	0	0	0	0	0	0	0	0	0	0	0	0	1.9522	0
B0H_VFD_S52_cat2_368	8.9192	0	4.7033	0	7.9219	0	6.4341	0	5.0528	0	0	6.3875	0	7.2143	0
B0H_VFD_S52_cat2_37	15.8097	15.0226	17.3675	20.8182	27.1403	12.9155	247.127	56.9645	150.592	69.9509	37.2607	108.31	54.1027	89.5608	69.4781
B0H_VFD_S52_cat2_371	15.5341	0	4.5704	0	12.514	0	6.7307	0	3.4664	0	0	2.4387	0	3.9721	0
B0H_VFD_S52_cat2_375	15.0553	0	7.7533	0	7.8503	0	4.5463	0	4.3553	0	0	5.4811	0	5.9815	0
B0H_VFD_S52_cat2_38	20.6705	11.5322	0	0	25.8874	18.176	0	0	0	0	4.738	0	0	2.0182	0
B0H_VFD_S52_cat2_380	8.3688	0	0	0	0	0	5.1337	0	0	0	0	0	0	0	0
B0H_VFD_S52_cat2_381	8.8757	0	1.4604	0	31.9575	0	0	0	0	0	0	0	0	9.3125	0
B0H_VFD_S52_cat2_384	6.5858	0	0	0	0	0	0	0	0	0	0	0	0	0	0
B0H_VFD_S52_cat2_385	8.1008	0	8.1343	0	15.4863	0	6.7993	0	7.1005	0	0	9.1616	0	11.4108	0
B0H_VFD_S52_cat2_386	7.6385	0	33.7826	0	0	0	12.0785	0	6.4683	0	0	8.639	0	0	0
B0H_VFD_S52_cat2_389	8.9724	0	0	0	3.5939	0	2.4581	0	0	0	0	0	0	5.2883	0
B0H_VFD_S52_cat2_39	81.7685	45.8827	90.8344	84.5457	117.856	93.1692	128.557	92.7039	82.9917	55.9784	46.6155	89.3111	91.4914	44.3772	27.515
B0H_VFD_S52_cat2_390	10.8011	0	0	0	0	0	8.4176	0	0	0	0	0	0	1.8177	0
B0H_VFD_S52_cat2_391	6.628	0	2.5406	0	0	0	0	0	0	0	0	0	0	5.6064	0
B0H_VFD_S52_cat2_393	14.7328	0	16.1158	0	10.6977	0	12.8879	0	14.2703	0	0	29.9575	0	23.8717	0
B0H_VFD_S52_cat2_394	10.377	8.3684	11.3558	9.6788	9.9081	6.1044	9.4938	9.8564	11.4262	8.2677	4.5365	14.8381	13.9746	15.3059	9.7201
B0H_VFD_S52_cat2_396	5.4398	0	0	0	6.1462	0	1.673	0	0	0	0	0	0	0	0
B0H_VFD_S52_cat2_397	15.987	0	5.6306	0	18.103	0	12.2854	0	11.6186	0	0	10.7126	0	14.1459	0
B0H_VFD_S52_cat2_398	5.9876	0	1.5994	0	0	0	4.4394	0	0	0	0	0	0	2.4467	0
B0H_VFD_S52_cat2_4	29.3874	0	2.7197	0	22.2435	0	22.3965	0	2.3166	0	0	11.7982	0	12.4765	0
B0H_VFD_S52_cat2_400	22.1783	0	31.0863	0	24.2999	0	20.4089	0	13.8038	0	0	19.6057	0	27.25	0
B0H_VFD_S52_cat2_406	7.582	0	1.8725	0	9.9032	0	2.12	0	0	0	0	2.1448	0	1.4381	0
B0H_VFD_S52_cat2_41	10.5753	0	9.7801	0	3.0115	0	9.5398	0	3.6022	0	0	13.8063	0	15.5948	0
B0H_VFD_S52_cat2_42	13.9317	7.11	0	0	0	0	0	0	0	0	0	0	0	0	0
B0H_VFD_S52_cat2_43	21.6342	9.9192	2.3414	2.667	7.0206	4.6692	2.5209	0	0	0	0	0	0	2.414	0
B0H_VFD_S52_cat2_44	22.5119	0	0	0	1.8838	0	0	0	0	0	0	3.9231	0	0	0
B0H_VFD_S52_cat2_45	12.045	8.1152	13.0597	12.3736	19.3815	12.793	11.9554	8.3168	4.8762	3.3584	6.9009	15.2532	13.2215	12.5081	7.1956
B0H_VFD_S52_cat2_47	27.578	0	11.1756	0	4.5519	0	4.1238	0	4.3256	0	0	14.3569	0	4.2474	0
B0H_VFD_S52_cat2_48	15.3641	14.387	20.9496	7.0743	10.127	7.6955	4.8952	4.1358	5.372	3.5955	0	18.7803	16.4525	19.5193	7.2056
B0H_VFD_S52_cat2_50	11.9482	5.4784	12.0322	12.8419	12.1004	8.8722	8.6737	5.9723	9.9087	9.1467	5.4973	7.9176	6.3062	10.3197	5.2273
B0H_VFD_S52_cat2_51	14.4056	2.976	14.4123	30.2545	0	0	16.9248	5.5637	2.2042	4.438	0	1.8848	0	8.0411	6.1664
B0H_VFD_S52_cat2_52	18.6276	13.1175	15.2739	17.0658	16.5888	10.3659	19.4299	15.9665	12.9254	5.9326	4.9591	14.9432	10.6368	22.938	11.9238
B0H_VFD_S52_cat2_53	8.8743	3.0155	3.1855	2.8727	8.1608	5.8669	3.4186	3.9592	0	0	1.878	2.1223	0	7.8229	3.5221
B0H_VFD_S52_cat2_54	10.5079	0	0	0	0	0	0	0	0	0	0	0	0	6.5758	0
B0H_VFD_S52_cat2_55	12.4895	0	1.7952	0	12.3854	0	8.0951	0	2.2481	0	0	3.3566	0	7.0301	0
B0H_VFD_S52_cat2_56	9.8347	0	0	0	0	0	0	0	0	0	0	0	0	0	0
B0H_VFD_S52_cat2_57	11.5153	0	12.2615	0	20.7984	0	16.6406	0	22.4095	0	0	30.7184	0	22.5048	0
B0H_VFD_S52_cat2_58	12.8587	6.708	13.792	11.8717	15.785	10.4345	10.5688	4.86	7.3141	4.1243	3.3518	15.1621	8.818	8.7034	4.6988
B0H_VFD_S52_cat2_62	8.9195	0	0	0	0	0	0	0	0	0	0	0	0	0	0
B0H_VFD_S52_cat2_64	12.2365	7.5071	0	0	6.9161	4.3667	0	0	0	0	2.5058	0	0	4.0597	0
B0H_VFD_S52_cat2_65	17.0003	11.4408	3.1442	3.3425	7.8251	4.9976	5.5049	4.6471	0	0	3.0156	0	0	6.5349	5.1255
B0H_VFD_S52_cat2_66	8.0843	0	0	0	8.7031	0	0	0	0	0	0	0	0	0	0
B0H_VFD_S52_cat2_67	9.847	0	3.7243	0	9.8859	0	2.1227	0	2.4656	0	0	5.1855	0	4.7151	0
B0H_VFD_S52_cat2_68	15.0266	0	0	0	0	0	0	0	0	0	0	0	0	0	0
B0H_VFD_S52_cat2_69	48.5086	17.7286	0	0	14.1282	9.9699	0	0	0	0	3.0624	0	0	0	0
B0H_VFD_S52_cat2_7	15.8285	8.6089	40.3808	38.2273	14.4909	3.3955	21.3273	15.2626	38.6224	28.1143	17.1918	53.0076	40.1631	37.5869	24.6941
B0H_VFD_S52_cat2_70	9.4453	5.5046	6.4003	8.1719	18.0109	9.8504	4.6677	3.5017	5.7231	2.9784	4.532	12.2153	10.216	3.8521	2.4478
B0H_VFD_S52_cat2_71	12.001	0	12.2658	0	7.3813	0	12.742	0	12.7832	0	0	7.0464	0	10.4854	0
B0H_VFD_S52_cat2_73	104.271	7.4037	0	0	14.5265	9.9905	14.9156	4.6143	15.7725	7.7586	0	5.479	0	3.4138	2.6937
B0H_VFD_S52_cat2_76	13.7198	0	10.2294	0	0	0	0	0	0	0	0	0	0	0	0
B0H_VFD_S52_cat2_78	12.1562	0	0	0	0	0	0	0	0	0	0	0	0	0	0
B0H_VFD_S52_cat2_79	11.872	0	4.5971	0	5.2961	0	6.7423	0	3.8963	0	0	4.1325	0	6.6369	0
B0H_VFD_S52_cat2_8	10.9599	6.0032	5.9437	7.0206	11.7821	6.9369	7.6516	5.8063	6.1228	3.6926	4.4702	9.173	7.5829	9.1277	4.8093
B0H_VFD_S52_cat2_80	10.7424	6.335	0	0	0	0	0	0	0	0	0	0	0	13.6135	7.3785
B0H_VFD_S52_cat2_82	14.8805	0	0	0	0	0	0	0	0	0	0	0	0	0	0
B0H_VFD_S52_cat2_83	8.7421	0	0	0	2.3409	0	0	0	0	0	0	0	0	0	0
B0H_VFD_S52_cat2_85	22.1071	0	0	0	4.6264	0	0	0	0	0	0	0	0	5.799	0
B0H_VFD_S52_cat2_86	19.5444	0	3.4784	0	4.4418	0	10.2289	0	5.6924	0	0	4.8373	0	14.5726	0
B0H_VFD_S52_cat2_87	10.3399	0	3.6396	0	2.6901	0	1.6631	0	0	0	0	2.2953	0	0	0
B0H_VFD_S52_cat2_9	13.8534	9.4753	11.4236	12.3481	19.879	4.5441	6.6339	7.1402	6.4612	4.1849	7.2105	14.0594	8.1063	20.3393	14.0663
B0H_VFD_S52_cat2_90	9.591	0	0	0	2.3791	0	2.5392	0	0	0	0	0	0	0	0
B0H_VFD_S52_cat2_93	9.0156	0	3.2345	0	6.9197	0	6.1491	0	3.443	0	0	5.4739	0	4.608	0
B0H_VFD_S52_cat2_95	12.1452	4.7882	0	0	16.73	12.5854	7.3562	4.7947	0	0	1.9666	0	0	3.2323	2.0138
B0H_VFD_S52_cat2_96	9.2819	0	0	0	11.5608	0	3.1762	0	0	0	0	0	0	0	0
B0H_VFD_S52_cat2_98	15.6534	7.1227	22.7103	18.194	10.4887	7.3929	10.8212	12.0687	21.1102	14.4468	7.8506	47.2099	19.6083	25.6524	13.3192
B0H_VFD_S52_cat4_0	13.7596	0	13.0879	0	0	0	6.1723	0	1.6956	0	0	10.4328	0	1.775	0
B0H_VFN_S44_cat1_2	0	9.5145	0	1.8868	0	2.4016	0	2.796	0	0	4.5118	0	1.6465	0	0
B0H_VFN_S44_cat1_3	0	9.4638	0	0	0	0	0	0	0	0	0	0	0	0	0
B0H_VFN_S44_cat2_10	0	21.3	0	21.1999	0	31.9381	0	20.4619	0	5.7654	14.4708	0	4.9165	0	34.3657
B0H_VFN_S44_cat2_103	0	7.0275	0	0	0	3.2002	0	0	0	0	0	0	0	0	0
B0H_VFN_S44_cat2_105	0	8.238	0	0	0	0	0	0	0	0	0	0	0	0	0
B0H_VFN_S44_cat2_106	0	8.9089	0	12.9198	0	4.8582	0	8.5278	0	5.069	3.2022	0	8.0982	0	4.6905
B0H_VFN_S44_cat2_11	0	0	0	0	0	0	0	0	0	0	0	0	0	0	0
B0H_VFN_S44_cat2_113	0	7.8858	0	0	0	0	0	2.201	0	3.1771	0	0	0	0	0
B0H_VFN_S44_cat2_114	0	0	0	0	0	0	0	0	0	0	0	0	0	0	0
B0H_VFN_S44_cat2_115	0	0	0	0	0	0	0	0	0	0	0	0	0	0	0
B0H_VFN_S44_cat2_118	0	0	0	0	0	0	0	0	0	0	0	0	0	0	0
B0H_VFN_S44_cat2_120	9.043	8.8724	3.279	0	9.2125	2.7861	2.6795	2.6199	2.5979	0	4.5887	6.8954	0	0	0
B0H_VFN_S44_cat2_126	0	7.6974	0	0	0	0	0	0	0	0	0	0	0	0	0
B0H_VFN_S44_cat2_13	0	0	0	0	0	0	0	0	0	0	0	0	0	0	0
B0H_VFN_S44_cat2_136	0	10.1797	0	29.0986	0	9.2755	0	11.9435	0	6.8783	6.075	0	10.4295	0	10.3786
B0H_VFN_S44_cat2_14	0	76.2326	0	0	0	0	0	0	0	0	0	0	0	0	0
B0H_VFN_S44_cat2_140	0	6.1967	0	6.6023	0	1.8724	0	2.228	0	1.8176	4.1214	0	2.3701	0	3.2371
B0H_VFN_S44_cat2_141	0	8.0285	0	0	0	0	0	0	0	0	0	0	4.1528	0	0
B0H_VFN_S44_cat2_143	0	21.9696	0	44.5504	0	22.0146	0	38.868	0	19.892	18.4191	0	27.2485	0	37.5316
B0H_VFN_S44_cat2_149	0	7.6917	0	12.8034	0	12.7816	0	8.1067	0	8.9399	5.0809	0	13.1815	0	9.746
B0H_VFN_S44_cat2_15	0	0	0	0	0	0	0	0	0	0	0	0	0	0	0
B0H_VFN_S44_cat2_16	0	0	0	0	0	0	0	0	0	0	0	0	0	0	0
B0H_VFN_S44_cat2_17	0	0	0	0	0	0	0	0	0	0	0	0	0	0	0
B0H_VFN_S44_cat2_19	10.8306	12.1787	31.9574	24.1627	24.758	22.1135	28.3517	6.3398	28.002	5.9687	6.5464	9.1216	8.7786	22.3903	15.3199
B0H_VFN_S44_cat2_24	0	12.5707	0	9.5723	0	14.2989	0	11.1386	0	0	5.2723	0	3.9147	0	5.716
B0H_VFN_S44_cat2_25	0	8.6636	0	0	0	0	0	0	0	0	0	0	0	0	0
B0H_VFN_S44_cat2_26	0	18.6212	0	0	0	8.0153	0	0	0	0	0	0	2.3553	0	0
B0H_VFN_S44_cat2_27	14.9856	10.2674	11.8401	10.8416	9.0422	3.3807	0	0	0	0	3.8669	3.1812	3.3472	9.6201	5.2444
B0H_VFN_S44_cat2_28	0	0	0	0	0	0	0	0	0	0	0	0	0	0	0
B0H_VFN_S44_cat2_29	0	0	0	0	0	0	0	0	0	0	0	0	0	0	0
B0H_VFN_S44_cat2_33	148.067	82.1991	37.5062	47.7335	202.649	123.235	61.8633	41.1822	126.232	134.318	56.0835	103.373	94.8418	358.345	118.512
B0H_VFN_S44_cat2_34	5.9968	11.2634	0	0	0	0	0	0	0	0	0	0	0	0	0
B0H_VFN_S44_cat2_37	34.8964	18.9516	8.9397	11.2245	26.6794	14.9256	25.1509	21.4414	0	0	1.7731	0	0	4.2199	2.5546
B0H_VFN_S44_cat2_39	0	13.5905	0	0	0	0	0	0	0	0	0	0	0	0	0
B0H_VFN_S44_cat2_4	0	0	0	0	0	0	0	0	0	0	0	0	0	0	0
B0H_VFN_S44_cat2_42	0	0	0	0	0	0	0	0	0	0	0	0	0	0	0
B0H_VFN_S44_cat2_44	0	15.9039	0	21.4229	0	60.8516	0	16.3998	0	14.5974	23.2896	0	19.7519	0	33.4137
B0H_VFN_S44_cat2_46	4.836	12.6788	36.3791	34.2761	4.595	10.6579	12.2056	7.4247	19.0021	6.303	5.7018	4.0771	8.7063	3.855	6.0732
B0H_VFN_S44_cat2_49	0	0	0	0	0	0	0	0	0	0	0	0	0	0	0
B0H_VFN_S44_cat2_5	0	0	0	0	0	0	0	0	0	0	0	0	0	0	0
B0H_VFN_S44_cat2_52	0	9.0844	0	0	0	0	0	0	0	0	0	0	4.3638	0	0
B0H_VFN_S44_cat2_54	64.079	37.2383	48.4393	57.4927	66.8564	42.6304	54.2366	39.5652	63.7029	36.4828	25.9103	94.6409	74.8021	54.0315	29.9302
B0H_VFN_S44_cat2_56	0	13.5672	0	13.3923	0	6.9718	0	3.7359	0	4.9961	3.4683	0	17.607	0	4.7208
B0H_VFN_S44_cat2_58	15.0358	8.0118	0	0	0	0	0	0	0	0	43.1867	0	0	5.2273	3.0461
B0H_VFN_S44_cat2_64	0	13.8974	0	0	0	0	0	0	0	0	0	0	0	0	0
B0H_VFN_S44_cat2_7	0	0	0	0	0	0	0	0	0	0	0	0	0	0	0
B0H_VFN_S44_cat2_71	0	8.4195	0	0	0	0	0	0	0	0	0	0	2.485	0	0
B0H_VFN_S44_cat2_72	0	7.4937	0	5.384	0	5.8018	0	3.4504	0	0	4.1932	0	3.9381	0	4.3931
B0H_VFN_S44_cat2_78	0	8.6367	0	0	0	0	0	0	0	0	0	0	3.7149	0	6.5673
B0H_VFN_S44_cat2_8	0	21.7079	0	20.4478	0	23.893	0	27.7422	0	5.8887	9.8317	0	13.0471	0	7.4173
B0H_VFN_S44_cat2_88	36.2549	20.9893	37.4046	39.6579	41.5938	27.4353	42.2657	33.2249	55.0632	35.6099	22.3959	75.5738	50.2605	60.0286	37.3307
B0H_VFN_S44_cat2_9	1.6861	15.5893	0	0	11.6931	0	0	0	0	0	0	9.5298	1.954	0	0
B0H_VFN_S44_cat2_97	0	10.175	0	0	0	9.1907	0	30.8107	0	3.8302	0	0	0	0	2.4623
B0H_VFN_S44_cat5_3	0	8.6966	0	3.8664	0	12.8332	0	5.1143	0	2.7752	9.8711	0	8.9633	0	5.0442
B0L_VFD_S51_cat2_0	4.835	5.3822	224.099	208.459	87.007	74.7245	17.144	6.6225	41.983	16.7152	83.4839	156.807	188.255	46.4853	33.3825
B0L_VFD_S51_cat2_1	0	0	0	0	0	0	0	0	0	0	0	0	0	0	0
B0L_VFD_S51_cat2_10	8.6224	3.5638	16.775	9.6675	11.5495	1.7663	11.9888	6.546	2.668	0	0	6.8519	2.1575	9.4332	10.0772
B0L_VFD_S51_cat2_102	16.2363	0	36.7147	0	40.4207	0	24.1673	0	94.7242	0	0	8.9407	0	50.7312	0
B0L_VFD_S51_cat2_103	5.1413	2.8942	9.878	8.6988	9.4803	4.2334	2.7931	1.8577	0	0	2.1298	3.2731	1.8383	7.8097	5.1093
B0L_VFD_S51_cat2_107	0	0	9.3788	8.9432	0	0	0	0	0	0	0	0	1.7929	0	0
B0L_VFD_S51_cat2_109	0	0	0	0	0	0	0	0	0	0	0	0	0	0	0
B0L_VFD_S51_cat2_11	13.5915	10.9392	18.0968	19.8847	11.9998	5.1415	11.2351	9.4946	15.2494	10.5248	9.4163	29.5047	17.0363	14.7531	9.8397
B0L_VFD_S51_cat2_113	2.8004	0	10.0228	0	7.0322	0	10.3295	0	14.2695	0	0	3.5863	0	6.5264	0
B0L_VFD_S51_cat2_117	5.0359	2.4029	8.9096	8.7012	4.4282	1.6747	0	0	0	0	2.4677	1.6216	0	0	0
B0L_VFD_S51_cat2_119	0	0	0	0	0	0	0	0	0	0	0	0	0	0	0
B0L_VFD_S51_cat2_12	5.9789	3.1551	10.8668	10.9022	17.6554	18.7307	4.3146	3.7442	13.1981	8.4746	2.4255	15.3789	15.7075	0	0
B0L_VFD_S51_cat2_121	8.2247	0	11.4795	0	3.7262	0	16.3551	0	11.6525	0	0	9.3589	0	4.3477	0
B0L_VFD_S51_cat2_122	3.2639	0	12.904	0	4.0056	0	1.9698	0	0	0	0	0	0	0	0
B0L_VFD_S51_cat2_126	3.1431	0	8.8202	0	8.0831	0	2.8632	0	2.2238	0	0	5.188	0	5.9948	0
B0L_VFD_S51_cat2_13	0	0	22.5371	13.8356	33.3008	15.2488	0	2.3177	3.0155	3.794	31.8766	2.9701	7.0627	31.9315	18.4873
B0L_VFD_S51_cat2_130	4.028	2.7746	7.9517	6.1679	9.0906	5.3638	4.843	3.3924	4.5589	3.4306	5.0996	8.5099	6.7424	7.2905	3.6567
B0L_VFD_S51_cat2_132	34.9667	21.5437	22.3859	20.7872	43.4707	30.7727	31.533	20.8535	38.2646	19.4812	15.0897	63.7889	40.8212	29.8324	16.5646
B0L_VFD_S51_cat2_134	0	0	11.6629	0	1.6814	0	3.5478	0	3.1109	0	0	0	0	0	0
B0L_VFD_S51_cat2_137	2.0463	0	8.7598	0	3.676	0	5.7631	0	0	0	0	0	0	0	0
B0L_VFD_S51_cat2_138	25.0581	17.3876	33.3235	37.8014	19.2643	12.6487	27.039	23.8543	38.4563	24.2938	12.6974	72.1629	44.1702	49.8578	33.3549
B0L_VFD_S51_cat2_14	15.8677	0	14.1931	0	16.1888	0	12.5047	0	16.108	0	0	32.5862	0	18.6709	0
B0L_VFD_S51_cat2_142	0	0	11.0177	6.9605	0	0	6.2747	2.5629	7.9702	4.7513	0	12.8948	9.0215	0	0
B0L_VFD_S51_cat2_143	10.4293	5.4796	11.6658	12.7316	13.4297	5.2209	5.4837	3.8941	1.6353	2.9353	8.6061	2.8009	0	7.903	6.3657
B0L_VFD_S51_cat2_144	0	0	8.6859	0	0	0	2.648	0	9.5018	0	0	2.8408	0	2.3803	0
B0L_VFD_S51_cat2_145	0	0	0	0	0	0	0	0	0	0	0	0	0	0	0
B0L_VFD_S51_cat2_147	0	0	0	0	0	0	0	0	0	0	0	0	0	0	0
B0L_VFD_S51_cat2_149	7.1172	3.4556	9.5449	8.5311	4.5722	3.5432	9.1287	6.0451	3.1304	4.1518	0	6.9123	4.519	5.0848	3.0589
B0L_VFD_S51_cat2_15	6.3001	0	15.339	0	4.8933	0	10.2464	0	3.0399	0	0	9.1485	0	3.5811	0
B0L_VFD_S51_cat2_157	0	0	8.3471	0	0	0	0	0	7.3197	0	0	5.6179	0	0	0
B0L_VFD_S51_cat2_158	4.7703	3.6849	8.3199	8.1815	2.566	0	4.344	4.0572	2.7764	2.3525	1.7232	4.4723	3.6628	5.3649	3.6401
B0L_VFD_S51_cat2_159	5.3159	0	7.8565	0	14.1963	0	6.8243	0	9.2111	0	0	4.7007	0	13.5276	0
B0L_VFD_S51_cat2_16	0	5.5506	41.4841	5.3051	0	0	0	0	43.8319	42.5851	0	0	10.5776	1.8491	1.8949
B0L_VFD_S51_cat2_164	23.9757	14.9902	22.3862	20.8027	19.8675	14.961	23.8516	16.1279	30.0628	13.9802	9.8874	32.0246	23.4554	32.9321	20.0695
B0L_VFD_S51_cat2_165	2.1936	0	8.5077	0	3.0221	0	2.4096	0	0	0	0	1.939	0	2.8897	0
B0L_VFD_S51_cat2_17	0	0	0	0	0	0	0	0	0	0	0	0	0	0	0
B0L_VFD_S51_cat2_170	0	0	6.0782	0	0	0	0	0	2.1888	0	0	4.4501	0	0	0
B0L_VFD_S51_cat2_171	0	0	9.0042	0	0	0	4.8622	0	7.6955	0	0	5.3242	0	2.8167	0
B0L_VFD_S51_cat2_175	0	0	17.0678	0	0	0	0	0	0	0	0	0	0	0	0
B0L_VFD_S51_cat2_18	5.0085	3.8369	12.6621	10.8189	4.2648	3.467	14.0921	5.1689	8.4769	11.7411	4.9787	12.9693	5.9003	7.0634	5.2249
B0L_VFD_S51_cat2_180	16.2005	8.2953	12.6332	17.1496	19.6224	10.9495	18.9567	12.9003	24.4622	10.7174	5.8335	32.4349	24.5552	9.0215	5.3363
B0L_VFD_S51_cat2_181	5.8713	0	8.9073	0	4.4223	0	9.1859	0	9.4445	0	0	50.5646	0	15.2605	0
B0L_VFD_S51_cat2_184	13.5084	9.4099	16.6485	18.4099	17.219	14.0816	22.0228	18.2966	21.0252	12.3049	9.6167	28.4156	19.0053	26.7958	15.2334
B0L_VFD_S51_cat2_189	0	0	7.6431	0	0	0	4.5874	0	5.7643	0	0	4.1773	0	2.4161	0
B0L_VFD_S51_cat2_19	8.6504	0	16.5449	0	2.2138	0	4.036	0	0	0	0	8.4673	0	11.1887	0
B0L_VFD_S51_cat2_190	14.4064	0	14.163	0	8.87	0	181.887	0	91.1393	0	0	198.23	0	2.4443	0
B0L_VFD_S51_cat2_194	2.0382	0	7.1215	0	2.3253	0	2.0024	0	0	0	0	0	0	2.6334	0
B0L_VFD_S51_cat2_2	12.9423	0	45.506	0	4.9434	0	7.9494	0	14.9488	0	0	0	0	3.1829	0
B0L_VFD_S51_cat2_20	1.5723	0	29.9076	32.8589	21.2164	2.0521	68.5775	25.0783	52.8776	16.815	12.4885	43.9383	27.376	60.0096	30.6064
B0L_VFD_S51_cat2_205	4.788	0	9.1507	0	6.9751	0	2.5495	0	1.6779	0	0	2.5867	0	5.3263	0
B0L_VFD_S51_cat2_210	11.4891	6.672	15.0532	12.8327	8.0129	6.7324	9.7353	7.8762	4.8143	2.4683	2.0667	6.1507	5.7962	9.4499	5.3164
B0L_VFD_S51_cat2_211	0	0	7.3107	0	5.2129	0	1.5527	0	0	0	0	1.5977	0	0	0
B0L_VFD_S51_cat2_215	3.9203	0	9.3405	0	5.3064	0	4.6875	0	7.2514	0	0	6.6925	0	12.4341	0
B0L_VFD_S51_cat2_219	9.6645	0	14.1964	0	13.0068	0	6.2188	0	6.6338	0	0	18.6156	0	6.6425	0
B0L_VFD_S51_cat2_22	0	0	0	0	0	0	0	0	0	0	0	0	0	0	0
B0L_VFD_S51_cat2_220	22.1851	0	20.73	0	20.4002	0	18.4715	0	16.4756	0	0	37.2247	0	33.4266	0
B0L_VFD_S51_cat2_224	0	0	16.0853	0	0	0	0	0	0	0	0	0	0	0	0
B0L_VFD_S51_cat2_225	24.2799	0	17.7757	0	30.7487	0	21.3846	0	22.7354	0	0	20.9242	0	73.0691	0
B0L_VFD_S51_cat2_227	3.4644	0	7.197	0	3.9331	0	2.9183	0	0	0	0	0	0	0	0
B0L_VFD_S51_cat2_228	5.7064	0	26.1873	0	0	0	10.4106	0	4.7298	0	0	8.1353	0	0	0
B0L_VFD_S51_cat2_229	6.416	0	8.0248	0	11.6161	0	10.0023	0	8.3975	0	0	2.4192	0	12.5334	0
B0L_VFD_S51_cat2_23	3.186	4.7172	11.3028	11.7573	0	0	0	0	0	0	0	0	0	1.887	0
B0L_VFD_S51_cat2_234	7.9853	0	10.5647	0	0	0	0	0	0	0	0	0	0	0	0
B0L_VFD_S51_cat2_237	1.8983	1.8349	8.3617	8.9617	5.1194	1.9913	4.3405	3.5008	5.3967	2.8164	0	5.3392	6.5667	4.4866	1.9049
B0L_VFD_S51_cat2_24	0	0	0	0	0	0	0	0	0	0	0	0	0	0	0
B0L_VFD_S51_cat2_241	0	0	6.49	0	0	0	3.8049	0	0	0	0	0	0	0	0
B0L_VFD_S51_cat2_243	3.5035	0	10.0483	0	2.6061	0	10.3715	0	12.9621	0	0	7.8663	0	2.4376	0
B0L_VFD_S51_cat2_249	4.8542	0	6.3763	0	2.8475	0	3.4318	0	2.1965	0	0	2.82	0	5.1174	0
B0L_VFD_S51_cat2_25	2.5157	0	18.5319	0	7.9535	3.9854	43.6684	6.5831	21.9707	10.6973	9.5509	22.602	14.1578	12.8458	7.6199
B0L_VFD_S51_cat2_251	3.9689	0	8.7599	0	5.6827	0	4.4086	0	7.0787	0	0	6.8233	0	12.237	0
B0L_VFD_S51_cat2_252	4.2953	0	7.4677	0	5.8532	0	6.6375	0	0	0	0	0	0	3.0793	0
B0L_VFD_S51_cat2_254	0	0	8.0018	0	2.9229	0	2.2004	0	9.6353	0	0	6.8582	0	2.3401	0
B0L_VFD_S51_cat2_256	0	0	4.9688	0	0	0	0	0	0	0	0	0	0	0	0
B0L_VFD_S51_cat2_257	1.5621	0	7.2877	0	2.8148	0	0	0	2.4151	0	0	3.8541	0	0	0
B0L_VFD_S51_cat2_258	0	0	6.4544	0	0	0	0	0	0	0	0	0	0	0	0
B0L_VFD_S51_cat2_259	2.1868	0	13.0149	0	5.3469	0	5.0638	0	7.5557	0	0	3.8271	0	5.9305	0
B0L_VFD_S51_cat2_263	0	0	10.8677	0	0	0	2.765	0	3.7699	0	0	0	0	0	0
B0L_VFD_S51_cat2_264	20.6221	0	10.0608	0	26.3121	0	22.004	0	6.6552	0	0	4.8191	0	40.7998	0
B0L_VFD_S51_cat2_266	6.3881	0	11.2982	0	11.0576	0	3.2906	0	0	0	0	3.8499	0	8.9977	0
B0L_VFD_S51_cat2_269	0	0	10.5498	0	0	0	2.5221	0	2.4979	0	0	0	0	0	0
B0L_VFD_S51_cat2_270	1.6979	0	7.2478	0	3.8689	0	4.4806	0	3.1518	0	0	2.4911	0	4.7193	0
B0L_VFD_S51_cat2_276	5.6878	0	8.5859	0	9.1203	0	3.1545	0	0	0	0	3.4845	0	7.8115	0
B0L_VFD_S51_cat2_28	0	0	0	0	0	0	0	0	0	0	0	0	0	0	0
B0L_VFD_S51_cat2_280	0	0	6.1711	0	0	0	7.4346	0	8.1903	0	0	0	0	0	0
B0L_VFD_S51_cat2_281	4.4937	0	9.3965	0	6.406	0	5.8858	0	8.8852	0	0	6.2894	0	7.7184	0
B0L_VFD_S51_cat2_282	0	0	8.487	0	0	0	0	0	0	0	0	0	0	0	0
B0L_VFD_S51_cat2_283	2.8521	0	8.3101	0	3.4688	0	6.1952	0	2.9881	0	0	3.9091	0	1.6108	0
B0L_VFD_S51_cat2_284	14.8173	0	12.9125	0	4.3189	0	18.403	0	33.9606	0	0	165.106	0	70.9552	0
B0L_VFD_S51_cat2_288	18.5739	0	21.2515	0	14.4545	0	14.4363	0	19.4584	0	0	32.5331	0	33.2289	0
B0L_VFD_S51_cat2_29	3.889	4.1386	18.7603	13.4111	1.8455	2.844	11.1964	2.8477	5.1178	0	0	0	5.3405	0	0
B0L_VFD_S51_cat2_291	11.4458	0	20.7531	0	9.8114	0	12.2448	0	29.6689	0	0	41.0743	0	13.5714	0
B0L_VFD_S51_cat2_3	0	0	0	0	0	0	0	0	0	0	0	0	0	0	0
B0L_VFD_S51_cat2_30	6.4223	0	21.0566	0	8.0605	0	10.1372	0	7.8636	0	0	24.2263	0	11.5011	0
B0L_VFD_S51_cat2_32	7.0341	6.0899	15.5322	8.4004	1.9209	0	3.6536	2.9155	5.6833	4.4149	3.7332	2.1854	0	9.9633	13.1879
B0L_VFD_S51_cat2_33	2.576	0	13.5091	0	0	0	3.4627	0	2.5681	0	0	6.2177	0	0	0
B0L_VFD_S51_cat2_34	98.441	40.6116	24.7922	20.6853	91.6787	37.931	68.1191	44.3736	48.6782	20.2017	20.5869	66.8045	42.7455	66.1093	34.6323
B0L_VFD_S51_cat2_36	5.7664	2.9622	10.7494	13.3368	0	1.6156	10.5381	2.806	8.0796	3.2901	0	7.0823	2.5987	31.2784	27.4281
B0L_VFD_S51_cat2_4	0	0	0	0	0	0	0	0	0	0	0	0	0	0	0
B0L_VFD_S51_cat2_40	0	0	0	0	0	0	0	0	0	0	0	0	0	0	0
B0L_VFD_S51_cat2_42	0	0	9.979	0	0	0	0	0	0	0	0	0	0	0	0
B0L_VFD_S51_cat2_45	5.1365	2.2324	12.9355	4.8078	2.1382	6.5901	0	0	0	0	6.6287	9.8013	2.2551	0	0
B0L_VFD_S51_cat2_47	11.0535	5.822	21.8184	16.9155	6.1389	5.9339	16.0764	3.5739	14.5846	11.108	10.4737	17.633	8.6943	15.4473	13.785
B0L_VFD_S51_cat2_49	19.4985	0	12.2795	0	18.606	0	21.332	0	2.5799	0	0	8.8298	0	10.5037	0
B0L_VFD_S51_cat2_5	19.7662	8.1067	15.072	11.8051	36.6705	20.0387	11.852	9.1325	3.6454	2.3918	7.9834	8.9805	6.4594	16.5921	9.9671
B0L_VFD_S51_cat2_52	9.4203	5.6953	20.4385	25.843	6.1459	2.6049	8.6558	5.4003	0	0	3.8268	15.7553	11.3217	4.1503	3.5094
B0L_VFD_S51_cat2_55	8.9388	0	9.631	0	6.2304	0	10.0968	0	10.6332	0	0	5.2334	0	7.9533	0
B0L_VFD_S51_cat2_56	0	0	6.9631	0	0	0	20.1213	0	0	0	0	0	0	0	0
B0L_VFD_S51_cat2_58	0	0	9.1003	6.3418	0	0	4.8559	4.6748	0	0	0	4.544	1.8161	0	0
B0L_VFD_S51_cat2_6	0	0	35.6884	0	0	0	13.6799	0	11.5848	0	0	0	0	0	0
B0L_VFD_S51_cat2_60	8.249	4.1207	13.4315	8.524	13.4469	3.7316	6.8748	3.0458	4.8689	2.3632	2.0273	4.918	3.4042	3.4813	3.6412
B0L_VFD_S51_cat2_62	6.7121	3.017	11.7031	8.5928	23.7578	5.0387	14.0627	9.9078	13.0381	11.098	24.4021	18.6859	8.3544	9.306	4.8355
B0L_VFD_S51_cat2_64	0	0	11.9041	0	0	0	0	0	6.7251	0	0	12.5805	0	3.4652	0
B0L_VFD_S51_cat2_69	9.1948	7.9455	13.4468	12.2796	6.8034	6.06	9.7215	3.9954	13.5786	6.3461	4.1667	11.1232	10.1839	5.9434	4.0023
B0L_VFD_S51_cat2_7	7.5005	4.6269	14.205	13.1592	21.6837	17.879	20.2348	11.2117	33.3527	16.3031	9.1763	26.582	21.7935	16.791	8.1953
B0L_VFD_S51_cat2_71	3.9292	2.4756	11.2262	10.855	8.0404	6.3814	6.6626	4.9865	11.2454	7.676	3.9558	8.1216	6.3381	14.0561	7.5107
B0L_VFD_S51_cat2_74	11.1751	7.512	12.5068	9.9001	18.0913	6.1443	9.403	6.9208	8.0492	7.7569	8.3673	14.1761	7.9324	13.4479	6.3096
B0L_VFD_S51_cat2_79	9.3678	4.5824	14.8132	13.1833	5.9678	2.6647	12.6903	7.5197	6.0768	3.2532	4.4746	10.0339	7.5664	9.7127	6.7963
B0L_VFD_S51_cat2_8	59.9621	28.7501	34.5172	34.1485	55.4584	45.2069	36.0937	25.892	25.3438	19.4551	19.6411	60.4937	46.2619	32.4786	19.3433
B0L_VFD_S51_cat2_81	0	0	9.3814	0	0	0	0	0	0	0	0	0	0	0	0
B0L_VFD_S51_cat2_82	5.2302	0	8.776	0	4.8822	0	8.5199	0	4.0544	0	0	2.4471	0	3.6426	0
B0L_VFD_S51_cat2_83	0	0	9.0133	0	0	0	0	0	0	0	0	0	0	0	0
B0L_VFD_S51_cat2_85	15.7871	9.7368	13.3743	14.0584	21.2575	15.1537	16.8476	10.3152	18.2907	11.8192	11.4977	20.2571	13.5671	19.464	11.6302
B0L_VFD_S51_cat2_87	15.8612	7.9053	19.9287	17.6556	0	0	0	0	0	0	0	0	0	4.5129	2.6308
B0L_VFD_S51_cat2_88	0	0	8.8991	0	0	0	3.0067	0	26.3111	0	0	40.4347	0	8.8749	0
B0L_VFD_S51_cat2_89	0	0	9.564	0	0	0	0	0	0	0	0	0	0	0	0
B0L_VFD_S51_cat2_9	0	0	0	0	0	0	0	0	0	0	0	0	0	0	0
B0L_VFD_S51_cat2_92	0	0	10.325	0	0	0	1.741	0	0	0	0	0	0	0	0
B0L_VFD_S51_cat2_94	1.491	0	6.6574	0	4.3695	0	5.4362	0	8.3849	0	0	2.6423	0	0	0
B0L_VFD_S51_cat4_0	0	0	0	0	0	0	0	0	0	0	0	0	0	0	0
B0L_VFN_S43_cat1_0	0	0	0	9.5772	0	0	0	0	0	0	0	0	0	0	0
B0L_VFN_S43_cat1_3	0	3.4298	0	11.0198	0	2.6519	0	2.3854	0	3.0947	1.5049	0	2.1345	0	0
B0L_VFN_S43_cat2_0	0	0	0	0	0	0	0	0	0	0	0	0	0	0	0
B0L_VFN_S43_cat2_10	0	0	0	0	0	0	0	0	0	0	0	0	0	0	0
B0L_VFN_S43_cat2_108	0	0	0	0	0	0	0	0	0	0	0	0	0	0	0
B0L_VFN_S43_cat2_109	0	2.6034	14.131	9.1625	3.1276	2.6578	7.2179	2.7576	4.2797	0	1.574	2.0083	0	1.7699	4.837
B0L_VFN_S43_cat2_11	0	0	0	0	0	0	0	0	0	0	0	0	0	0	0
B0L_VFN_S43_cat2_111	0	2.8559	0	7.8837	0	0	0	3.148	0	0	0	0	0	0	0
B0L_VFN_S43_cat2_112	0	0	0	0	0	0	0	0	0	0	0	0	0	0	0
B0L_VFN_S43_cat2_113	0	0	0	0	0	0	0	0	0	0	0	0	0	0	0
B0L_VFN_S43_cat2_115	8.8455	4.3074	9.9815	11.7746	9.8164	5.2319	8.1569	6.7038	6.2265	3.6287	2.9191	12.0077	7.7275	4.6912	3.1416
B0L_VFN_S43_cat2_116	0	4.0996	0	9.5578	0	3.6712	0	5.2568	0	6.1268	2.6025	0	3.8582	0	11.0409
B0L_VFN_S43_cat2_118	2.479	1.6231	10.9417	12.065	7.4766	4.1967	5.5527	4.9741	12.805	6.5918	4.502	11.2469	7.3738	12.3986	7.0761
B0L_VFN_S43_cat2_119	0	0	0	0	0	0	0	0	0	0	0	31.9161	0	0	0
B0L_VFN_S43_cat2_122	0	0	0	9.4308	0	0	0	0	0	0	0	0	0	0	0
B0L_VFN_S43_cat2_126	24.8737	16.2278	10.7405	10.5588	16.9953	10.5379	18.4006	17.5343	12.2395	7.9216	7.7044	18.4497	11.9955	15.3342	8.6359
B0L_VFN_S43_cat2_127	0	0	0	10.2763	0	0	0	0	0	2.4247	0	0	0	0	0
B0L_VFN_S43_cat2_128	0	0	6.8814	10.7084	2.7347	1.9218	0	0	3.652	1.9538	0	0	0	7.4219	4.6413
B0L_VFN_S43_cat2_129	0	0	0	0	0	0	0	0	0	0	0	0	0	0	0
B0L_VFN_S43_cat2_13	17.5168	8.7092	12.0888	11.4387	23.3302	18.0639	20.5405	9.2196	9.4134	4.8189	6.8776	11.3171	6.6209	17.541	10.1916
B0L_VFN_S43_cat2_134	0	2.1118	0	10.4426	0	4.0191	0	2.0985	0	0	0	0	3.0251	0	2.7329
B0L_VFN_S43_cat2_135	0	0	0	0	0	0	0	0	0	0	0	0	0	0	0
B0L_VFN_S43_cat2_137	4.8462	4.9778	7.241	18.3626	4.2512	4.5959	7.8478	5.1514	7.8081	6.5223	0	47.1491	12.5123	14.8164	5.948
B0L_VFN_S43_cat2_138	4.384	4.0066	7.5777	9.3923	4.2235	0	9.9387	2.958	11.7291	7.3208	4.2069	3.1007	2.1597	0	0
B0L_VFN_S43_cat2_140	9.021	5.4078	19.0521	15.331	8.2788	5.0063	11.9393	9.2457	8.9237	7.019	8.3044	22.9525	10.7003	8.9161	6.3862
B0L_VFN_S43_cat2_141	5.925	4.8599	10.394	11.2032	10.6229	6.6647	5.7393	4.5047	19.7961	13.2406	6.1337	20.8156	15.9333	19.6929	11.4642
B0L_VFN_S43_cat2_142	39.5152	29.4702	25.8312	30.8464	33.4867	24.9874	31.4199	30.7021	48.8864	27.4434	18.0029	60.0724	32.1401	27.2888	17.0656
B0L_VFN_S43_cat2_144	8.3968	6.8845	19.9975	18.4781	9.1956	6.8273	17.8735	16.5953	36.5575	23.9168	5.5912	28.219	20.5736	29.7117	17.7256
B0L_VFN_S43_cat2_145	5.5134	3.6474	12.3051	13.5032	14.2281	6.1281	11.6499	10.1378	24.0625	17.8332	4.1788	34.1953	22.8194	26.321	16.1883
B0L_VFN_S43_cat2_147	0	0	0	0	0	0	0	0	0	0	0	0	0	0	0
B0L_VFN_S43_cat2_149	0	0	12.2537	11.2791	0	0	4.0448	2.0157	1.87	0	0	2.6382	2.3465	0	0
B0L_VFN_S43_cat2_151	0	0	0	4.0888	6.1444	0	0	0	0	0	0	8.2554	0	0	0
B0L_VFN_S43_cat2_152	0	5.1571	0	13.415	0	0	0	0	0	0	0	0	0	0	0
B0L_VFN_S43_cat2_153	5.7193	3.5123	6.4417	9.2814	1.672	1.9938	9.212	4.1159	6.8913	3.0114	2.9745	4.0383	2.3605	2.7441	2.2147
B0L_VFN_S43_cat2_155	10.4232	5.8975	19.5324	12.9206	12.3344	8.5422	15.3878	7.6494	20.0337	13.0396	6.5497	11.9682	9.7236	26.4879	15.1033
B0L_VFN_S43_cat2_158	0	0	9.1682	11.4194	0	0	2.3651	0	7.239	2.4501	0	5.4069	0	0	0
B0L_VFN_S43_cat2_16	0	0	0	0	0	0	0	0	0	0	0	0	0	0	0
B0L_VFN_S43_cat2_164	0	0	0	0	0	0	0	0	0	0	0	0	0	0	0
B0L_VFN_S43_cat2_165	0	6.2081	0	13.8105	0	8.4985	0	8.8844	0	13.9542	7.1063	0	10.1026	0	15.9112
B0L_VFN_S43_cat2_167	0	5.1303	0	12.3508	0	11.294	0	13.9574	0	11.1017	7.7031	0	17.8579	0	10.8922
B0L_VFN_S43_cat2_17	6.9396	1.8466	9.6131	12.1161	16.2863	10.6952	12.3737	3.3242	8.6861	5.8377	3.1327	9.5891	7.2334	36.2937	17.0821
B0L_VFN_S43_cat2_175	0	4.7292	0	10.0716	0	5.5169	0	3.8465	0	4.7977	3.8594	0	6.9681	0	8.0435
B0L_VFN_S43_cat2_176	0	1.9831	0	15.7481	0	9.3061	0	5.0092	0	8.7858	2.6627	0	9.0857	0	9.3828
B0L_VFN_S43_cat2_18	0	0	0	0	0	0	0	0	0	0	0	0	0	0	0
B0L_VFN_S43_cat2_181	0	4.3978	0	12.6052	0	2.2943	0	4.0731	0	2.6523	0	0	3.1433	0	5.5906
B0L_VFN_S43_cat2_184	0	2.9778	0	5.9851	0	3.0617	0	5.1422	0	2.359	1.5078	0	6.497	0	8.1388
B0L_VFN_S43_cat2_190	0	0	0	0	0	0	0	0	0	0	0	0	0	0	0
B0L_VFN_S43_cat2_193	0	5.2507	0	10.6117	0	0	0	0	0	10.3644	3.9576	0	0	0	0
B0L_VFN_S43_cat2_195	0	0	0	7.1059	0	0	0	0	0	0	0	0	0	0	1.7396
B0L_VFN_S43_cat2_197	0	0	0	0	0	0	0	0	0	0	0	0	0	0	0
B0L_VFN_S43_cat2_2	0	0	25.868	12.0542	0	0	15.6399	2.8135	9.7221	1.9583	1.9826	6.1754	4.7729	2.69	0
B0L_VFN_S43_cat2_202	0	0	0	0	0	0	0	0	0	0	0	0	0	0	0
B0L_VFN_S43_cat2_209	0	0	0	9.3782	0	0	0	0	0	2.3517	0	0	3.8896	0	0
B0L_VFN_S43_cat2_21	0	0	0	0	0	0	0	0	0	0	0	0	0	0	0
B0L_VFN_S43_cat2_216	0	4.7703	0	8.2663	0	11.7234	0	12.7756	0	15.5059	6.1522	0	1.724	0	0
B0L_VFN_S43_cat2_218	0	8.6616	0	5.9982	0	5.2294	0	2.1133	0	3.7109	0	0	2.3832	0	0
B0L_VFN_S43_cat2_219	0	0	0	7.9698	0	0	0	3.2886	0	1.6515	0	0	3.0076	0	0
B0L_VFN_S43_cat2_22	0	0	0	0	0	0	0	0	0	0	0	0	0	0	0
B0L_VFN_S43_cat2_220	0	0	0	0	0	0	0	0	0	0	0	0	0	0	0
B0L_VFN_S43_cat2_224	0	0	0	12.5604	0	0	0	2.6028	0	0	0	0	2.9045	0	3.2077
B0L_VFN_S43_cat2_23	0	0	0	0	0	0	0	0	0	0	0	0	0	0	0
B0L_VFN_S43_cat2_231	0	0	0	6.4103	0	2.0667	0	2.1706	0	2.4482	1.5789	0	1.8191	0	8.5876
B0L_VFN_S43_cat2_233	0	1.7826	0	9.6189	0	0	0	2.7754	0	0	0	0	4.6026	0	0
B0L_VFN_S43_cat2_234	0	0	0	0	0	0	0	0	0	0	0	0	0	0	0
B0L_VFN_S43_cat2_235	0	0	0	6.9995	0	3.7063	0	0	0	2.8949	0	0	0	0	3.7505
B0L_VFN_S43_cat2_238	0	0	0	8.4718	0	0	0	0	0	0	0	0	0	0	0
B0L_VFN_S43_cat2_241	0	6.5988	0	8.2175	0	4.5895	0	3.5269	0	1.9064	0	0	4.8804	0	0
B0L_VFN_S43_cat2_243	0	2.7086	0	6.9249	0	1.7132	0	3.3313	0	5.3976	4.1829	0	5.2558	0	5.0592
B0L_VFN_S43_cat2_244	0	3.9067	0	7.987	0	2.2743	0	4.8907	0	6.0191	4.5943	0	6.6376	0	7.5897
B0L_VFN_S43_cat2_245	7.478	4.2956	12.0174	10.9385	7.2512	5.0409	14.4218	15.7449	11.7793	16.4082	4.3343	36.8378	24.0206	10.1676	7.2211
B0L_VFN_S43_cat2_25	0	0	0	9.8322	0	0	0	0	0	0	0	0	0	0	0
B0L_VFN_S43_cat2_250	0	4.3486	0	10.4704	0	1.3925	0	1.9863	0	6.2559	1.4107	0	5.059	0	5.0819
B0L_VFN_S43_cat2_255	0	0	0	18.5745	0	0	0	7.5204	0	15.4127	4.8806	0	15.9635	0	8.0825
B0L_VFN_S43_cat2_258	0	0	0	7.5919	0	3.8191	0	0	0	2.952	0	0	1.7446	0	4.2962
B0L_VFN_S43_cat2_263	0	5.5556	0	13.537	0	1.482	0	6.2033	0	0	0	0	0	0	4.8926
B0L_VFN_S43_cat2_265	0	35.4142	0	10.7417	0	9.5571	0	27.6101	0	4.0827	6.8824	0	8.6613	0	11.3042
B0L_VFN_S43_cat2_268	0	0	0	0	0	0	0	0	0	0	0	0	0	0	0
B0L_VFN_S43_cat2_269	0	0	0	5.6432	0	0	0	0	0	6.9136	0	0	0	0	0
B0L_VFN_S43_cat2_270	0	4.82	0	8.2531	0	8.6249	0	7.8171	0	6.0915	0	0	2.288	0	6.7534
B0L_VFN_S43_cat2_271	0	0	0	0	0	0	0	0	0	0	0	0	0	0	0
B0L_VFN_S43_cat2_272	0	0	0	0	0	0	0	0	0	0	0	0	0	0	0
B0L_VFN_S43_cat2_273	0	10.4069	0	33.3785	0	30.6423	0	17.0433	0	29.7007	14.874	0	30.5789	0	14.0234
B0L_VFN_S43_cat2_274	0	7.0534	0	15.1968	0	5.5737	0	14.2838	0	20.0157	4.5447	0	21.875	0	18.5359
B0L_VFN_S43_cat2_28	0	0	0	0	0	0	0	0	0	0	0	0	0	0	0
B0L_VFN_S43_cat2_281	0	11.6894	0	22.5404	0	11.4529	0	3.8935	0	3.7969	10.1593	0	12.3091	0	18.3652
B0L_VFN_S43_cat2_284	0	0	0	6.404	0	0	0	2.2018	0	0	1.4616	0	0	0	1.7756
B0L_VFN_S43_cat2_286	0	7.1633	0	9.1095	0	12.1339	0	9.2025	0	8.3661	5.6382	0	10.9811	0	8.1521
B0L_VFN_S43_cat2_29	0	0	0	11.2521	0	0	0	0	0	0	0	0	0	0	0
B0L_VFN_S43_cat2_32	0	0	15.8804	15.5291	0	0	6.8677	5.9427	3.3974	1.9932	0	11.1405	9.1519	0	0
B0L_VFN_S43_cat2_34	0	0	10.8652	14.042	0	0	3.6973	0	4.5254	0	0	5.5234	4.0078	1.7255	0
B0L_VFN_S43_cat2_35	28.887	18.4455	23.1537	19.2677	24.6444	21.4932	26.946	19.103	17.1667	14.1135	9.3297	4.7155	3.078	14.4441	8.3705
B0L_VFN_S43_cat2_36	8.0809	3.7664	9.9495	10.8211	11.3247	11.0201	7.7793	4.6419	16.209	9.5009	6.6026	21.0045	13.0588	7.6679	4.8944
B0L_VFN_S43_cat2_38	0	0	0	0	0	0	0	0	0	0	0	0	0	0	0
B0L_VFN_S43_cat2_4	0	0	0	0	0	0	0	0	0	0	0	0	0	0	0
B0L_VFN_S43_cat2_40	0	0	9.5824	14.309	0	0	2.3752	1.8535	0	0	0	0	1.4043	0	0
B0L_VFN_S43_cat2_41	0	0	7.8452	11.2956	0	0	0	0	0	0	0	7.3593	4.6734	0	0
B0L_VFN_S43_cat2_48	0	0	0	0	0	0	0	0	0	0	0	0	0	0	0
B0L_VFN_S43_cat2_49	20.3126	13.9517	13.5838	12.7535	31.217	14.213	11.7803	11.6663	9.9009	6.5945	6.8211	16.4347	12.052	18.4354	12.0581
B0L_VFN_S43_cat2_52	0	3.6754	0	9.9034	0	4.7654	0	14.1195	0	15.8456	3.4354	0	17.4338	0	8.8348
B0L_VFN_S43_cat2_53	0	0	19.9222	15.0338	0	0	6.3735	0	2.4107	2.4231	0	2.4656	0	0	0
B0L_VFN_S43_cat2_56	10.1843	13.8861	20.2568	29.7783	3.4486	3.0397	29.8251	23.5255	32.7043	24.1969	2.7753	41.0342	23.5198	6.6223	0
B0L_VFN_S43_cat2_59	7.7219	2.3273	5.2639	9.0748	4.7017	5.9223	3.8116	0	0	0	0	0	0	0	0
B0L_VFN_S43_cat2_62	0	6.6332	0	8.4922	0	4.0294	0	4.6362	0	2.0715	0	0	2.9431	0	0
B0L_VFN_S43_cat2_66	0	0	0	8.6528	0	0	0	0	0	0	0	0	0	0	0
B0L_VFN_S43_cat2_7	0	0	0	0	0	0	0	0	0	0	0	0	0	0	0
B0L_VFN_S43_cat2_72	1.7546	0	9.0245	15.2615	0	2.5508	32.4524	17.5576	24.2155	10.5482	6.3195	4.6353	3.03	13.241	9.3897
B0L_VFN_S43_cat2_73	0	0	0	29.1072	0	0	0	0	0	0	0	0	0	0	0
B0L_VFN_S43_cat2_75	0	0	0	0	0	0	0	0	0	0	0	0	0	0	0
B0L_VFN_S43_cat2_76	6.5666	0	9.1924	11.9248	13.6803	4.4086	7.0861	4.0059	3.1143	6.6984	6.7252	44.953	6.0426	4.845	4.3773
B0L_VFN_S43_cat2_79	16.8457	8.1533	9.9297	10.8923	17.0297	11.6143	7.5746	5.873	4.5531	2.6436	4.2114	11.0011	7.4953	9.7115	5.7243
B0L_VFN_S43_cat2_8	0	0	0	0	0	0	0	0	0	0	0	0	0	0	0
B0L_VFN_S43_cat2_80	0	0	0	0	0	0	0	0	0	0	0	0	0	0	0
B0L_VFN_S43_cat2_81	2.0903	0	9.5232	11.3214	0	0	2.7978	1.8603	0	0	0	1.8172	2.8206	3.2074	3.0652
B0L_VFN_S43_cat2_83	0	0	0	0	0	0	0	0	0	0	0	0	0	0	0
B0L_VFN_S43_cat2_85	8.7276	5.3313	16.2288	17.3374	8.5829	6.2192	7.2266	4.6897	6.6215	2.3142	2.3404	6.6306	8.0336	4.1342	3.1853
B0L_VFN_S43_cat2_89	10.388	5.8537	13.7368	13.9769	12.245	11.3976	9.5178	7.499	12.6047	8.1212	6.8422	19.6872	13.9921	15.6054	9.8014
B0L_VFN_S43_cat2_9	0	0	0	0	0	0	0	0	0	0	0	0	0	0	0
B0L_VFN_S43_cat2_93	5.5268	3.2832	7.9725	9.3128	7.4528	4.3878	11.3194	7.563	4.228	2.839	0	5.827	2.8646	8.6794	5.6709
B0L_VFN_S43_cat2_96	0	6.2795	1.8259	13.7377	8.816	1.7308	5.4654	7.0866	1.7399	0	0	5.4156	0	7.6657	5.547
B0L_VFN_S43_cat2_98	0	13.6444	0	32.1884	0	24.2673	0	33.3247	0	20.8348	13.8553	0	28.0378	0	20.9062
B0L_VFN_S43_cat4_0	0	0	0	0	0	0	0	0	0	0	0	0	0	0	0
B0L_VFN_S43_cat5_3	0	0	0	8.361	0	0	0	0	0	3.2819	0	0	3.5667	0	0
B2R2H_VFD_S54_cat1_0	0	0	0	0	45.5863	0	0	0	0	0	0	0	0	3.2166	0
B2R2H_VFD_S54_cat1_1	3.691	0	12.4352	0	14.4762	0	8.4542	0	19.3958	0	0	7.7766	0	31.1105	0
B2R2H_VFD_S54_cat1_10	0	0	0	0	7.1278	0	0	0	0	0	0	0	0	0	0
B2R2H_VFD_S54_cat1_2	0	0	0	0	260.76	0	0	0	0	0	0	0	0	0	0
B2R2H_VFD_S54_cat1_3	0	0	0	0	7.6331	0	0	0	0	0	0	0	0	0	0
B2R2H_VFD_S54_cat1_4	0	0	0	0	14.874	0	0	0	0	0	0	0	0	3.0412	0
B2R2H_VFD_S54_cat1_8	0	0	0	0	7.5069	0	0	0	0	0	0	0	0	0	0
B2R2H_VFD_S54_cat1_9	37.7309	0	41.6405	0	36.773	0	48.1383	0	30.2246	0	0	37.5549	0	63.7185	0
B2R2H_VFD_S54_cat2_0	0	0	0	0	78.7618	0	0	0	0	0	0	0	0	0	0
B2R2H_VFD_S54_cat2_1	0	0	0	0	10.3215	0	0	0	0	0	0	0	0	0	0
B2R2H_VFD_S54_cat2_10	0	0	0	0	23.341	0	0	0	0	0	0	0	0	0	0
B2R2H_VFD_S54_cat2_100	2.9379	0	0	1.8834	15.2995	8.3231	2.132	0	0	0	0	0	0	0	0
B2R2H_VFD_S54_cat2_101	2.2143	0	0	0	13.9967	6.6818	0	0	0	0	0	0	0	0	0
B2R2H_VFD_S54_cat2_102	0	0	0	0	14.216	0	0	0	0	0	0	0	0	0	0
B2R2H_VFD_S54_cat2_103	1.4146	0	5.0283	5.5112	11.7549	8.2317	14.6019	8.7818	6.5941	1.6725	2.5643	11.305	9.7347	3.2676	1.7867
B2R2H_VFD_S54_cat2_104	0	0	0	0	0	0	0	0	0	0	0	0	0	0	0
B2R2H_VFD_S54_cat2_105	15.6056	7.8283	0	0	16.3246	7.8622	5.8329	2.3496	0	0	2.0188	0	0	5.6747	1.9244
B2R2H_VFD_S54_cat2_109	5.5468	0	6.2946	0	10.9421	0	5.1747	0	4.9247	0	0	5.9815	0	5.9613	0
B2R2H_VFD_S54_cat2_11	0	0	0	0	0	0	0	0	0	0	0	0	0	0	0
B2R2H_VFD_S54_cat2_110	12.9789	0	6.6584	0	29.1691	0	33.2634	0	5.3157	0	0	3.1261	0	38.4435	0
B2R2H_VFD_S54_cat2_112	0	0	0	0	9.8104	0	0	0	0	0	0	0	0	0	0
B2R2H_VFD_S54_cat2_113	0	0	0	0	13.5791	0	0	0	0	0	0	0	0	7.6415	0
B2R2H_VFD_S54_cat2_114	3.7395	1.8362	6.01	8.5838	9.6303	1.9639	27.0743	45.3045	2.9984	3.3328	12.2822	9.5647	2.3082	27.2645	7.9784
B2R2H_VFD_S54_cat2_115	7.1345	0	0	0	8.911	0	15.7727	0	0	0	0	0	0	4.0272	0
B2R2H_VFD_S54_cat2_118	6.9804	0	0	0	20.9702	0	0	0	0	0	0	0	0	0	0
B2R2H_VFD_S54_cat2_12	0	0	0	0	52.0467	0	0	0	0	0	0	0	0	0	0
B2R2H_VFD_S54_cat2_121	11.5926	0	2.398	0	12.2802	0	6.4297	0	1.9518	0	0	11.171	0	3.288	0
B2R2H_VFD_S54_cat2_122	6.1161	3.5711	3.305	3.4864	13.1684	8.7653	4.6846	3.3375	4.4428	2.9607	3.304	6.3106	4.5959	8.1839	4.7746
B2R2H_VFD_S54_cat2_124	7.1405	0	5.9341	0	14.543	0	9.2104	0	4.2357	0	0	4.7606	0	7.1902	0
B2R2H_VFD_S54_cat2_127	6.5711	0	5.3512	0	8.3005	0	6.0237	0	6.2228	0	0	0	0	0	0
B2R2H_VFD_S54_cat2_131	0	0	0	0	0	0	0	0	0	0	0	0	0	0	0
B2R2H_VFD_S54_cat2_135	4.3696	0	0	0	10.8303	0	0	0	2.7062	0	0	0	0	0	0
B2R2H_VFD_S54_cat2_136	0	0	3.0723	0	9.0685	0	4.4042	0	1.7542	0	0	3.2212	0	3.9164	0
B2R2H_VFD_S54_cat2_137	0	0	0	0	20.4787	0	0	0	0	0	0	0	0	0	0
B2R2H_VFD_S54_cat2_139	7.0837	0	2.1581	0	9.5524	0	5.1573	0	3.9674	0	0	7.8088	0	6.4416	0
B2R2H_VFD_S54_cat2_14	0	0	0	0	0	0	0	0	0	0	0	0	0	0	0
B2R2H_VFD_S54_cat2_141	1.6318	0	4.423	2.0476	12.0814	0	0	0	0	4.0433	5.8532	9.8612	0	9.0505	0
B2R2H_VFD_S54_cat2_142	7.7251	3.9267	6.5067	5.9545	19.816	14.1868	7.7674	4.4716	10.3761	7.3495	7.1552	15.2732	9.2062	13.8041	8.2532
B2R2H_VFD_S54_cat2_143	3.17	0	0	0	9.0995	0	0	0	0	0	0	0	0	0	0
B2R2H_VFD_S54_cat2_144	2.7691	0	0	0	9.4588	0	0	0	0	0	0	0	0	7.1021	0
B2R2H_VFD_S54_cat2_145	0	0	2.643	0	8.7757	0	0	0	0	0	0	0	0	0	0
B2R2H_VFD_S54_cat2_147	0	0	0	0	31.6717	10.2047	0	0	2.6376	5.0468	12.6203	12.3437	0	5.0314	2.1327
B2R2H_VFD_S54_cat2_148	18.2572	8.2598	7.5915	7.6165	21.9639	10.3128	29.5656	19.8571	19.7995	12.0945	5.2054	15.1699	9.1398	8.4335	5.9178
B2R2H_VFD_S54_cat2_151	5.2307	0	4.341	0	10.6972	0	7.5098	0	7.9612	0	0	4.7565	0	6.9018	0
B2R2H_VFD_S54_cat2_153	4.8458	4.5669	1.4905	0	14.5364	6.4786	0	0	0	0	2.567	0	0	5.9583	3.2332
B2R2H_VFD_S54_cat2_154	4.4939	2.6525	10.244	10.3606	17.3285	12.5405	8.0562	5.3002	11.3584	8.664	3.2553	19.2245	16.6727	8.8594	5.6048
B2R2H_VFD_S54_cat2_156	0	0	0	0	0	0	0	0	14.6544	0	0	0	0	0	39.1202
B2R2H_VFD_S54_cat2_159	0	0	0	0	9.8064	0	2.1671	0	4.1312	0	0	0	0	0	0
B2R2H_VFD_S54_cat2_160	0	0	0	0	11.0934	0	0	0	0	0	0	0	0	1.6571	0
B2R2H_VFD_S54_cat2_165	6.5871	5.3164	2.6146	2.0605	9.2472	6.9326	2.4265	1.9817	0	0	2.1181	3.6589	2.6678	3.6495	1.8373
B2R2H_VFD_S54_cat2_170	2.0608	0	5.7138	5.3686	19.5462	9.7279	3.2627	1.9911	5.4172	4.6146	3.2938	0	0	16.6915	8.9477
B2R2H_VFD_S54_cat2_171	0	0	0	0	0	0	0	0	0	0	0	0	0	0	0
B2R2H_VFD_S54_cat2_176	0	0	3.0461	0	10.5779	0	2.9028	0	2.5016	0	0	1.6669	0	0	0
B2R2H_VFD_S54_cat2_178	1.7901	0	0	0	7.6287	0	0	0	2.2106	0	0	1.7336	0	7.1635	0
B2R2H_VFD_S54_cat2_18	3.7441	1.7601	6.2262	4.1453	25.4592	9.684	2.2388	1.6491	5.8879	11.685	12.9036	3.1341	2.0676	9.622	7.6526
B2R2H_VFD_S54_cat2_181	9.04	0	6.178	0	10.164	0	3.7319	0	0	0	0	3.2236	0	6.4485	0
B2R2H_VFD_S54_cat2_182	0	0	0	0	8.309	0	0	0	0	0	0	0	0	0	0
B2R2H_VFD_S54_cat2_184	3.0331	0	0	1.7562	9.2958	9.6914	10.4708	5.0142	7.1024	4.1268	0	0	5.2539	2.8578	0
B2R2H_VFD_S54_cat2_187	0	0	0	0	0	0	19.5282	0	0	0	0	0	0	0	0
B2R2H_VFD_S54_cat2_188	5.4434	0	1.6081	0	13.4517	0	3.4004	0	0	0	0	0	0	1.4542	0
B2R2H_VFD_S54_cat2_189	5.29	2.8873	5.7876	7.163	9.3057	5.452	2.5783	0	0	0	2.5411	10.1307	7.2333	2.7343	2.1116
B2R2H_VFD_S54_cat2_19	0	0	0	0	0	0	0	0	0	0	0	0	0	0	0
B2R2H_VFD_S54_cat2_194	2.4346	0	0	0	12.985	0	1.9574	0	0	0	0	0	0	0	0
B2R2H_VFD_S54_cat2_196	17.4243	7.6573	17.9291	20.6356	15.0323	12.678	15.0247	6.5716	10.8443	5.2938	3.2243	5.6616	3.0708	11.7125	6.2934
B2R2H_VFD_S54_cat2_2	5.9445	3.9203	3.6597	4.5124	19.665	13.7645	0	0	0	0	4.5119	0	0	13.7544	6.9838
B2R2H_VFD_S54_cat2_20	0	0	0	0	0	0	0	0	0	0	0	0	0	0	0
B2R2H_VFD_S54_cat2_204	16.5675	0	4.8848	0	16.1856	0	6.8022	0	3.7037	0	0	2.8504	0	3.7833	0
B2R2H_VFD_S54_cat2_205	0	0	0	0	63.3662	0	0	0	0	0	0	0	0	0	0
B2R2H_VFD_S54_cat2_206	2.5325	0	0	0	9.2058	0	0	0	0	0	0	0	0	3.603	0
B2R2H_VFD_S54_cat2_208	8.5806	0	3.0317	0	11.3405	0	12.8746	0	2.5133	0	0	2.3173	0	1.942	0
B2R2H_VFD_S54_cat2_209	4.8427	4.9791	0	0	7.9847	9.8144	0	0	0	0	0	0	0	0	0
B2R2H_VFD_S54_cat2_21	0	0	0	0	0	0	0	0	0	0	0	0	0	0	0
B2R2H_VFD_S54_cat2_212	2.6584	0	0	0	8.5051	0	1.6709	0	0	0	0	0	0	2.4257	0
B2R2H_VFD_S54_cat2_213	3.5761	0	0	0	9.621	0	4.5246	0	0	0	0	1.8726	0	3.998	0
B2R2H_VFD_S54_cat2_215	0	0	0	0	0	0	0	0	0	0	0	0	0	0	0
B2R2H_VFD_S54_cat2_216	20.1486	0	0	0	27.2177	0	12.6037	0	4.069	0	0	0	0	11.7743	0
B2R2H_VFD_S54_cat2_22	0	0	0	0	20.2611	0	0	0	0	0	0	0	0	0	0
B2R2H_VFD_S54_cat2_221	2.2489	0	6.2523	0	8.4464	0	6.7433	0	5.5045	0	0	4.0731	0	6.6633	0
B2R2H_VFD_S54_cat2_223	0	0	0	0	10.9307	0	0	0	0	0	0	0	0	0	0
B2R2H_VFD_S54_cat2_224	0	0	0	0	0	0	0	0	0	0	0	0	0	0	0
B2R2H_VFD_S54_cat2_225	5.2362	0	3.3732	0	8.6593	0	1.91	0	0	0	0	0	0	0	0
B2R2H_VFD_S54_cat2_226	5.7264	0	3.1902	0	13.5918	0	3.7579	0	2.9905	0	0	3.0892	0	11.1911	0
B2R2H_VFD_S54_cat2_227	3.2573	0	0	0	19.6964	0	3.9444	0	0	0	0	0	0	0	0
B2R2H_VFD_S54_cat2_23	13.7434	0	0	0	12.9787	0	0	0	0	0	0	0	0	10.7531	0
B2R2H_VFD_S54_cat2_230	4.4589	0	3.2107	0	11.1093	0	2.8	0	5.3123	0	0	9.3396	0	1.8523	0
B2R2H_VFD_S54_cat2_231	2.9392	0	2.3101	0	10.3267	0	0	0	0	0	0	0	0	0	0
B2R2H_VFD_S54_cat2_232	0	0	0	0	0	0	0	0	0	0	0	0	0	13.523	0
B2R2H_VFD_S54_cat2_233	0	0	0	0	0	0	0	0	0	0	0	0	0	0	0
B2R2H_VFD_S54_cat2_235	6.1274	3.3514	2.4344	3.1508	14.595	9.6504	3.8783	3.0329	5.8227	5.1004	0	5.2748	2.8696	4.4757	2.8167
B2R2H_VFD_S54_cat2_236	3.5231	0	0	0	13.4707	0	5.7175	0	6.7446	0	0	5.0628	0	0	0
B2R2H_VFD_S54_cat2_237	3.6696	0	2.6813	0	7.8822	0	5.4965	0	9.2685	0	0	5.6637	0	6.0538	0
B2R2H_VFD_S54_cat2_239	7.2703	0	0	0	8.683	0	2.9022	0	1.9301	0	0	3.7312	0	3.7913	0
B2R2H_VFD_S54_cat2_24	0	0	0	0	12.475	0	0	0	5.4962	0	0	0	0	0	0
B2R2H_VFD_S54_cat2_240	0	0	0	0	10.7042	0	0	0	0	0	0	0	0	5.0551	0
B2R2H_VFD_S54_cat2_241	4.0628	0	0	0	7.2236	0	0	0	0	0	0	0	0	0	0
B2R2H_VFD_S54_cat2_243	6.1493	0	4.4423	0	10.0126	0	4.3213	0	2.4111	0	0	4.2028	0	3.4573	0
B2R2H_VFD_S54_cat2_244	9.943	0	7.8761	0	11.4964	0	8.6853	0	7.2159	0	0	9.8801	0	14.9219	0
B2R2H_VFD_S54_cat2_246	6.4418	0	3.5574	0	14.9825	0	7.012	0	3.1115	0	0	3.2518	0	5.5627	0
B2R2H_VFD_S54_cat2_250	17.7125	4.6117	4.3167	3.6183	23.3395	8.6199	81.1399	27.2729	81.7415	33.7968	8.7634	50.7703	62.153	7.4392	2.6476
B2R2H_VFD_S54_cat2_253	0	0	0	0	8.3552	0	0	0	0	0	0	0	0	0	0
B2R2H_VFD_S54_cat2_258	7.0551	0	7.0108	0	11.4276	0	2.4827	0	19.3636	0	0	4.6388	0	2.6051	0
B2R2H_VFD_S54_cat2_26	8.0504	4.1945	6.0941	8.9208	16.7068	8.5328	17.3426	10.8061	7.8836	4.8024	12.5207	7.7501	5.9362	25.627	11.7997
B2R2H_VFD_S54_cat2_266	2.8662	0	0	0	13.4765	0	0	0	0	0	0	0	0	2.8167	0
B2R2H_VFD_S54_cat2_267	18.9355	0	5.3829	0	10.3799	0	13.0937	0	8.7164	0	0	8.4784	0	7.1294	0
B2R2H_VFD_S54_cat2_269	1.7441	0	0	0	10.9551	0	0	0	0	0	0	0	0	0	0
B2R2H_VFD_S54_cat2_27	0	3.3093	1.863	0	21.0737	3.502	8.7541	8.6581	29.1061	6.701	3.4254	32.2634	8.7504	8.4591	9.7286
B2R2H_VFD_S54_cat2_271	0	0	0	0	7.2967	0	0	0	0	0	0	0	0	6.54	0
B2R2H_VFD_S54_cat2_272	4.524	0	0	0	8.8518	0	5.7881	0	3.7973	0	0	3.4669	0	2.5386	0
B2R2H_VFD_S54_cat2_278	21.4578	0	0	0	9.7496	0	5.7746	0	2.2267	0	0	5.2265	0	5.3011	0
B2R2H_VFD_S54_cat2_279	0	0	0	0	0	0	0	0	0	0	0	0	0	0	0
B2R2H_VFD_S54_cat2_28	5.3416	0	4.4037	0	15.0381	0	2.655	0	4.0726	0	0	8.9005	0	5.8618	0
B2R2H_VFD_S54_cat2_280	11.2281	6.1831	16.1661	17.3216	16.7085	13.4257	12.3534	9.6036	18.7121	11.801	6.1405	16.8979	12.9342	23.2188	14.4481
B2R2H_VFD_S54_cat2_281	0	0	0	0	8.2908	0	0	0	0	0	0	0	0	0	0
B2R2H_VFD_S54_cat2_283	2.6666	0	0	0	12.0407	0	0	0	0	0	0	0	0	0	0
B2R2H_VFD_S54_cat2_284	0	0	0	0	8.7	0	0	0	0	0	0	0	0	0	0
B2R2H_VFD_S54_cat2_285	11.4526	0	10.5933	0	9.6335	0	7.1265	0	2.9442	0	0	11.3264	0	5.4023	0
B2R2H_VFD_S54_cat2_287	17.5865	0	0	0	21.4496	0	64.3355	0	0	0	0	0	0	5.985	0
B2R2H_VFD_S54_cat2_288	2.6858	0	0	0	12.1516	0	0	0	0	0	0	0	0	0	0
B2R2H_VFD_S54_cat2_29	6.6059	0	5.9044	0	18.7968	0	9.8747	0	0	0	0	2.9279	0	0	0
B2R2H_VFD_S54_cat2_292	0	0	0	0	8.3576	0	0	0	0	0	0	0	0	0	0
B2R2H_VFD_S54_cat2_294	7.2377	5.8283	7.526	9.9921	13.1946	9.0114	5.5012	4.4727	1.9693	0	2.6686	2.4818	1.6998	1.9623	0
B2R2H_VFD_S54_cat2_295	16.76	0	0	0	7.2362	0	1.8833	0	0	0	0	0	0	6.89	0
B2R2H_VFD_S54_cat2_298	3.9158	0	6.1172	0	8.52	0	10.6944	0	0	0	0	0	0	6.1	0
B2R2H_VFD_S54_cat2_299	0	0	0	0	9.6646	0	0	0	0	0	0	0	0	0	0
B2R2H_VFD_S54_cat2_3	0	0	0	0	11.5754	0	0	0	0	0	0	0	0	0	0
B2R2H_VFD_S54_cat2_30	0	0	0	0	1412.24	28.3932	2.2717	0	19.1735	10.6447	0	0	0	0	0
B2R2H_VFD_S54_cat2_300	2.3372	0	0	0	8.0832	0	0	0	1.9611	0	0	1.7531	0	4.3741	0
B2R2H_VFD_S54_cat2_302	10.5258	5.9834	18.9617	18.4408	11.1385	7.0382	11.5556	7.5857	29.7636	18.2066	4.2675	41.1569	26.4662	12.8533	7.0231
B2R2H_VFD_S54_cat2_303	2.4817	0	0	0	9.0989	0	0	0	1.7162	0	0	1.992	0	3.4163	0
B2R2H_VFD_S54_cat2_304	0	0	0	0	0	0	0	0	0	0	0	0	0	0	0
B2R2H_VFD_S54_cat2_307	6.5902	4.8898	3.7831	4.1321	9.2841	7.6002	3.1746	0	2.4469	1.6174	1.5401	5.9025	5.3986	8.1326	4.691
B2R2H_VFD_S54_cat2_308	2.7153	0	0	0	9.7193	0	0	0	0	0	0	0	0	0	0
B2R2H_VFD_S54_cat2_309	2.2538	0	1.5469	0	8.2099	0	0	0	0	0	0	0	0	0	0
B2R2H_VFD_S54_cat2_31	0	0	1.8881	0	16.8848	0	6.3159	0	0	0	0	0	0	0	0
B2R2H_VFD_S54_cat2_311	2.1896	0	1.7958	0	14.006	0	1.7626	0	2.2214	0	0	0	0	4.6031	0
B2R2H_VFD_S54_cat2_312	0	0	0	0	8.2684	0	0	0	0	0	0	0	0	0	0
B2R2H_VFD_S54_cat2_314	2.8522	1.4538	0	0	9.5644	6.1214	0	0	0	0	0	0	0	0	0
B2R2H_VFD_S54_cat2_32	0	0	0	0	0	0	0	0	0	0	0	0	0	0	0
B2R2H_VFD_S54_cat2_321	8.5332	0	5.0186	0	13.5035	0	6.291	0	5.7393	0	0	7.8584	0	9.4381	0
B2R2H_VFD_S54_cat2_323	12.1786	0	3.983	0	29.02	0	2.667	0	0	0	0	1.473	0	3.3137	0
B2R2H_VFD_S54_cat2_324	0	0	0	0	13.0552	0	0	0	0	0	0	0	0	0	0
B2R2H_VFD_S54_cat2_326	0	0	0	0	0	0	0	0	0	0	0	0	0	0	0
B2R2H_VFD_S54_cat2_328	0	0	0	0	7.5343	0	0	0	0	0	0	0	0	0	0
B2R2H_VFD_S54_cat2_329	0	0	0	0	0	0	0	0	0	0	0	0	0	0	0
B2R2H_VFD_S54_cat2_33	0	0	0	0	15.7948	0	0	0	0	0	0	0	0	0	0
B2R2H_VFD_S54_cat2_330	0	0	0	0	0	0	0	0	0	0	0	0	0	0	0
B2R2H_VFD_S54_cat2_333	25.3681	0	21.1111	0	36.5394	0	11.0617	0	9.543	0	0	15.921	0	21.6532	0
B2R2H_VFD_S54_cat2_334	0	0	9.2223	0	55.3929	0	10.7395	0	14.8368	0	0	0	0	0	0
B2R2H_VFD_S54_cat2_335	9.9555	0	10.2184	0	11.0539	0	10.1561	0	10.1106	0	0	10.2693	0	13.6075	0
B2R2H_VFD_S54_cat2_336	0	0	3.4986	0	6.7806	0	6.0346	0	1.7883	0	0	2.8597	0	3.4042	0
B2R2H_VFD_S54_cat2_337	0	0	0	0	0	0	0	0	0	0	0	0	0	0	0
B2R2H_VFD_S54_cat2_34	0	0	0	0	14.7906	0	0	0	0	0	0	0	0	0	0
B2R2H_VFD_S54_cat2_340	7.8713	0	7.768	0	13.926	0	9.7299	0	13.3775	0	0	14.5276	0	11.9864	0
B2R2H_VFD_S54_cat2_341	14.6441	0	7.4885	0	10.2301	0	14.7848	0	5.8849	0	0	13.965	0	19.997	0
B2R2H_VFD_S54_cat2_342	4.0475	0	0	0	8.0961	0	0	0	0	0	0	0	0	3.4676	0
B2R2H_VFD_S54_cat2_343	8.9323	5.677	11.135	16.6143	17.3841	12.2083	33.4102	24.3498	26.3102	15.3533	4.3375	22.2446	15.2714	11.897	6.8633
B2R2H_VFD_S54_cat2_344	2.3987	0	0	0	8.2043	0	0	0	0	0	0	0	0	3.6033	0
B2R2H_VFD_S54_cat2_346	2.7837	0	5.2454	0	13.6081	0	3.7219	0	4.0435	0	0	0	0	3.3326	0
B2R2H_VFD_S54_cat2_35	0	0	0	0	0	0	0	0	0	0	0	0	0	0	0
B2R2H_VFD_S54_cat2_350	6.3692	0	0	0	10.1536	0	0	0	0	0	0	0	0	0	0
B2R2H_VFD_S54_cat2_351	6.4898	0	6.0564	0	5.0988	0	6.9423	0	8.5059	0	0	14.7595	0	6.022	0
B2R2H_VFD_S54_cat2_352	6.6118	0	3.9202	0	16.299	0	4.7946	0	8.1869	0	0	16.0697	0	8.3882	0
B2R2H_VFD_S54_cat2_354	6.8343	0	3.7384	0	14.4915	0	2.9478	0	0	0	0	2.8799	0	0	0
B2R2H_VFD_S54_cat2_356	6.1039	0	4.2454	0	10.7141	0	2.4925	0	1.9167	0	0	2.0219	0	4.8753	0
B2R2H_VFD_S54_cat2_358	15.1109	0	2.1058	0	13.992	0	4.6929	0	0	0	0	0	0	8.4411	0
B2R2H_VFD_S54_cat2_359	7.0389	0	11.0459	0	7.8853	0	9.7433	0	13.7411	0	0	7.8029	0	17.8577	0
B2R2H_VFD_S54_cat2_36	0	0	0	0	0	0	0	0	0	0	0	0	0	0	0
B2R2H_VFD_S54_cat2_360	0	0	0	0	5.7341	0	1.7481	0	0	0	0	3.0075	0	0	0
B2R2H_VFD_S54_cat2_361	0	0	0	0	8.9085	0	0	0	0	0	0	2.1429	0	0	0
B2R2H_VFD_S54_cat2_362	2.497	0	2.8989	0	44.4649	0	8.9651	0	3.8667	0	0	3.9096	0	7.5722	0
B2R2H_VFD_S54_cat2_363	5.0537	0	2.5232	0	10.5801	0	2.5909	0	2.4466	0	0	1.7733	0	9.8191	0
B2R2H_VFD_S54_cat2_365	6.9328	0	7.4228	0	7.3793	0	6.5529	0	4.0026	0	0	6.1292	0	8.6539	0
B2R2H_VFD_S54_cat2_367	5.9565	0	0	0	9.266	0	0	0	0	0	0	0	0	0	0
B2R2H_VFD_S54_cat2_368	0	0	0	0	11.8851	0	0	0	0	0	0	0	0	0	0
B2R2H_VFD_S54_cat2_369	17.9493	0	0	0	27.0951	0	65.2301	0	0	0	0	0	0	5.7864	0
B2R2H_VFD_S54_cat2_371	0	0	0	0	35.576	0	6.9527	0	0	0	0	0	0	0	0
B2R2H_VFD_S54_cat2_372	0	0	0	0	5.5794	0	0	0	0	0	0	3.6126	0	5.6229	0
B2R2H_VFD_S54_cat2_373	34.9812	25.5773	39.3665	45.6166	47.4463	34.5386	45.8696	39.6928	60.9304	43.8036	27.769	87.1107	60.3155	76.5438	46.6451
B2R2H_VFD_S54_cat2_374	1.8536	0	0	0	7.9559	0	0	0	0	0	0	0	0	3.9832	0
B2R2H_VFD_S54_cat2_377	0	0	3.4978	0	8.4506	0	3.742	0	6.7668	0	0	5.1388	0	2.8226	0
B2R2H_VFD_S54_cat2_378	0	0	0	0	10.6363	0	0	0	0	0	0	0	0	0	0
B2R2H_VFD_S54_cat2_38	0	0	0	0	15.9336	0	0	0	0	0	0	0	0	0	0
B2R2H_VFD_S54_cat2_381	3.3306	0	0	0	12.578	0	0	0	0	0	0	0	0	6.7692	0
B2R2H_VFD_S54_cat2_382	0	0	0	0	6.1661	0	0	0	0	0	0	3.5175	0	0	0
B2R2H_VFD_S54_cat2_383	2.4882	0	2.5884	0	11.341	0	5.6594	0	0	0	0	0	0	0	0
B2R2H_VFD_S54_cat2_384	2.5426	0	0	0	11.062	0	0	0	0	0	0	0	0	0	0
B2R2H_VFD_S54_cat2_385	3.7683	0	3.601	0	5.9025	0	0	0	2.5614	0	0	3.9708	0	5.1359	0
B2R2H_VFD_S54_cat2_387	4.1619	0	2.0578	0	16.2999	0	0	0	0	0	0	0	0	1.8218	0
B2R2H_VFD_S54_cat2_389	18.9583	0	10.2883	0	45.5545	0	12.3371	0	22.4339	0	0	40.5155	0	37.5833	0
B2R2H_VFD_S54_cat2_39	0	0	0	0	0	0	0	0	0	0	0	0	0	0	0
B2R2H_VFD_S54_cat2_390	0	0	0	0	0	0	0	0	0	0	0	0	0	0	0
B2R2H_VFD_S54_cat2_391	11.6849	0	1.9435	0	13.5259	0	9.0606	0	7.1029	0	0	3.4221	0	9.0907	0
B2R2H_VFD_S54_cat2_392	2.4927	0	6.4518	0	5.9081	0	9.5822	0	8.5617	0	0	13.7432	0	5.278	0
B2R2H_VFD_S54_cat2_393	0	0	0	0	9.9171	0	0	0	0	0	0	0	0	2.0664	0
B2R2H_VFD_S54_cat2_4	1.6398	0	0	0	11.5649	0	0	0	0	0	0	0	0	0	0
B2R2H_VFD_S54_cat2_40	9.8116	5.5691	0	0	12.9069	9.2148	1.8415	0	0	0	0	0	0	0	0
B2R2H_VFD_S54_cat2_404	0	0	2.3743	0	8.6108	0	0	0	2.7678	0	0	4.103	0	3.1685	0
B2R2H_VFD_S54_cat2_405	2.9883	0	1.6872	0	9.0431	0	1.9003	0	0	0	0	0	0	0	0
B2R2H_VFD_S54_cat2_406	8.3034	0	3.0285	0	10.6735	0	14.2294	0	8.7007	0	0	3.4785	0	7.5622	0
B2R2H_VFD_S54_cat2_408	2.5145	0	2.2581	0	9.5791	0	3.7986	0	3.2399	0	0	2.5106	0	4.7795	0
B2R2H_VFD_S54_cat2_409	0	0	0	0	11.7813	0	0	0	0	0	0	0	0	0	0
B2R2H_VFD_S54_cat2_41	0	0	0	0	0	0	0	0	0	0	0	0	0	0	0
B2R2H_VFD_S54_cat2_412	7.8543	4.4065	8.202	7.6002	14.9265	12.5902	16.7006	9.4696	13.5893	9.8113	5.9868	9.2179	6.0789	9.7862	6.4332
B2R2H_VFD_S54_cat2_413	0	0	3.973	0	3.4546	0	3.9689	0	4.4589	0	0	4.0616	0	3.5616	0
B2R2H_VFD_S54_cat2_415	6.6083	0	5.8412	0	8.9012	0	5.6561	0	5.8296	0	0	8.8469	0	1.7094	0
B2R2H_VFD_S54_cat2_416	0	0	0	0	0	0	0	0	0	0	0	0	0	0	0
B2R2H_VFD_S54_cat2_417	17.6634	0	11.591	0	9.7589	0	15.8201	0	20.4129	0	0	18.71	0	4.8804	0
B2R2H_VFD_S54_cat2_42	0	0	0	0	34.6005	0	0	0	0	0	0	0	0	0	0
B2R2H_VFD_S54_cat2_420	6.3358	0	0	0	17.2228	0	0	0	0	0	0	0	0	7.6481	0
B2R2H_VFD_S54_cat2_421	3.8218	0	0	0	9.7011	0	0	0	0	0	0	0	0	0	0
B2R2H_VFD_S54_cat2_422	0	0	0	0	9.2901	0	0	0	0	0	0	0	0	0	0
B2R2H_VFD_S54_cat2_423	0	0	0	0	8.7278	0	0	0	0	0	0	0	0	0	0
B2R2H_VFD_S54_cat2_426	3.1304	0	5.1003	0	14.1112	0	3.258	0	4.2152	0	0	1.5771	0	2.8917	0
B2R2H_VFD_S54_cat2_427	6.4738	0	5.5841	0	11.964	0	2.5491	0	2.2501	0	0	7.6527	0	2.8183	0
B2R2H_VFD_S54_cat2_429	16.1841	0	7.5765	0	13.4097	0	17.855	0	21.9213	0	0	18.7966	0	7.029	0
B2R2H_VFD_S54_cat2_43	0	0	0	0	0	0	0	0	0	0	0	0	0	0	0
B2R2H_VFD_S54_cat2_431	3.2088	0	0	0	13.9883	0	1.7905	0	7.0901	0	0	9.998	0	2.0477	0
B2R2H_VFD_S54_cat2_433	2.1264	0	0	0	7.502	0	0	0	0	0	0	0	0	3.2932	0
B2R2H_VFD_S54_cat2_438	5.0409	0	3.2951	0	7.8534	0	3.3311	0	2.3242	0	0	3.781	0	4.1582	0
B2R2H_VFD_S54_cat2_439	1.6703	0	0	0	7.6223	0	2.3266	0	0	0	0	1.8055	0	2.7065	0
B2R2H_VFD_S54_cat2_440	0	0	0	0	8.9961	0	0	0	0	0	0	0	0	0	0
B2R2H_VFD_S54_cat2_441	4.309	0	4.1654	0	6.7415	0	4.3316	0	1.6556	0	0	3.2166	0	3.309	0
B2R2H_VFD_S54_cat2_443	5.8849	0	3.1659	0	8.7002	0	5.0524	0	0	0	0	3.8397	0	4.8298	0
B2R2H_VFD_S54_cat2_447	13.6246	0	14.3235	0	21.5827	0	15.6759	0	0	0	0	7.3389	0	2.5698	0
B2R2H_VFD_S54_cat2_45	4.0343	0	1.872	0	13.7334	0	5.7369	0	6.9508	0	0	2.7548	0	6.4197	0
B2R2H_VFD_S54_cat2_46	0	0	0	0	16.724	0	0	0	0	0	0	0	0	0	0
B2R2H_VFD_S54_cat2_47	0	0	0	0	0	0	0	0	0	0	0	0	0	0	0
B2R2H_VFD_S54_cat2_48	0	0	0	0	0	0	0	0	0	0	0	0	0	0	0
B2R2H_VFD_S54_cat2_5	2.9822	0	0	0	16.4165	0	0	0	0	0	0	0	0	0	0
B2R2H_VFD_S54_cat2_50	7.1436	0	0	0	21.5033	0	7.2595	0	0	0	0	0	0	9.8295	0
B2R2H_VFD_S54_cat2_51	7.8137	5.3851	13.3385	16.7581	12.7705	9.2471	9.6493	6.7503	9.6243	4.8936	4.9376	10.3765	7.4521	16.1845	13.6361
B2R2H_VFD_S54_cat2_54	0	0	0	0	13.65	0	0	0	0	0	0	0	0	0	0
B2R2H_VFD_S54_cat2_55	1.5026	0	0	0	12.341	0	0	0	0	0	0	0	0	3.8428	0
B2R2H_VFD_S54_cat2_56	0	0	0	0	0	0	0	0	0	0	0	0	0	0	0
B2R2H_VFD_S54_cat2_57	2.7183	0	1.7199	3.9577	22.4139	8.1906	9.6704	3.1497	0	2.8978	0	3.5311	2.1535	13.6523	5.0145
B2R2H_VFD_S54_cat2_58	0	0	0	0	13.3199	13.6286	2.7682	0	2.5442	0	2.9317	0	0	5.2384	2.8715
B2R2H_VFD_S54_cat2_6	6.6344	3.475	17.9134	17.5929	12.6596	10.7523	2.958	0	0	0	2.4852	43.0486	26.7494	0	0
B2R2H_VFD_S54_cat2_60	8.8789	6.0766	12.4141	11.4215	14.6503	6.9986	10.1123	6.4773	7.7778	6.3459	5.544	13.4947	9.8351	10.212	6.175
B2R2H_VFD_S54_cat2_61	31.7514	13.031	19.492	17.1933	22.6528	15.5333	16.5594	9.5303	9.8534	6.0846	6.2011	20.2259	14.8643	16.6887	8.6466
B2R2H_VFD_S54_cat2_65	0	0	0	0	0	0	0	0	0	0	0	0	0	0	0
B2R2H_VFD_S54_cat2_66	31.5837	20.3061	55.934	49.0685	49.8843	32.6416	37.6956	23.7766	56.6158	45.7167	19.3703	45.6715	37.1209	58.7653	40.0378
B2R2H_VFD_S54_cat2_67	0	0	0	0	14.9836	0	0	0	0	0	0	0	0	0	0
B2R2H_VFD_S54_cat2_68	8.2996	0	2.2378	0	14.9148	0	3.9038	0	0	0	0	0	0	4.9547	0
B2R2H_VFD_S54_cat2_69	12.6412	0	5.4888	0	12.5214	0	4.6163	0	3.4241	0	0	7.3053	0	9.34	0
B2R2H_VFD_S54_cat2_70	0	0	0	0	0	0	0	0	0	0	0	0	0	0	0
B2R2H_VFD_S54_cat2_71	0	0	0	0	0	0	0	0	0	0	0	0	0	0	0
B2R2H_VFD_S54_cat2_72	3.5856	0	2.3077	0	11.8832	0	7.4384	0	8.2525	0	0	4.0829	0	4.7729	0
B2R2H_VFD_S54_cat2_74	14.7367	7.0759	6.2388	7.3515	71.9806	30.8336	13.6599	10.688	13.0616	11.4483	5.8812	19.1531	7.4157	12.5523	7.4056
B2R2H_VFD_S54_cat2_75	0	0	0	0	20.62	0	2.1328	0	0	0	1.5412	0	17.7721	1.5218	0
B2R2H_VFD_S54_cat2_76	0	0	0	0	14.5632	0	0	0	0	0	0	0	0	2.5892	0
B2R2H_VFD_S54_cat2_77	19.1183	10.034	20.3825	16.2085	27.027	15.2483	24.7249	14.1944	28.0716	17.8945	17.064	37.9593	23.4255	44.6472	21.9831
B2R2H_VFD_S54_cat2_78	0	0	0	0	11.6561	6.5348	0	0	0	0	1.9976	0	0	5.1734	3.4274
B2R2H_VFD_S54_cat2_79	0	0	0	0	23.7201	0	0	0	84.5924	0	0	0	0	2.5724	0
B2R2H_VFD_S54_cat2_8	0	0	0	0	0	0	0	0	0	0	0	0	0	0	0
B2R2H_VFD_S54_cat2_80	0	0	0	0	8.9774	0	0	0	0	0	0	0	0	0	0
B2R2H_VFD_S54_cat2_81	7.433	0	1.9159	2.4694	22.8099	2.9419	5.5242	1.6047	10.5774	13.9503	11.993	0	0	24.0781	12.8867
B2R2H_VFD_S54_cat2_82	0	0	0	0	0	0	0	0	0	0	0	0	0	0	0
B2R2H_VFD_S54_cat2_83	9.8763	5.7331	9.6792	10.9852	11.9245	5.9137	3.5981	2.848	2.1628	1.8586	5.5129	8.8294	8.592	13.0917	8.0907
B2R2H_VFD_S54_cat2_85	0	0	0	0	0	0	0	0	0	0	0	0	0	0	0
B2R2H_VFD_S54_cat2_86	9.5239	4.7062	7.8628	6.5056	11.1618	10.8089	5.91	3.585	8.8956	5.6633	2.9437	5.9252	4.3024	14.7124	7.3705
B2R2H_VFD_S54_cat2_87	14.6873	9.661	17.8815	20.0285	35.9725	25.5595	29.3126	21.5575	24.4777	16.3998	13.3013	20.7968	13.9379	55.5181	31.9797
B2R2H_VFD_S54_cat2_89	0	0	0	0	0	0	0	0	0	0	0	0	0	0	0
B2R2H_VFD_S54_cat2_9	0	0	0	0	0	0	0	0	0	0	0	0	0	0	0
B2R2H_VFD_S54_cat2_91	0	0	0	0	19.4917	0	0	0	0	0	0	0	0	0	0
B2R2H_VFD_S54_cat2_92	17.143	8.2331	15.437	16.4751	19.681	17.4777	18.1406	9.5156	17.0608	8.7722	6.8297	18.7095	11.8278	23.6107	15.55
B2R2H_VFD_S54_cat2_93	8.5482	4.9724	0	0	19.2263	17.6388	6.6927	4.4329	0	0	0	0	0	0	0
B2R2H_VFD_S54_cat2_94	0	0	0	0	11.0295	0	0	0	0	0	0	0	0	0	0
B2R2H_VFD_S54_cat2_95	10.0615	4.4747	0	0	15.7543	8.4739	20.4328	17.3628	17.0434	9.461	3.9971	0	0	6.1499	5.678
B2R2H_VFD_S54_cat2_97	0	0	0	0	24.6263	0	0	0	0	0	0	0	0	0	0
B2R2H_VFD_S54_cat2_98	0	0	0	0	0	0	0	0	0	0	0	0	0	0	0
B2R2H_VFD_S54_cat4_0	14.4811	0	16.4862	0	12.9526	0	24.0158	0	10.162	0	0	11.9771	0	17.3723	0
B2R2H_VFD_S54_cat4_1	4.5963	4.2598	7.0882	5.9225	20.0906	9.497	5.9109	2.7663	12.4067	6.6848	6.4889	12.0798	6.3054	2.3694	1.8328
B2R2H_VFD_S54_cat5_0	0	0	0	0	0	0	0	0	0	0	0	0	0	0	0
B2R2H_VFD_S54_cat5_1	6.5559	0	6.0223	0	7.2135	0	0	0	4.404	0	0	0	0	0	0
B2R2H_VFD_S54_cat5_2	0	0	6.8029	0	9.5309	0	4.1198	0	5.6866	0	0	9.5017	0	1.87	0
B2R2H_VFN_S46_cat2_0	0	21.8863	0	35.3531	0	16.9955	0	13.2298	0	25.4425	8.1968	0	35.1473	0	34.7762
B2R2H_VFN_S46_cat2_104	11.3796	6.3248	5.7403	5.8783	16.3465	12.3969	10.257	6.7497	7.6169	5.7119	7.2963	7.7212	4.2341	10.2299	6.8065
B2R2H_VFN_S46_cat2_107	0	0	0	0	0	0	0	0	0	0	0	0	0	0	0
B2R2H_VFN_S46_cat2_114	0	0	0	7.7082	0	9.44	0	0	0	2.7499	5.5526	0	2.1867	0	0
B2R2H_VFN_S46_cat2_115	0	3.4323	0	5.6982	0	12.367	0	0	0	1.9499	2.5183	0	6.2987	0	6.1962
B2R2H_VFN_S46_cat2_117	0	0	0	1.6414	0	8.6996	0	3.6382	0	3.4106	12.8076	0	2.294	0	9.1847
B2R2H_VFN_S46_cat2_118	15.4804	11.5599	6.509	8.2972	16.5255	11.0909	28.1786	16.3788	7.4269	6.5616	3.3802	17.8656	7.7131	15.8368	11.3044
B2R2H_VFN_S46_cat2_12	0	0	0	0	0	0	0	0	0	0	0	0	0	0	0
B2R2H_VFN_S46_cat2_120	0	1.7538	0	2.9778	0	9.473	0	1.7912	0	0	0	0	3.4139	0	2.4187
B2R2H_VFN_S46_cat2_126	13.7623	4.4073	14.7264	17.5207	15.6273	9.0243	149.667	30.6734	150.651	41.3382	38.1648	143.051	30.4639	39.0053	37.7722
B2R2H_VFN_S46_cat2_127	0	5.3508	0	0	0	10.5961	0	4.031	0	3.4651	0	0	0	0	1.8774
B2R2H_VFN_S46_cat2_129	0	0	0	0	0	0	0	0	0	0	0	0	0	0	0
B2R2H_VFN_S46_cat2_131	0	0	0	0	0	0	0	0	0	0	0	0	0	0	0
B2R2H_VFN_S46_cat2_133	0	0	0	0	0	0	0	0	0	0	0	0	0	0	0
B2R2H_VFN_S46_cat2_135	0	0	0	0	0	9.4828	0	0	0	0	0	0	0	0	0
B2R2H_VFN_S46_cat2_14	0	0	0	0	0	0	0	0	0	0	0	0	0	0	0
B2R2H_VFN_S46_cat2_142	0	25.0412	0	44.679	0	17.2178	0	13.4642	0	9.2772	14.0936	0	28.3658	0	23.7662
B2R2H_VFN_S46_cat2_144	4.3151	2.1388	0	2.2443	14.7821	10.4351	0	0	0	0	0	0	0	0	0
B2R2H_VFN_S46_cat2_145	0	2.8014	0	1.6679	0	8.4027	0	0	0	2.3586	0	0	0	0	0
B2R2H_VFN_S46_cat2_147	0	0	0	0	0	0	0	0	0	0	0	0	0	0	0
B2R2H_VFN_S46_cat2_149	0	11.3238	0	27.2501	0	18.9719	0	53.0916	0	24.927	16.4057	0	20.3076	0	11.2186
B2R2H_VFN_S46_cat2_15	0	0	0	0	0	0	0	0	0	0	0	0	0	0	0
B2R2H_VFN_S46_cat2_152	0	3.6878	0	2.5001	0	7.3658	0	3.1103	0	0	0	0	3.6353	0	3.5944
B2R2H_VFN_S46_cat2_153	0	0	0	0	0	0	0	0	0	0	0	0	0	0	0
B2R2H_VFN_S46_cat2_155	0	0	0	0	0	0	0	0	0	0	0	0	0	0	0
B2R2H_VFN_S46_cat2_158	0	0	0	0	0	0	0	0	0	0	0	0	0	0	0
B2R2H_VFN_S46_cat2_159	0	0	0	0	0	0	0	0	0	0	0	0	0	0	0
B2R2H_VFN_S46_cat2_16	21.6628	15.0966	11.704	14.9549	61.8464	35.5574	32.6871	30.6421	15.6407	9.3588	7.7072	15.8744	13.4245	77.804	43.6319
B2R2H_VFN_S46_cat2_165	0	3.6838	0	3.8033	0	6.7195	0	4.6823	0	0	2.6337	0	1.9923	0	3.8652
B2R2H_VFN_S46_cat2_17	0	0	0	0	0	0	0	0	0	0	0	0	0	0	0
B2R2H_VFN_S46_cat2_172	46.1201	28.6577	29.0596	26.6744	30.6896	16.8393	21.464	23.2112	36.3121	23.2325	14.9967	43.4966	20.5158	21.6721	13.5543
B2R2H_VFN_S46_cat2_175	0	0	0	0	0	12.9381	0	2.3517	0	2.4585	0	0	0	0	0
B2R2H_VFN_S46_cat2_176	0	1.9268	0	4.4926	0	8.6227	0	2.8043	0	2.0541	0	0	3.453	0	0
B2R2H_VFN_S46_cat2_18	0	0	0	0	0	0	0	0	0	0	0	0	0	0	0
B2R2H_VFN_S46_cat2_182	0	0	0	0	0	0	0	0	0	0	0	0	0	0	0
B2R2H_VFN_S46_cat2_186	8.9707	5.4787	12.5049	14.5109	10.944	8.3533	17.0709	13.1971	2.5691	2.5193	3.7243	4.0598	2.0461	9.2928	4.7586
B2R2H_VFN_S46_cat2_19	0	0	0	0	0	0	0	0	0	0	0	0	0	0	0
B2R2H_VFN_S46_cat2_193	0	0	0	4.9042	0	8.7105	0	2.0735	0	5.4711	3.3221	0	3.3556	0	2.6936
B2R2H_VFN_S46_cat2_194	0	4.152	0	2.1162	0	8.0966	0	1.8887	0	0	0	0	2.0166	0	1.9344
B2R2H_VFN_S46_cat2_197	0	1.7676	0	0	0	9.4366	0	0	0	0	0	0	0	0	0
B2R2H_VFN_S46_cat2_2	0	0	0	0	0	0	0	0	0	0	0	0	0	0	0
B2R2H_VFN_S46_cat2_204	0	2.5133	0	2.0024	0	8.3745	0	3.3089	0	0	2.722	0	0	0	3.9723
B2R2H_VFN_S46_cat2_205	10.9167	7.1022	6.2497	6.2062	14.8273	9.094	11.536	7.0343	6.1718	3.4771	4.0087	4.3177	3.3833	14.452	7.8982
B2R2H_VFN_S46_cat2_207	0	2.4972	0	2.8394	0	8.0962	0	0	0	0	2.2218	0	0	0	0
B2R2H_VFN_S46_cat2_209	0	0	0	0	0	0	0	0	0	0	0	0	0	0	0
B2R2H_VFN_S46_cat2_21	0	5.7936	11.6358	2.037	0	24.0286	0	0	5.2978	3.7683	0	5.0549	3.1488	17.0851	2.8533
B2R2H_VFN_S46_cat2_210	0	2.6759	0	0	0	16.4406	0	4.2758	0	0	8.6999	0	2.3687	0	0
B2R2H_VFN_S46_cat2_212	0	0	0	0	0	0	0	0	0	0	0	0	5.3656	0	0
B2R2H_VFN_S46_cat2_213	0	6.5476	0	20.913	0	14.246	0	27.9932	0	19.3938	5.9901	0	19.3494	0	8.7271
B2R2H_VFN_S46_cat2_216	0	13.4982	0	4.8956	0	9.6052	0	3.5629	0	0	4.1207	0	2.6776	0	5.6188
B2R2H_VFN_S46_cat2_219	0	0	0	0	0	0	0	0	0	0	0	0	0	0	0
B2R2H_VFN_S46_cat2_22	0	0	0	0	0	0	0	0	0	0	0	0	0	0	0
B2R2H_VFN_S46_cat2_221	0	10.1916	0	0	0	10.113	0	10.4243	0	0	2.2332	0	0	0	7.7401
B2R2H_VFN_S46_cat2_222	0	5.4801	0	6.5134	0	7.519	0	10.3217	0	5.6484	4.1497	0	3.5706	0	8.434
B2R2H_VFN_S46_cat2_223	0	2.9496	0	1.6955	0	18.0201	0	5.2902	0	0	10.0868	0	2.1338	0	2.3345
B2R2H_VFN_S46_cat2_226	0	2.6928	0	5.0243	0	7.5191	0	2.4915	0	4.6572	1.9276	0	5.2249	0	0
B2R2H_VFN_S46_cat2_23	0	0	0	0	0	0	0	0	0	0	0	0	0	0	0
B2R2H_VFN_S46_cat2_230	0	0	0	0	0	0	0	0	0	0	0	0	0	0	0
B2R2H_VFN_S46_cat2_232	0	5.6686	0	1.5804	0	9.333	0	2.8832	0	0	3.0796	0	0	0	6.2098
B2R2H_VFN_S46_cat2_233	0	2.426	0	3.398	0	6.906	0	2.8919	0	0	0	0	0	0	0
B2R2H_VFN_S46_cat2_237	0	0	0	0	0	0	0	0	0	0	0	0	0	0	0
B2R2H_VFN_S46_cat2_24	28.1928	17.9123	22.2242	25.6979	19.835	12.3724	15.4697	11.59	17.9417	6.6165	4.7933	32.0036	23.6069	8.3916	4.098
B2R2H_VFN_S46_cat2_242	0	0	0	0	0	0	0	0	0	0	0	0	0	0	0
B2R2H_VFN_S46_cat2_247	0	0	0	0	0	11.3806	0	3.6168	0	0	0	0	0	0	0
B2R2H_VFN_S46_cat2_248	0	0	0	0	0	0	0	0	0	0	0	0	0	0	0
B2R2H_VFN_S46_cat2_249	0	2.8937	0	5.7438	0	8.864	0	2.4441	0	0	0	0	0	0	0
B2R2H_VFN_S46_cat2_252	0	0	0	2.2607	0	22.1058	0	0	0	0	0	0	1.8743	0	0
B2R2H_VFN_S46_cat2_255	0	0	0	0	0	0	0	0	0	0	0	0	0	0	0
B2R2H_VFN_S46_cat2_27	0	0	0	0	0	0	0	0	0	0	0	0	0	0	0
B2R2H_VFN_S46_cat2_28	20.0019	13.1061	8.172	9.8875	16.5669	13.825	10.3674	8.2623	7.5877	6.8174	7.4683	18.7231	8.1322	13.5468	10.4094
B2R2H_VFN_S46_cat2_36	0	0	0	0	0	0	0	0	0	0	0	0	0	0	0
B2R2H_VFN_S46_cat2_37	0	0	0	0	9.7469	11.8016	0	0	0	0	0	0	9.3408	0	0
B2R2H_VFN_S46_cat2_38	0	0	0	0	0	0	0	0	0	0	0	0	0	0	0
B2R2H_VFN_S46_cat2_39	0	0	0	0	0	0	0	0	0	0	0	0	0	0	0
B2R2H_VFN_S46_cat2_4	0	0	0	0	0	0	0	0	0	0	0	0	0	0	0
B2R2H_VFN_S46_cat2_42	13.5857	6.9527	11.0117	13.8192	19.3924	17.1007	16.2798	9.4944	12.341	8.1502	6.082	22.8543	14.7225	11.54	8.328
B2R2H_VFN_S46_cat2_43	0	0	0	0	0	0	0	0	0	0	0	0	0	0	0
B2R2H_VFN_S46_cat2_44	12.7343	8.4294	0	0	26.2141	22.3908	0	1.7712	0	0	16.9709	0	0	20.1443	4.3006
B2R2H_VFN_S46_cat2_45	0	0	0	0	0	0	0	0	0	0	0	0	0	0	0
B2R2H_VFN_S46_cat2_46	0	0	0	2.0179	7.7729	9.6631	6.8312	4.2411	8.2954	4.321	14.1461	8.5581	3.0938	9.4863	10.5908
B2R2H_VFN_S46_cat2_48	0	0	0	0	0	0	0	0	0	0	0	0	0	0	0
B2R2H_VFN_S46_cat2_49	7.777	8.8074	3.1294	4.1684	7.2023	8.9435	5.7902	4.8356	0	0	2.4252	4.0217	7.8058	2.6628	2.494
B2R2H_VFN_S46_cat2_5	0	0	0	0	0	0	0	0	0	0	0	0	0	0	0
B2R2H_VFN_S46_cat2_50	4.0556	6.1432	2.2107	4.2635	9.4485	8.4789	4.0913	2.9003	4.8122	5.6657	2.1705	3.5225	2.7606	9.6556	4.0181
B2R2H_VFN_S46_cat2_52	0	0	0	0	0	0	0	0	0	0	0	0	0	0	0
B2R2H_VFN_S46_cat2_54	19.0794	13.3331	15.7633	8.9907	19.5407	16.1985	14.4689	10.2954	7.0647	8.5148	8.4337	17.2667	10.2181	15.0184	12.863
B2R2H_VFN_S46_cat2_56	0	0	0	4.0644	0	19.9458	0	0	0	0	0	0	0	0	0
B2R2H_VFN_S46_cat2_57	52.2462	19.244	0	0	15.7115	11.5261	0	0	0	0	3.2911	0	0	0	0
B2R2H_VFN_S46_cat2_59	29.0825	21.3569	36.3756	35.7136	40.059	27.8693	15.9852	13.4351	4.8326	2.7289	18.0822	15.0839	10.9952	38.8624	25.1206
B2R2H_VFN_S46_cat2_6	0	0	0	0	0	0	0	0	0	0	0	0	0	0	0
B2R2H_VFN_S46_cat2_60	0	0	0	0	0	0	0	0	0	0	0	0	0	0	0
B2R2H_VFN_S46_cat2_61	0	0	0	0	0	0	0	0	0	0	0	0	0	0	0
B2R2H_VFN_S46_cat2_64	0	0	0	0	0	0	0	0	0	0	0	0	0	0	0
B2R2H_VFN_S46_cat2_65	0	0	0	0	0	0	0	0	0	0	0	0	0	0	0
B2R2H_VFN_S46_cat2_66	0	5.6279	0	0	0	10.0119	0	0	0	0	0	0	0	0	0
B2R2H_VFN_S46_cat2_67	0	0	0	0	5.7008	17.8785	2.5792	0	0	0	3.5814	0	0	14.7982	9.5974
B2R2H_VFN_S46_cat2_69	0	0	0	0	0	0	0	0	0	0	0	0	0	0	0
B2R2H_VFN_S46_cat2_74	22.7869	14.5688	14.999	21.6129	18.9886	18.1111	41.9157	40.3369	15.2476	13.9142	7.8907	14.0776	19.0935	22.6484	17.3276
B2R2H_VFN_S46_cat2_75	16.4726	9.7276	6.3641	5.8922	42.3509	30.6924	47.058	40.8952	20.4129	16.7825	13.442	31.0605	20.7022	22.4967	11.5485
B2R2H_VFN_S46_cat2_79	7.8604	3.8195	6.0232	7.3711	9.9824	8.0054	7.6076	5.0717	7.552	3.9668	2.9183	9.2718	6.5229	8.4966	5.105
B2R2H_VFN_S46_cat2_8	0	0	0	0	0	0	0	0	0	0	0	0	0	0	0
B2R2H_VFN_S46_cat2_80	315.967	178.719	323.412	285.252	322.086	203.705	481.782	357.047	351.587	237.576	118.367	448.966	350.873	303.925	155.658
B2R2H_VFN_S46_cat2_82	0	0	0	0	0	0	0	0	0	0	0	0	0	0	0
B2R2H_VFN_S46_cat2_83	0	0	0	0	0	0	0	0	0	0	0	0	0	0	0
B2R2H_VFN_S46_cat2_84	0	0	0	0	0	13.531	0	0	0	0	0	0	0	0	0
B2R2H_VFN_S46_cat2_86	0	0	0	0	0	0	0	0	0	0	0	0	0	0	0
B2R2H_VFN_S46_cat2_87	0	0	0	0	0	0	0	0	0	0	0	0	0	0	0
B2R2H_VFN_S46_cat2_88	3.6598	0	4.1495	5.3119	18.2791	13.5235	8.0015	4.9178	0	0	0	2.4751	1.7981	0	0
B2R2H_VFN_S46_cat2_91	8.8392	4.303	3.6953	4.4547	14.515	8.5047	12.497	6.0132	6.849	3.7169	3.8895	9.3887	6.2502	8.6099	4.3092
B2R2H_VFN_S46_cat2_93	0	0	0	1.9865	0	21.9693	0	0	0	0	0	0	0	0	0
B2R2H_VFN_S46_cat2_94	43.0401	0	0	0	14.9901	9.2679	0	0	10.9845	0	0	0	0	0	0
B2R2H_VFN_S46_cat2_95	0	0	4.4645	5.143	15.5522	7.3152	4.4719	3.3698	21.1082	12.3583	0	23.1317	13.1864	4.446	2.4528
B2R2H_VFN_S46_cat5_2	0	0	0	0	0	9.8044	0	0	0	0	0	0	0	0	0
B2R2H_VFN_S46_cat5_6	0	8.4743	0	23.4391	0	20.4512	0	28.2925	0	15.7762	10.4414	0	21.6353	0	35.8727
B2R2L_VFD_S53_cat1_0	0	0	0	0	0	0	16.9981	10.4809	14.0944	8.3304	0	0	0	0	2.2463
B2R2L_VFD_S53_cat1_1	0	0	0	0	0	0	25.6516	0	0	0	0	0	0	0	0
B2R2L_VFD_S53_cat1_10	0	0	0	0	0	0	8.0036	0	2.7871	0	0	0	0	0	0
B2R2L_VFD_S53_cat1_5	0	0	0	0	0	0	0	0	0	0	0	0	0	0	0
B2R2L_VFD_S53_cat1_6	0	0	0	0	0	0	0	0	0	0	0	0	0	0	0
B2R2L_VFD_S53_cat1_7	0	0	0	0	0	0	8.5216	0	0	0	0	0	0	0	0
B2R2L_VFD_S53_cat2_0	0	0	9.4848	0	10.4602	0	47.0333	0	173.273	0	0	22.0772	0	2.3996	0
B2R2L_VFD_S53_cat2_1	0	0	0	0	0	0	0	0	0	0	0	0	0	0	0
B2R2L_VFD_S53_cat2_10	0	0	0	0	0	0	0	0	0	0	0	0	0	0	0
B2R2L_VFD_S53_cat2_100	4.7147	3.3974	0	2.9214	16.9168	10.2709	15.1151	12.4252	6.929	3.6307	2.1432	6.6855	4.0189	5.3024	4.0088
B2R2L_VFD_S53_cat2_102	5.354	0	3.0455	0	8.4057	0	10.507	0	0	0	0	0	0	0	0
B2R2L_VFD_S53_cat2_106	0	0	0	0	0	0	13.3463	0	0	0	0	0	0	0	0
B2R2L_VFD_S53_cat2_109	0	0	0	0	0	0	0	0	0	0	0	0	0	0	0
B2R2L_VFD_S53_cat2_116	24.7593	14.5609	17.0785	19.5415	34.971	22.982	23.206	17.1462	9.2359	6.2248	6.2819	19.3655	16.9904	46.9076	24.2875
B2R2L_VFD_S53_cat2_117	0	0	4.6842	0	0	0	8.9708	0	0	0	0	2.2869	0	0	0
B2R2L_VFD_S53_cat2_12	0	0	0	0	0	0	0	0	0	0	0	0	0	0	0
B2R2L_VFD_S53_cat2_120	0	0	0	0	0	0	8.9429	0	0	0	0	0	0	0	0
B2R2L_VFD_S53_cat2_121	2.7712	4.6247	4.8515	1.608	5.1088	9.8699	14.6554	3.3872	4.8061	0	3.7952	0	0	2.2762	1.9565
B2R2L_VFD_S53_cat2_122	0	0	0	0	0	0	7.7631	0	0	0	0	0	0	0	0
B2R2L_VFD_S53_cat2_123	6.7616	0	4.5183	0	10.6375	0	8.194	0	3.8945	0	0	4.0203	0	4.018	0
B2R2L_VFD_S53_cat2_124	0	0	0	0	0	0	8.1194	0	0	0	0	0	0	0	0
B2R2L_VFD_S53_cat2_125	4.7158	0	7.4125	0	5.3518	0	10.9242	0	4.8914	0	0	6.9204	0	6.3833	0
B2R2L_VFD_S53_cat2_127	5.4978	0	5.8487	0	3.2762	0	12.0031	0	4.6934	0	0	10.572	0	3.8972	0
B2R2L_VFD_S53_cat2_128	0	0	0	0	0	0	0	0	0	0	0	0	0	0	0
B2R2L_VFD_S53_cat2_129	0	0	0	0	0	0	0	0	0	0	0	0	0	0	0
B2R2L_VFD_S53_cat2_13	0	0	0	0	0	0	0	0	0	0	0	0	0	0	0
B2R2L_VFD_S53_cat2_131	1.7292	0	2.4625	0	0	0	6.5691	0	0	0	0	0	0	0	0
B2R2L_VFD_S53_cat2_134	0	0	0	0	0	0	0	0	0	0	0	0	0	0	0
B2R2L_VFD_S53_cat2_136	1.9566	0	5.4894	0	1.9274	0	11.2546	0	7.8977	0	0	4.1398	0	1.6836	0
B2R2L_VFD_S53_cat2_137	0	0	0	0	0	0	0	0	0	0	0	0	0	0	0
B2R2L_VFD_S53_cat2_14	0	0	0	0	0	0	276.149	0	0	0	0	0	0	0	0
B2R2L_VFD_S53_cat2_141	0	0	0	0	0	0	9.5572	0	6.9667	0	0	13.6355	0	0	0
B2R2L_VFD_S53_cat2_142	0	0	5.4628	5.9644	5.8851	2.9173	4.934	4.5944	11.1892	8.1609	0	15.4182	11.1785	13.1228	0
B2R2L_VFD_S53_cat2_145	0	0	0	0	0	0	14.4207	0	0	0	0	0	0	0	0
B2R2L_VFD_S53_cat2_146	0	0	4.9846	0	2.4041	0	16.2259	0	33.0979	0	0	6.405	0	1.6533	0
B2R2L_VFD_S53_cat2_147	4.1182	0	0	0	6.0749	0	7.2373	0	4.7574	0	0	0	0	4.5192	0
B2R2L_VFD_S53_cat2_15	0	0	0	0	0	0	0	0	0	0	0	0	0	0	0
B2R2L_VFD_S53_cat2_152	1.7691	0	4.8113	0	2.3628	0	9.8736	0	0	0	0	4.166	0	2.3027	0
B2R2L_VFD_S53_cat2_154	0	0	0	0	0	0	0	0	0	0	0	0	0	0	0
B2R2L_VFD_S53_cat2_155	2.3325	0	2.2393	0	3.3408	0	22.2587	0	0	0	0	0	0	5.7273	0
B2R2L_VFD_S53_cat2_156	4.3575	4.1751	8.0106	5.9612	8.6029	10.7961	10.5593	5.1548	4.905	2.5318	4.5998	8.7809	4.9989	3.5779	2.0967
B2R2L_VFD_S53_cat2_157	0	0	0	0	0	0	0	0	0	0	0	0	0	0	0
B2R2L_VFD_S53_cat2_158	6.4517	0	7.7994	0	2.2318	0	10.1627	0	7.3975	0	0	4.2928	0	2.8703	0
B2R2L_VFD_S53_cat2_161	0	0	0	0	0	0	0	0	0	0	0	0	0	0	0
B2R2L_VFD_S53_cat2_163	6.6594	0	0	0	5.6003	0	8.253	0	0	0	0	2.5182	0	3.2743	0
B2R2L_VFD_S53_cat2_164	0	0	0	0	0	0	7.3802	0	0	0	0	0	0	6.1246	0
B2R2L_VFD_S53_cat2_169	0	0	0	0	0	0	0	0	0	0	0	0	0	0	0
B2R2L_VFD_S53_cat2_170	0	0	0	0	0	0	35.3859	16.3329	0	0	0	0	0	0	0
B2R2L_VFD_S53_cat2_173	0	0	0	0	0	0	9.8755	0	0	0	0	0	0	0	0
B2R2L_VFD_S53_cat2_176	2.2829	0	0	0	2.2042	0	12.8677	0	24.6399	0	0	7.4756	0	2.9796	0
B2R2L_VFD_S53_cat2_18	0	0	0	0	0	0	0	0	0	0	0	0	0	0	0
B2R2L_VFD_S53_cat2_184	4.2442	0	2.8769	0	3.6845	0	7.4654	0	9.1633	0	0	4.5646	0	5.863	0
B2R2L_VFD_S53_cat2_185	4.2323	0	5.9088	3.2759	3.8559	0	13.7011	2.7056	7.9637	5.643	8.4181	11.7582	3.4953	3.4451	0
B2R2L_VFD_S53_cat2_191	4.5551	0	3.3982	0	8.5264	0	9.2325	0	0	0	0	0	0	0	0
B2R2L_VFD_S53_cat2_193	6.9065	0	6.3669	0	2.3039	0	12.3778	0	8.0726	0	0	8.4614	0	7.6337	0
B2R2L_VFD_S53_cat2_195	0	0	2.3808	0	0	0	6.6656	0	3.5132	0	0	0	0	0	0
B2R2L_VFD_S53_cat2_196	6.0878	2.8893	8.2808	8.6956	5.5101	3.4633	15.9187	10.4928	8.2505	5.5212	2.1902	9.3903	4.8588	10.1628	5.8436
B2R2L_VFD_S53_cat2_199	4.5862	0	7.0748	0	5.994	0	10.4908	0	3.0928	0	0	4.0951	0	10.9072	0
B2R2L_VFD_S53_cat2_20	0	0	0	0	0	0	0	0	0	0	0	0	0	0	0
B2R2L_VFD_S53_cat2_200	2.7247	0	0	0	0	0	10.4656	0	0	0	0	0	0	10.6922	0
B2R2L_VFD_S53_cat2_201	9.1295	0	2.3509	0	4.683	0	9.3453	0	5.999	0	0	9.927	0	4.263	0
B2R2L_VFD_S53_cat2_203	0	0	2.4131	0	0	0	19.8201	0	3.2205	0	0	0	0	0	0
B2R2L_VFD_S53_cat2_204	2.4124	0	2.0238	0	0	0	8.215	0	0	0	0	0	0	0	0
B2R2L_VFD_S53_cat2_207	0	0	0	0	0	0	9.5244	0	9.4465	0	0	12.1885	0	11.4648	0
B2R2L_VFD_S53_cat2_21	0	0	0	0	0	0	0	0	0	0	0	0	0	0	0
B2R2L_VFD_S53_cat2_211	0	0	2.1956	0	0	0	6.5583	0	13.9916	0	0	11.4211	0	1.6154	0
B2R2L_VFD_S53_cat2_212	0	0	0	0	0	0	7.8988	0	0	0	0	0	0	0	0
B2R2L_VFD_S53_cat2_213	5.5484	0	5.9583	0	6.59	0	8.3342	0	7.1386	0	0	5.7583	0	3.2358	0
B2R2L_VFD_S53_cat2_22	0	0	0	0	0	0	34.4355	0	0	0	0	0	0	0	0
B2R2L_VFD_S53_cat2_222	0	0	0	0	0	0	5.25	0	0	0	0	0	0	3.3649	0
B2R2L_VFD_S53_cat2_224	6.7914	0	2.1591	0	14.2439	0	11.582	0	6.6672	0	0	4.4873	0	5.0844	0
B2R2L_VFD_S53_cat2_226	0	0	0	0	0	0	8.7258	0	0	0	0	0	0	0	0
B2R2L_VFD_S53_cat2_227	0	0	7.1587	0	0	0	10.0888	0	7.9096	0	0	1.5831	0	0	0
B2R2L_VFD_S53_cat2_229	0	0	0	0	0	0	0	0	0	0	0	0	0	0	0
B2R2L_VFD_S53_cat2_23	0	0	0	0	0	0	23.7347	0	0	0	0	0	0	0	0
B2R2L_VFD_S53_cat2_232	0	0	0	0	0	0	0	0	0	0	0	0	0	0	0
B2R2L_VFD_S53_cat2_237	1.9133	0	2.9117	0	5.7549	0	10.6352	0	6.6703	0	0	4.0291	0	3.935	0
B2R2L_VFD_S53_cat2_24	0	0	0	0	3.3185	0	12.2632	0	0	0	0	0	0	0	0
B2R2L_VFD_S53_cat2_240	2.5282	0	0	0	7.061	0	10.7761	0	2.8967	0	0	0	0	4.3167	0
B2R2L_VFD_S53_cat2_241	0	0	0	0	0	0	0	0	0	0	0	0	0	0	0
B2R2L_VFD_S53_cat2_242	9.6822	0	7.6847	0	3.6938	0	9.8426	0	9.0963	0	0	10.5352	0	4.7728	0
B2R2L_VFD_S53_cat2_244	6.9285	3.5267	4.2566	4.8311	3.4223	3.2533	6.8519	3.3233	5.0835	2.7215	2.9795	8.7172	5.1342	9.2725	6.8234
B2R2L_VFD_S53_cat2_245	4.4821	0	5.5698	0	0	0	9.575	0	4.7392	0	0	3.5	0	2.1308	0
B2R2L_VFD_S53_cat2_250	1.9202	0	0	0	6.5864	0	6.6405	0	3.3963	0	0	2.703	0	11.4416	0
B2R2L_VFD_S53_cat2_251	0	0	0	0	0	0	8.4201	0	5.5693	0	0	0	0	0	0
B2R2L_VFD_S53_cat2_253	8.9445	0	0	0	3.8946	0	7.7485	0	22.4712	0	0	3.624	0	0	0
B2R2L_VFD_S53_cat2_254	5.5819	5.4138	10.5223	14.056	8.2315	0	10.7701	2.1876	7.5442	8.9544	9.909	3.8059	0	4.7889	5.3008
B2R2L_VFD_S53_cat2_255	0	0	0	0	0	0	0	0	0	0	0	0	0	0	0
B2R2L_VFD_S53_cat2_257	0	0	0	0	0	0	9.5566	0	0	0	0	0	0	0	0
B2R2L_VFD_S53_cat2_259	6.2048	0	16.8026	0	11.0777	0	11.3979	0	36.4066	0	0	60.5925	0	58.2481	0
B2R2L_VFD_S53_cat2_26	0	0	0	0	0	0	30.9834	0	0	0	0	0	0	0	0
B2R2L_VFD_S53_cat2_260	2.0225	0	3.4449	0	0	0	27.6173	0	6.3623	0	0	0	0	0	0
B2R2L_VFD_S53_cat2_261	0	0	4.5135	0	3.6946	0	8.3564	0	7.5627	0	0	6.3185	0	4.7687	0
B2R2L_VFD_S53_cat2_264	0	0	4.4892	0	0	0	0	0	0	0	0	0	0	6.2451	0
B2R2L_VFD_S53_cat2_266	0	0	0	0	2.0564	0	7.2041	0	4.9542	0	0	0	0	0	0
B2R2L_VFD_S53_cat2_27	0	0	0	0	2.6393	0	9.0539	0	0	0	0	0	0	0	0
B2R2L_VFD_S53_cat2_270	13.5211	0	4.9165	0	13.6737	0	10.0526	0	2.0155	0	0	0	0	7.3563	0
B2R2L_VFD_S53_cat2_271	0	0	5.0391	0	0	0	9.0024	0	15.4242	0	0	1.6826	0	4.4772	0
B2R2L_VFD_S53_cat2_273	2.1387	0	0	0	6.9822	0	13.4293	0	0	0	0	0	0	0	0
B2R2L_VFD_S53_cat2_274	44.8168	0	0	0	5.3849	0	11.3403	0	0	0	0	0	0	0	0
B2R2L_VFD_S53_cat2_276	0	0	0	0	0	0	83.7863	0	0	0	0	0	0	0	0
B2R2L_VFD_S53_cat2_277	7.6203	0	12.1571	12.0695	13.5178	11.3414	8.6017	0	17.0159	10.3064	0	21.6991	12.2322	9.6101	4.9114
B2R2L_VFD_S53_cat2_278	7.959	0	5.8342	0	9.3657	0	8.8523	0	7.4746	0	0	9.6816	0	11.6253	0
B2R2L_VFD_S53_cat2_28	0	0	0	0	0	0	42.5708	0	0	0	0	0	0	0	0
B2R2L_VFD_S53_cat2_281	0	0	0	0	0	0	0	0	0	0	0	0	0	0	0
B2R2L_VFD_S53_cat2_282	0	0	0	0	0	0	0	0	0	0	0	0	0	0	0
B2R2L_VFD_S53_cat2_283	0	0	0	0	0	0	0	0	0	0	0	0	0	0	0
B2R2L_VFD_S53_cat2_284	6.4289	0	6.4976	0	1.9158	0	8.4058	0	6.7965	0	0	3.4059	0	2.6846	0
B2R2L_VFD_S53_cat2_286	0	0	0	0	0	0	8.3529	0	0	0	0	0	0	0	0
B2R2L_VFD_S53_cat2_289	5.8647	0	1.3967	0	9.0791	0	9.1258	0	5.8289	0	0	4.0981	0	7.474	0
B2R2L_VFD_S53_cat2_292	0	0	0	0	0	0	6.4086	0	0	0	0	2.0951	0	0	0
B2R2L_VFD_S53_cat2_296	4.2435	0	7.461	0	8.5271	0	8.9415	0	3.657	0	0	5.6112	0	4.3555	0
B2R2L_VFD_S53_cat2_297	3.44	0	2.2461	0	4.1804	0	10.3796	0	0	0	0	0	0	7.0011	0
B2R2L_VFD_S53_cat2_298	0	0	0	0	0	0	11.8501	0	0	0	0	0	0	0	0
B2R2L_VFD_S53_cat2_299	4.6696	0	3.9667	0	5.9106	0	18.1358	0	35.7143	0	0	13.3304	0	7.1068	0
B2R2L_VFD_S53_cat2_3	2.7381	1.8733	4.8076	6.3995	0	0	38.0865	5.1972	9.1029	7.9313	7.418	8.5573	12.8402	5.9546	7.971
B2R2L_VFD_S53_cat2_30	0	0	0	0	0	0	0	0	0	0	0	0	0	0	0
B2R2L_VFD_S53_cat2_300	6.2792	0	9.0608	0	4.0646	0	9.0668	0	0	0	0	7.8096	0	4.3519	0
B2R2L_VFD_S53_cat2_305	7.9507	0	8.1812	0	5.544	0	12.0497	0	13.9791	0	0	11.5535	0	15.345	0
B2R2L_VFD_S53_cat2_306	3.0639	0	2.5615	0	0	0	7.9213	0	5.5464	0	0	4.9216	0	3.6495	0
B2R2L_VFD_S53_cat2_308	0	0	0	0	0	0	7.8232	0	0	0	0	0	0	0	0
B2R2L_VFD_S53_cat2_31	3.7129	0	3.2114	0	12.553	0	58.5888	0	9.0862	0	0	5.7285	0	2.9596	0
B2R2L_VFD_S53_cat2_310	1.7784	0	3.1835	0	0	0	11.8415	0	3.4297	0	0	8.4406	0	2.2961	0
B2R2L_VFD_S53_cat2_311	3.5031	0	4.2747	0	7.3297	0	8.5022	0	3.7585	0	0	8.0721	0	5.757	0
B2R2L_VFD_S53_cat2_312	7.8115	0	6.4663	0	6.9233	0	15.9325	0	2.6537	0	0	4.253	0	3.2406	0
B2R2L_VFD_S53_cat2_313	4.8441	0	4.8793	0	9.9893	0	10.1074	0	5.4932	0	0	10.3172	0	7.2905	0
B2R2L_VFD_S53_cat2_316	0	0	0	0	0	0	13.5624	0	4.4315	0	0	0	0	0	0
B2R2L_VFD_S53_cat2_319	0	0	0	0	0	0	0	0	0	0	0	0	0	0	0
B2R2L_VFD_S53_cat2_320	0	0	0	0	0	0	6.3173	0	0	0	0	0	0	0	0
B2R2L_VFD_S53_cat2_321	0	0	0	0	0	0	6.0425	0	4.4003	0	0	0	0	0	0
B2R2L_VFD_S53_cat2_324	0	0	0	0	0	0	0	0	0	0	0	0	0	0	0
B2R2L_VFD_S53_cat2_325	0	0	0	0	0	0	0	0	0	0	0	0	0	0	0
B2R2L_VFD_S53_cat2_326	0	0	2.7703	0	0	0	7.4737	0	4.7698	0	0	0	0	0	0
B2R2L_VFD_S53_cat2_328	0	0	4.3201	0	0	0	16.3287	0	10.3047	0	0	0	0	0	0
B2R2L_VFD_S53_cat2_329	0	0	0	0	0	0	8.1927	0	0	0	0	0	0	0	0
B2R2L_VFD_S53_cat2_330	0	0	5.6775	0	0	0	24.0789	0	13.7827	0	0	0	0	0	0
B2R2L_VFD_S53_cat2_331	0	0	0	0	0	0	7.5438	0	0	0	0	0	0	0	0
B2R2L_VFD_S53_cat2_332	0	0	0	0	0	0	9.7281	0	0	0	0	0	0	0	0
B2R2L_VFD_S53_cat2_333	0	0	0	0	0	0	0	0	0	0	0	0	0	0	0
B2R2L_VFD_S53_cat2_335	0	0	0	0	0	0	0	0	0	0	0	0	0	0	0
B2R2L_VFD_S53_cat2_337	10.8001	0	3.1087	0	16.9255	0	10.3906	0	4.5928	0	0	1.9925	0	7.1378	0
B2R2L_VFD_S53_cat2_339	7.0421	0	5.9721	0	5.3521	0	6.7399	0	5.6589	0	0	6.7784	0	4.8938	0
B2R2L_VFD_S53_cat2_348	2.8227	0	10.3136	0	2.7405	0	10.3308	0	8.0237	0	0	2.9166	0	2.763	0
B2R2L_VFD_S53_cat2_355	0	0	0	0	2.518	0	7.0303	0	1.9512	0	0	0	0	3.2886	0
B2R2L_VFD_S53_cat2_356	0	0	0	0	0	0	7.3527	0	0	0	0	0	0	0	0
B2R2L_VFD_S53_cat2_358	25.4962	0	11.2413	0	52.917	0	13.2647	0	6.5689	0	0	2.0061	0	18.9713	0
B2R2L_VFD_S53_cat2_362	0	0	0	0	0	0	0	0	0	0	0	0	0	0	0
B2R2L_VFD_S53_cat2_364	0	0	1.7123	0	0	0	6.378	0	3.2355	0	0	0	0	0	0
B2R2L_VFD_S53_cat2_368	0	0	2.8613	0	0	0	6.7827	0	5.9095	0	0	0	0	0	0
B2R2L_VFD_S53_cat2_37	0	0	0	0	0	0	0	0	0	0	0	0	0	0	0
B2R2L_VFD_S53_cat2_370	0	0	0	0	0	0	7.4969	0	2.7496	0	0	0	0	0	0
B2R2L_VFD_S53_cat2_371	0	0	0	0	0	0	15.2577	0	0	0	0	0	0	0	0
B2R2L_VFD_S53_cat2_372	0	0	0	0	7.895	0	8.1176	0	20.2948	0	0	1.6038	0	0	0
B2R2L_VFD_S53_cat2_375	7.1355	0	4.5263	0	6.6986	0	10.9029	0	5.4807	0	0	4.5179	0	2.6391	0
B2R2L_VFD_S53_cat2_376	8.1351	0	10.4792	0	5.4502	0	11.6575	0	3.3775	0	0	8.4829	0	5.9966	0
B2R2L_VFD_S53_cat2_377	0	0	0	0	0	0	6.7667	0	2.9934	0	0	0	0	0	0
B2R2L_VFD_S53_cat2_378	2.2333	0	0	0	6.6953	0	7.2399	0	5.2708	0	0	0	0	0	0
B2R2L_VFD_S53_cat2_38	0	0	0	0	0	0	0	0	0	0	0	0	0	0	0
B2R2L_VFD_S53_cat2_381	0	0	0	0	0	0	6.2613	0	0	0	0	0	0	0	0
B2R2L_VFD_S53_cat2_383	0	0	0	0	0	0	7.3238	0	0	0	0	0	0	0	0
B2R2L_VFD_S53_cat2_384	3.5398	0	3.555	0	3.759	0	11.6623	0	4.0247	0	0	3.5571	0	0	0
B2R2L_VFD_S53_cat2_385	2.0179	0	4.1898	0	2.0323	0	7.4269	0	6.128	0	0	8.662	0	1.8086	0
B2R2L_VFD_S53_cat2_388	6.0117	0	4.0001	0	5.7059	0	6.7592	0	5.0329	0	0	3.4907	0	2.1209	0
B2R2L_VFD_S53_cat2_39	0	0	0	0	0	0	0	0	0	0	0	0	0	0	0
B2R2L_VFD_S53_cat2_390	7.1034	0	8.6508	0	14.1509	0	13.642	0	2.1018	0	0	5.1692	0	3.202	0
B2R2L_VFD_S53_cat2_393	3.1116	0	2.6886	0	2.2583	0	11.0753	0	2.436	0	0	2.2839	0	1.9716	0
B2R2L_VFD_S53_cat2_395	22.0918	0	21.1369	0	16.5405	0	16.3283	0	27.842	0	0	21.9463	0	14.429	0
B2R2L_VFD_S53_cat2_396	2.7504	0	1.7447	0	0	0	7.3181	0	0	0	0	0	0	0	0
B2R2L_VFD_S53_cat2_397	10.3577	0	5.8567	0	5.2586	0	9.6034	0	6.7256	0	0	7.7413	0	7.121	0
B2R2L_VFD_S53_cat2_398	19.2549	0	4.178	0	10.2696	0	11.5048	0	18.4997	0	0	0	0	7.417	0
B2R2L_VFD_S53_cat2_399	7.6644	0	6.5478	0	4.9546	0	9.6839	0	0	0	0	1.6118	0	2.0294	0
B2R2L_VFD_S53_cat2_400	2.9946	0	7.6818	0	4.0926	0	10.1659	0	11.4705	0	0	6.6742	0	6.1944	0
B2R2L_VFD_S53_cat2_42	0	0	0	0	0	0	0	0	0	0	0	0	0	0	0
B2R2L_VFD_S53_cat2_43	9.6967	0	4.0402	0	1.9058	0	17.1016	0	0	0	0	0	0	4.7332	0
B2R2L_VFD_S53_cat2_47	0	0	4.4477	0	0	0	12.6977	0	6.6024	0	0	0	0	0	0
B2R2L_VFD_S53_cat2_48	4.9421	0	10.6583	0	11.2343	0	11.8638	0	18.659	0	0	21.8989	0	15.0414	0
B2R2L_VFD_S53_cat2_49	0	0	0	0	0	0	0	0	0	0	0	0	0	0	0
B2R2L_VFD_S53_cat2_5	0	0	0	0	3.6058	0	16.9654	0	10.7948	0	0	0	0	0	0
B2R2L_VFD_S53_cat2_51	0	0	0	0	0	0	23.0676	0	0	0	0	0	0	0	0
B2R2L_VFD_S53_cat2_52	0	0	0	0	0	0	12.6176	0	0	0	0	0	0	0	0
B2R2L_VFD_S53_cat2_54	1.8065	0	4.7369	0	0	0	14.1271	0	0	0	0	0	0	0	0
B2R2L_VFD_S53_cat2_55	0	0	0	0	0	0	19.6127	0	4.1012	0	0	0	0	0	0
B2R2L_VFD_S53_cat2_58	0	0	0	0	0	0	0	0	0	0	0	0	0	0	0
B2R2L_VFD_S53_cat2_6	0	0	0	0	0	0	0	0	0	0	0	0	0	0	0
B2R2L_VFD_S53_cat2_61	11.3502	0	12.1514	0	9.4447	0	14.0139	0	14.9042	0	0	10.4647	0	19.0296	0
B2R2L_VFD_S53_cat2_63	0	0	0	0	0	0	29.5896	0	0	0	0	0	0	1.9468	0
B2R2L_VFD_S53_cat2_64	0	0	0	0	0	0	0	0	0	0	0	0	0	0	0
B2R2L_VFD_S53_cat2_65	17.0922	0	3.1443	0	41.4247	0	14.1088	0	0	0	0	5.4341	0	6.7557	0
B2R2L_VFD_S53_cat2_66	0	0	0	0	0	0	23.3783	0	0	0	0	0	0	0	0
B2R2L_VFD_S53_cat2_68	0	0	0	0	0	0	26.2233	0	0	0	0	0	0	0	0
B2R2L_VFD_S53_cat2_69	8.9312	5.8172	7.9131	10.4845	14.1602	6.9826	12.7792	10.9813	6.9513	4.8364	3.5185	6.8204	4.9093	22.8293	12.1103
B2R2L_VFD_S53_cat2_7	3.527	2.2351	6.8188	9.2584	3.9935	5.1272	14.8837	7.6092	10.9174	5.697	5.4503	20.7472	5.9597	4.4232	2.7817
B2R2L_VFD_S53_cat2_70	0	0	0	0	0	0	9.57	0	0	0	0	0	0	0	0
B2R2L_VFD_S53_cat2_75	3.3351	0	11.7657	6.6694	4.365	1.7897	8.5962	4.2126	13.0026	29.8892	11.124	4.3567	4.1434	2.8054	2.9495
B2R2L_VFD_S53_cat2_76	0	0	0	0	0	0	13.101	8.2512	0	0	0	0	0	0	0
B2R2L_VFD_S53_cat2_78	0	0	0	0	0	0	0	0	0	0	0	0	0	0	0
B2R2L_VFD_S53_cat2_79	0	0	0	0	0	0	0	0	0	0	0	0	0	0	0
B2R2L_VFD_S53_cat2_8	0	0	0	2.2065	0	0	21.2271	6.989	3.6343	0	0	0	0	0	0
B2R2L_VFD_S53_cat2_80	0	0	19.0871	0	37.6248	0	33.0845	0	31.8635	0	0	17.1376	0	0	0
B2R2L_VFD_S53_cat2_82	0	7.0685	0	0	0	0	11.9719	3.8069	2.3024	5.8508	0	0	1.3817	2.6592	0
B2R2L_VFD_S53_cat2_83	6.3288	2.6783	3.1387	4.3381	17.7177	11.5971	13.229	8.5998	15.1521	9.4998	3.7438	10.6181	5.3042	1.9124	1.6454
B2R2L_VFD_S53_cat2_84	0	0	0	0	0	0	8.4393	0	0	0	0	0	0	0	0
B2R2L_VFD_S53_cat2_87	12.9019	6.4444	5.0869	6.6345	7.5071	5.1971	14.1782	6.0928	9.5426	10.7026	4.9916	6.8737	14.4183	7.9571	7.7655
B2R2L_VFD_S53_cat2_88	0	0	0	0	0	0	10.2432	0	0	0	0	0	0	0	0
B2R2L_VFD_S53_cat2_9	0	0	0	0	0	0	0	0	0	0	0	0	0	0	0
B2R2L_VFD_S53_cat2_91	0	0	0	0	0	0	10.7128	0	1.6797	0	0	0	0	0	0
B2R2L_VFD_S53_cat2_92	0	0	0	0	0	0	8.522	0	0	0	0	0	0	0	0
B2R2L_VFD_S53_cat2_93	2.2944	0	3.7617	4.9085	7.6008	3.5013	27.4887	14.3703	24.2547	10.7681	2.4692	15.8721	9.9523	7.2059	5.329
B2R2L_VFD_S53_cat2_95	2.1889	0	3.9144	0	6.4043	0	12.3333	0	2.2785	0	0	2.6622	0	7.215	0
B2R2L_VFD_S53_cat2_96	5.9574	1.9325	5.5087	6.8653	5.7003	4.8384	11.8814	5.732	14.0222	6.0294	3.2861	13.6982	9.6705	6.6176	5.3426
B2R2L_VFD_S53_cat2_97	5.374	0	4.6239	4.0129	2.486	2.0389	11.7569	4.1207	7.273	7.2114	0	7.8358	6.1298	7.0645	4.0412
B2R2L_VFD_S53_cat4_0	0	0	0	0	0	0	0	0	0	0	0	0	0	0	0
B2R2L_VFD_S53_cat5_0	0	0	4.2086	0	0	0	71.2929	0	0	0	0	0	0	0	0
B2R2L_VFD_S53_cat5_2	0	0	0	0	0	0	0	0	0	0	0	0	0	0	0
B2R2L_VFN_S45_cat2_10	0	0	0	0	0	0	0	0	0	0	0	0	0	0	0
B2R2L_VFN_S45_cat2_101	0	0	0	0	0	0	0	5.9352	0	0	0	0	0	0	0
B2R2L_VFN_S45_cat2_105	0	2.7974	0	0	0	4.355	0	10.0368	0	0	0	0	0	0	0
B2R2L_VFN_S45_cat2_109	0	0	0	0	0	0	0	9.2093	0	1.7331	1.5322	0	0	0	0
B2R2L_VFN_S45_cat2_112	0	0	0	0	0	0	6.3513	7.8707	0	0	0	0	0	0	0
B2R2L_VFN_S45_cat2_113	0	0	0	0	0	3.6631	0	13.5481	0	0	2.8918	0	0	0	0
B2R2L_VFN_S45_cat2_118	0	4.6841	0	3.3857	0	6.0863	0	11.9525	0	8.3922	5.5236	0	7.0014	0	5.3513
B2R2L_VFN_S45_cat2_13	0	0	0	0	0	0	0	0	0	0	0	0	0	0	0
B2R2L_VFN_S45_cat2_133	0	0	0	0	0	0	0	0	0	0	0	0	0	0	0
B2R2L_VFN_S45_cat2_135	0	1.7568	0	34.5808	0	0	0	26.5477	0	16.2234	1.8416	0	8.2417	0	3.0888
B2R2L_VFN_S45_cat2_137	0	3.0522	0	10.8757	0	2.6692	0	10.4418	0	8.8607	5.6616	0	12.811	0	11.7396
B2R2L_VFN_S45_cat2_14	0	0	0	0	0	0	0	0	0	0	0	0	0	0	0
B2R2L_VFN_S45_cat2_15	0	0	0	0	0	0	0	0	0	0	0	0	0	0	0
B2R2L_VFN_S45_cat2_152	0	6.1253	0	16.748	0	0	0	17.5085	0	9.0763	3.4946	0	2.9258	0	2.0266
B2R2L_VFN_S45_cat2_157	0	0	0	3.7874	0	0	0	8.0539	0	0	0	0	0	0	0
B2R2L_VFN_S45_cat2_16	0	0	0	0	0	0	0	0	0	0	0	0	0	0	0
B2R2L_VFN_S45_cat2_160	0	4.9257	0	14.286	0	11.457	0	18.036	0	7.842	6.4504	0	12.5578	0	20.7259
B2R2L_VFN_S45_cat2_162	0	0	0	2.409	0	0	0	13.6649	0	8.553	9.0237	0	21.3639	0	6.8391
B2R2L_VFN_S45_cat2_164	8.7626	0	0	0	0	0	0	0	0	0	0	9.4831	4.6221	0	0
B2R2L_VFN_S45_cat2_167	80.9468	22.4219	9.8209	8.6284	85.8197	38.8679	13.0828	40.5008	30.6342	16.9169	13.2807	73.6957	41.929	15.0395	12.5246
B2R2L_VFN_S45_cat2_168	8.0956	0	0	0	4.2626	3.0756	4.3805	0	8.1878	0	0	0	0	3.0687	0
B2R2L_VFN_S45_cat2_17	0	0	0	0	0	0	0	0	0	0	0	0	0	0	0
B2R2L_VFN_S45_cat2_176	0	0	0	0	0	0	0	0	0	0	0	0	0	0	0
B2R2L_VFN_S45_cat2_177	21.8872	11.6836	16.3414	16.0904	18.7102	13.6486	27.1813	12.2483	11.4612	7.3731	6.3074	15.3788	8.9794	14.7323	10.224
B2R2L_VFN_S45_cat2_184	0	0	0	0	0	0	0	8.8661	0	0	0	0	0	0	0
B2R2L_VFN_S45_cat2_187	0	3.9821	0	3.0916	0	6.42	0	4.5009	0	0	3.0136	0	0	0	2.7985
B2R2L_VFN_S45_cat2_2	0	0	0	0	0	0	0	0	0	0	0	0	0	0	0
B2R2L_VFN_S45_cat2_20	0	0	0	0	0	0	0	0	0	0	0	0	0	0	0
B2R2L_VFN_S45_cat2_21	0	0	0	0	0	0	0	0	0	0	0	0	0	0	0
B2R2L_VFN_S45_cat2_24	0	0	0	0	0	0	0	15.2267	0	0	0	0	0	0	0
B2R2L_VFN_S45_cat2_25	0	0	0	0	0	0	0	0	0	0	0	0	0	0	0
B2R2L_VFN_S45_cat2_26	0	0	0	0	0	0	0	0	0	0	0	0	0	0	0
B2R2L_VFN_S45_cat2_28	0	0	0	0	0	0	0	19.5192	0	0	0	0	0	0	0
B2R2L_VFN_S45_cat2_3	0	0	0	0	0	0	0	0	0	0	0	0	0	0	0
B2R2L_VFN_S45_cat2_30	0	0	0	0	0	0	0	0	0	0	0	0	0	0	0
B2R2L_VFN_S45_cat2_31	31.7775	23.8308	33.2776	30.1618	21.9033	13.3927	21.7715	15.7973	36.4794	22.3376	8.0712	66.9278	43.4879	38.3625	23.6843
B2R2L_VFN_S45_cat2_33	13.0218	9.2089	11.6568	12.7153	15.8524	10.5906	19.4283	15.8422	18.7626	6.4111	5.5507	10.6756	8.3709	22.0508	10.806
B2R2L_VFN_S45_cat2_34	0	0	0	0	0	0	0	13.7688	0	0	0	0	0	0	0
B2R2L_VFN_S45_cat2_35	0	0	0	0	0	0	0	0	0	0	0	0	0	0	0
B2R2L_VFN_S45_cat2_37	0	0	0	0	0	0	0	10.6822	0	0	0	0	0	0	0
B2R2L_VFN_S45_cat2_39	0	0	0	0	0	0	0	0	0	0	0	0	0	0	0
B2R2L_VFN_S45_cat2_45	0	3.232	0	0	0	7.4786	0	16.0128	0	0	4.379	0	0	0	2.5826
B2R2L_VFN_S45_cat2_48	0	0	0	0	0	0	0	0	0	0	0	0	0	0	0
B2R2L_VFN_S45_cat2_50	3.8667	2.3998	5.5165	6.2123	5.5221	4.1128	22.1368	12.804	15.0061	6.316	2.7301	23.973	17.9612	3.3509	2.6996
B2R2L_VFN_S45_cat2_53	0	0	0	0	0	0	0	0	0	0	0	0	0	0	0
B2R2L_VFN_S45_cat2_59	0	0	7.2955	7.4303	4.4917	3.4018	18.6974	14.9921	22.2988	17.9427	0	3.9747	2.8479	6.9426	3.7098
B2R2L_VFN_S45_cat2_6	0	0	0	0	0	0	0	0	0	0	0	0	0	0	0
B2R2L_VFN_S45_cat2_61	0	0	0	0	0	0	0	0	0	0	0	0	0	0	0
B2R2L_VFN_S45_cat2_64	0	0	0	0	0	0	0	0	0	0	0	0	0	0	0
B2R2L_VFN_S45_cat2_66	10.6599	4.5597	3.9336	5.7565	7.433	3.9457	4.9125	11.2096	7.9193	4.986	3.0389	7.6297	4.2653	6.3024	2.7447
B2R2L_VFN_S45_cat2_77	0	1.7569	0	3.0509	0	0	0	12.6895	0	2.0866	0	0	4.1513	0	0
B2R2L_VFN_S45_cat2_85	0	0	0	0	0	0	0	28.8114	0	36.691	0	0	0	0	0
B2R2L_VFN_S45_cat2_89	0	0	0	0	0	0	0	0	0	0	0	0	0	0	0
B2R2L_VFN_S45_cat2_9	0	0	0	0	0	0	0	19.8386	0	0	0	0	0	0	0
B2R2L_VFN_S45_cat2_93	12.0101	6.8079	14.3124	17.1512	20.3903	12.7944	21.4752	21.7129	10.6798	9.9641	6.8373	18.5158	14.4033	39.6964	23.1806
B2R2L_VFN_S45_cat2_97	0	0	0	0	0	3.0454	0	55.6985	0	0	0	0	0	0	0
B2R2L_VFN_S45_cat5_0	0	0	0	0	0	0	0	11.9168	0	8.6916	0	0	0	0	0
B2R2L_VFN_S45_cat5_1	0	0	0	0	0	0	0	11.6078	0	0	0	0	0	0	0
B3R2H_VFD_S55_cat1_0	0	0	0	0	0	0	0	0	16.4291	10.801	0	0	0	0	0
B3R2H_VFD_S55_cat1_1	5.5094	2.5558	7.3587	7.7393	2.7628	2.2051	6.8171	4.0087	12.9207	5.2317	2.4814	11.8873	7.58	5.781	3.1735
B3R2H_VFD_S55_cat1_10	0	0	0	0	0	0	1.467	0	15.1503	0	0	0	0	0	0
B3R2H_VFD_S55_cat1_4	0	0	0	0	0	0	1.6531	0	7.5417	0	0	0	0	0	0
B3R2H_VFD_S55_cat1_6	0	0	3.4551	0	0	0	5.3386	0	8.3429	0	0	3.0497	0	0	0
B3R2H_VFD_S55_cat1_7	0	0	0	0	0	0	10.3912	0	16.3748	0	0	11.3254	0	0	0
B3R2H_VFD_S55_cat2_10	7.6385	0	0	0	4.3641	0	6.9319	0	28.1445	0	0	5.5972	0	8.8117	0
B3R2H_VFD_S55_cat2_100	0	0	2.6554	0	0	0	0	0	14.3226	8.1535	0	23.1038	19.9516	1.8228	0
B3R2H_VFD_S55_cat2_101	0	0	2.6589	2.6582	1.8489	0	12.7428	4.7637	12.5839	5.7742	0	24.9125	15.1628	5.7563	4.2115
B3R2H_VFD_S55_cat2_105	0	0	4.5263	0	0	0	2.8696	0	9.3138	0	0	2.5095	0	0	0
B3R2H_VFD_S55_cat2_110	6.7251	0	10.9301	0	5.2806	0	11.1835	0	11.2141	0	0	14.0271	0	4.9359	0
B3R2H_VFD_S55_cat2_111	0	0	0	3.1646	0	0	5.6957	1.7982	27.0034	10.0622	0	14.3221	8.6394	5.401	5.4761
B3R2H_VFD_S55_cat2_114	0	0	0	0	0	0	0	0	0	0	0	0	0	0	0
B3R2H_VFD_S55_cat2_115	1.4028	0	0	0	3.1407	0	8.0798	0	10.6867	0	0	4.9396	0	2.0399	0
B3R2H_VFD_S55_cat2_117	0	0	2.0985	0	0	0	0	0	7.2979	0	0	4.6579	0	0	0
B3R2H_VFD_S55_cat2_119	4.1457	2.4209	5.405	5.3721	11.4311	4.2477	9.1841	6.9507	21.8369	9.8065	1.7394	8.1521	6.3697	4.0145	0
B3R2H_VFD_S55_cat2_12	0	0	2.4093	4.1032	0	0	1.6231	0	13.2703	5.1676	0	16.9735	6.7338	0	0
B3R2H_VFD_S55_cat2_122	1.5846	0	6.0569	5.9692	0	0	4.5131	3.4546	11.7782	8.0057	1.5689	46.459	41.1888	5.9762	3.6485
B3R2H_VFD_S55_cat2_124	14.7485	0	33.6753	0	6.9531	0	12.3782	0	12.1387	0	0	7.7637	0	5.6441	0
B3R2H_VFD_S55_cat2_128	8.0186	0	4.7042	0	10.2114	0	6.0494	0	13.8505	0	0	16.8744	0	9.3253	0
B3R2H_VFD_S55_cat2_13	0	0	0	0	0	0	0	0	17.6837	0	0	0	0	0	0
B3R2H_VFD_S55_cat2_131	0	0	0	0	0	0	0	0	9.6946	0	0	0	0	0	0
B3R2H_VFD_S55_cat2_132	0	0	0	0	0	0	0	0	0	0	0	0	0	0	0
B3R2H_VFD_S55_cat2_134	0	0	2.1097	0	0	0	0	0	13.472	0	0	0	0	0	0
B3R2H_VFD_S55_cat2_138	0	0	0	0	0	0	0	0	0	0	0	0	0	0	0
B3R2H_VFD_S55_cat2_14	1.3903	0	3.5517	0	0	0	5.0059	0	13.4595	0	0	7.313	0	0	0
B3R2H_VFD_S55_cat2_141	8.6647	0	3.3551	0	4.9941	0	9.1954	0	12.2423	0	0	2.2826	0	3.5681	0
B3R2H_VFD_S55_cat2_142	0	0	0	0	0	0	0	0	12.593	0	0	0	0	0	0
B3R2H_VFD_S55_cat2_15	2.2745	0	11.9587	0	4.4664	0	10.4519	0	15.1205	0	0	0	0	0	0
B3R2H_VFD_S55_cat2_150	7.0464	0	3.704	4.48	3.6814	1.9037	9.3085	3.6317	29.7055	10.4122	3.5943	18.775	10.094	7.248	5.2369
B3R2H_VFD_S55_cat2_152	0	0	1.766	0	0	0	0	0	13.0833	0	0	0	0	0	0
B3R2H_VFD_S55_cat2_154	4.5019	4.6359	2.1319	4.8341	3.8091	2.894	6.4939	4.4159	10.5217	4.1047	2.1032	3.6363	8.8443	8.8981	3.6756
B3R2H_VFD_S55_cat2_159	3.9955	2.41	4.8932	6.9267	8.5288	4.2766	10.99	8.3716	12.718	8.5003	3.044	6.4124	5.6892	11.6013	5.7305
B3R2H_VFD_S55_cat2_16	0	0	0	0	0	0	0	0	0	0	0	0	0	0	0
B3R2H_VFD_S55_cat2_160	2.1447	0	3.9154	0	0	0	2.687	0	8.0625	0	0	7.7782	0	5.3645	0
B3R2H_VFD_S55_cat2_163	4.0009	2.1987	4.2917	4.7611	7.7822	3.9051	8.1236	7.1609	12.7828	8.7445	2.5431	7.2602	5.8036	21.0418	12.2965
B3R2H_VFD_S55_cat2_164	0	0	0	0	0	0	3.5295	0	10.3156	0	0	8.4887	0	3.3204	0
B3R2H_VFD_S55_cat2_166	0	0	0	0	0	0	2.9223	0	9.1483	0	0	3.7084	0	4.2111	0
B3R2H_VFD_S55_cat2_167	6.1926	4.2567	6.3222	7.3685	12.3199	9.6903	14.165	9.8441	13.6069	7.5391	5.4157	22.5198	14.7855	12.983	6.3807
B3R2H_VFD_S55_cat2_169	0	0	0	0	0	0	0	0	11.6278	0	0	0	0	0	0
B3R2H_VFD_S55_cat2_19	0	0	0	0	0	0	8.4341	0	25.4372	0	0	12.3454	0	4.7902	0
B3R2H_VFD_S55_cat2_190	0	0	0	0	0	0	0	0	0	0	0	0	0	0	0
B3R2H_VFD_S55_cat2_196	0	0	0	0	0	0	0	0	0	0	0	0	0	0	0
B3R2H_VFD_S55_cat2_197	0	0	0	0	28.9136	0	0	0	9.0265	0	0	4.4783	0	9.8579	0
B3R2H_VFD_S55_cat2_199	0	0	3.2384	0	0	0	0	0	8.615	0	0	12.6329	0	0	0
B3R2H_VFD_S55_cat2_20	0	0	0	0	0	0	0	0	18.3594	0	0	0	0	0	0
B3R2H_VFD_S55_cat2_204	0	0	0	0	0	0	0	0	10.1074	0	0	0	0	0	0
B3R2H_VFD_S55_cat2_206	0	0	0	0	0	0	0	0	8.5832	0	0	6.403	0	0	0
B3R2H_VFD_S55_cat2_207	0	0	0	0	0	0	0	0	5.9796	0	0	0	0	0	0
B3R2H_VFD_S55_cat2_209	9.203	6.0263	13.4946	15.2667	15.9853	9.1046	13.3492	10.8587	13.6943	10.0669	7.0081	15.6582	11.7389	16.8866	9.9377
B3R2H_VFD_S55_cat2_21	0	0	0	0	0	0	0	0	20.6182	6.1048	0	0	0	0	0
B3R2H_VFD_S55_cat2_210	2.9807	0	2.2944	0	3.1794	0	3.6364	0	9.2453	0	0	15.8365	0	39.6485	0
B3R2H_VFD_S55_cat2_212	0	0	0	0	0	0	0	0	0	0	0	0	0	0	0
B3R2H_VFD_S55_cat2_213	0	0	0	0	0	0	3.437	0	9.6023	0	0	7.3511	0	0	0
B3R2H_VFD_S55_cat2_214	0	0	0	0	0	0	0	0	0	0	0	0	0	0	0
B3R2H_VFD_S55_cat2_216	0	0	0	0	0	0	0	0	24.2323	11.7601	0	0	0	0	0
B3R2H_VFD_S55_cat2_217	9.5458	0	19.2422	0	12.8057	0	20.4786	0	27.6239	0	0	33.6756	0	37.1026	0
B3R2H_VFD_S55_cat2_219	14.6918	8.0184	9.5201	8.505	12.6462	6.0197	19.5485	15.9647	16.7767	8.0786	7.4173	17.5239	9.182	26.0102	18.8338
B3R2H_VFD_S55_cat2_22	0	0	0	0	0	0	0	0	26.46	7.2016	0	0	0	0	0
B3R2H_VFD_S55_cat2_222	3.1525	0	3.386	0	5.2813	0	5.768	0	8.6087	0	0	3.6315	0	7.3468	0
B3R2H_VFD_S55_cat2_228	0	0	0	0	0	0	1.45	0	11.8871	0	0	0	0	0	0
B3R2H_VFD_S55_cat2_23	8.5185	4.0761	7.5674	7.219	11.4606	9.5512	10.3282	3.227	11.9096	5.3818	3.4501	7.9647	5.5604	10.6997	6.8963
B3R2H_VFD_S55_cat2_230	0	0	0	0	0	0	0	0	7.488	0	0	0	0	0	0
B3R2H_VFD_S55_cat2_231	0	0	0	0	0	0	0	0	0	0	0	0	0	0	0
B3R2H_VFD_S55_cat2_235	0	0	0	0	0	0	4.7341	0	9.1194	0	0	0	0	0	0
B3R2H_VFD_S55_cat2_24	2.2239	0	0	1.759	0	0	5.5503	0	47.1626	7.5377	0	3.6401	2.888	0	0
B3R2H_VFD_S55_cat2_240	4.3126	0	6.5807	0	7.5428	0	3.5055	0	8.5833	0	0	8.8509	0	5.5494	0
B3R2H_VFD_S55_cat2_241	2.7888	0	4.8153	0	8.8478	0	16.2504	0	11.937	0	0	6.4856	0	5.5303	0
B3R2H_VFD_S55_cat2_244	0	0	0	0	0	0	3.2659	0	8.8846	0	0	6.8013	0	0	0
B3R2H_VFD_S55_cat2_245	2.5552	0	0	0	0	0	0	0	31.5347	0	0	0	0	0	0
B3R2H_VFD_S55_cat2_248	2.0065	0	2.0594	0	0	0	1.9357	0	7.368	0	0	0	0	2.7292	0
B3R2H_VFD_S55_cat2_25	0	0	0	0	0	0	2.412	0	25.3391	0	0	5.1226	0	0	0
B3R2H_VFD_S55_cat2_256	0	0	0	0	6.3846	0	0	0	9.7276	0	0	0	0	0	0
B3R2H_VFD_S55_cat2_257	0	0	0	0	0	0	1.9966	0	7.4382	0	0	0	0	0	0
B3R2H_VFD_S55_cat2_259	0	0	0	0	2.5383	0	5.9007	0	13.2762	0	0	3.2068	0	1.4864	0
B3R2H_VFD_S55_cat2_26	0	0	0	0	0	0	0	0	24.4072	9.0588	0	2.8623	0	0	0
B3R2H_VFD_S55_cat2_260	0	0	0	0	0	0	1.8048	0	7.8374	0	0	4.0787	0	0	0
B3R2H_VFD_S55_cat2_262	1.5926	0	0	0	1.9032	0	4.1096	0	11.4091	0	0	0	0	0	0
B3R2H_VFD_S55_cat2_265	3.1286	0	2.8872	0	2.3755	0	4.6689	0	8.9201	0	0	7.4445	0	4.9861	0
B3R2H_VFD_S55_cat2_266	0	0	0	0	0	0	3.0186	0	20.8202	0	0	2.1667	0	0	0
B3R2H_VFD_S55_cat2_267	0	0	0	0	2.176	0	0	0	8.2924	0	0	1.782	0	0	0
B3R2H_VFD_S55_cat2_268	0	0	0	0	2.3773	0	4.8299	0	11.0631	0	0	4.5674	0	1.6582	0
B3R2H_VFD_S55_cat2_27	1.8888	0	0	0	2.3357	0	6.3761	0	12.546	0	0	14.1687	0	7.2596	0
B3R2H_VFD_S55_cat2_274	3.0585	0	3.7279	0	0	0	9.9824	0	11.7424	0	0	18.7732	0	0	0
B3R2H_VFD_S55_cat2_275	13.9252	0	18.8938	0	13.1829	0	37.356	0	21.1108	0	0	28.7891	0	17.9123	0
B3R2H_VFD_S55_cat2_278	6.7717	0	3.911	0	2.8005	0	7.5704	0	8.5049	0	0	10.4146	0	2.0162	0
B3R2H_VFD_S55_cat2_279	0	0	0	0	0	0	2.9813	0	7.6041	0	0	0	0	0	0
B3R2H_VFD_S55_cat2_28	0	0	0	0	0	0	0	0	0	0	0	0	0	0	0
B3R2H_VFD_S55_cat2_280	6.2753	0	0	0	5.8433	0	17.0748	0	23.9719	0	0	42.3448	0	10.1298	0
B3R2H_VFD_S55_cat2_281	0	0	0	0	4.2153	0	4.6644	0	24.1812	0	0	13.5536	0	4.6786	0
B3R2H_VFD_S55_cat2_282	0	0	5.352	8.7893	0	0	2.3202	2.0782	9.8377	8.7322	2.1736	11.6025	6.8513	9.6452	4.2798
B3R2H_VFD_S55_cat2_284	2.2454	0	2.6477	0	10.5267	0	3.1242	0	8.9396	0	0	7.314	0	9.4457	0
B3R2H_VFD_S55_cat2_286	0	0	0	0	0	0	0	0	11.5599	0	0	0	0	0	0
B3R2H_VFD_S55_cat2_289	2.035	0	3.0368	0	0	0	7.8109	3.0235	10.2356	7.1886	0	14.8904	13.4727	0	0
B3R2H_VFD_S55_cat2_291	0	0	0	0	0	0	0	0	9.1646	0	0	3.8836	0	0	0
B3R2H_VFD_S55_cat2_292	6.0406	0	6.7599	0	7.8121	0	14.3709	0	24.979	0	0	25.4902	0	11.8132	0
B3R2H_VFD_S55_cat2_293	0	0	0	0	0	0	0	0	7.3483	0	0	0	0	0	0
B3R2H_VFD_S55_cat2_297	0	0	2.1317	0	0	0	1.6709	0	7.8144	0	0	6.6351	0	1.5836	0
B3R2H_VFD_S55_cat2_3	5.2258	0	12.9413	0	11.0289	0	7.5514	0	16.8824	0	0	12.178	0	24.6517	0
B3R2H_VFD_S55_cat2_30	0	0	0	0	0	0	0	0	13.0493	0	0	6.9362	0	0	0
B3R2H_VFD_S55_cat2_305	0	0	0	0	0	0	0	0	0	0	0	0	0	0	0
B3R2H_VFD_S55_cat2_306	0	0	0	0	0	0	0	0	6.4262	0	0	0	0	0	0
B3R2H_VFD_S55_cat2_307	6.285	0	0	0	1.7659	0	6.7703	0	9.5456	0	0	5.4719	0	1.6631	0
B3R2H_VFD_S55_cat2_309	0	0	3.6946	0	0	0	2.1537	0	15.37	0	0	16.9074	0	0	0
B3R2H_VFD_S55_cat2_311	6.9208	0	15.7919	0	8.809	0	16.7108	0	21.9979	0	0	30.9113	0	25.7596	0
B3R2H_VFD_S55_cat2_315	6.1075	0	11.0511	0	4.5917	0	10.2044	0	15.2026	0	0	29.7654	0	13.9904	0
B3R2H_VFD_S55_cat2_317	1.6351	0	0	0	3.3113	0	6.7548	0	11.1919	0	0	0	0	0	0
B3R2H_VFD_S55_cat2_319	0	0	0	0	0	0	0	0	0	0	0	0	0	0	0
B3R2H_VFD_S55_cat2_32	0	0	0	0	0	0	0	0	0	0	0	0	0	0	0
B3R2H_VFD_S55_cat2_320	0	0	5.0833	0	0	0	6.6805	0	7.9492	0	0	2.4849	0	0	0
B3R2H_VFD_S55_cat2_321	7.6103	0	6.9078	0	4.966	0	8.8778	0	10.9012	0	0	15.77	0	7.7113	0
B3R2H_VFD_S55_cat2_324	0	0	0	0	0	0	0	0	5.5885	0	0	2.7534	0	0	0
B3R2H_VFD_S55_cat2_327	0	0	0	0	0	0	0	0	13.9393	0	0	0	0	0	0
B3R2H_VFD_S55_cat2_33	0	0	0	0	0	0	0	0	0	0	0	0	0	0	0
B3R2H_VFD_S55_cat2_331	0	0	0	0	0	0	0	0	10.1843	0	0	0	0	0	0
B3R2H_VFD_S55_cat2_333	0	0	0	0	0	0	0	0	9.9412	0	0	0	0	0	0
B3R2H_VFD_S55_cat2_334	2.0978	0	3.8825	0	1.7761	0	10.4977	0	11.7544	0	0	13.6282	0	2.0894	0
B3R2H_VFD_S55_cat2_336	0	0	0	0	0	0	4.9719	0	12.4622	0	0	10.8665	0	2.1584	0
B3R2H_VFD_S55_cat2_337	0	0	0	0	0	0	0	0	6.656	0	0	0	0	0	0
B3R2H_VFD_S55_cat2_338	11.764	0	13.5033	0	8.6158	0	10.4408	0	7.3439	0	0	0	0	6.6579	0
B3R2H_VFD_S55_cat2_339	0	0	0	0	0	0	1.2917	0	8.9445	0	0	0	0	0	0
B3R2H_VFD_S55_cat2_342	2.5837	0	2.7917	0	0	0	6.4772	0	5.368	0	0	5.9613	0	2.6702	0
B3R2H_VFD_S55_cat2_35	0	0	3.4738	0	0	0	3.0637	0	11.0626	0	0	20.1591	0	0	0
B3R2H_VFD_S55_cat2_36	0	0	0	0	0	0	0	0	16.2868	0	0	0	0	0	0
B3R2H_VFD_S55_cat2_37	0	0	0	0	0	0	0	0	15.9396	0	0	0	0	0	0
B3R2H_VFD_S55_cat2_38	0	0	0	0	0	0	0	0	45.5125	0	0	3.9187	0	0	0
B3R2H_VFD_S55_cat2_40	4.4215	0	0	0	0	0	0	0	37.2145	8.9292	0	0	0	0	0
B3R2H_VFD_S55_cat2_42	0	0	0	0	0	0	0	0	0	0	0	0	0	0	0
B3R2H_VFD_S55_cat2_44	0	0	0	0	0	0	0	0	0	0	0	0	0	0	0
B3R2H_VFD_S55_cat2_48	3.4079	0	4.2855	0	0	0	13.1313	0	15.9448	0	0	14.3363	0	6.3064	0
B3R2H_VFD_S55_cat2_49	0	0	0	0	0	0	0	0	0	0	0	0	0	0	0
B3R2H_VFD_S55_cat2_5	0	0	0	0	0	0	0	0	18.5193	0	0	0	0	0	0
B3R2H_VFD_S55_cat2_51	0	0	1.5848	0	0	0	8.225	0	15.8865	0	0	14.5582	0	0	0
B3R2H_VFD_S55_cat2_52	0	0	0	0	5.6805	3.6531	9.2841	4.4518	13.0126	8.5044	7.9185	13.1843	6.5409	0	2.7099
B3R2H_VFD_S55_cat2_56	0	0	0	0	0	0	0	0	0	0	0	0	0	0	0
B3R2H_VFD_S55_cat2_6	0	0	0	0	0	0	0	0	16.1508	0	0	0	0	0	0
B3R2H_VFD_S55_cat2_62	7.5474	3.9273	2.5409	4.5362	3.8329	2.9681	18.4083	9.9625	32.2483	23.3023	2.9097	24.8952	13.1589	17.0037	10.4223
B3R2H_VFD_S55_cat2_64	0	0	0	0	0	0	0	0	0	0	0	0	0	0	0
B3R2H_VFD_S55_cat2_65	0	0	0	0	0	0	0	0	0	0	0	0	0	0	0
B3R2H_VFD_S55_cat2_69	0	0	0	0	0	0	0	0	0	0	0	0	0	0	0
B3R2H_VFD_S55_cat2_7	0	0	3.1546	2.9985	4.3037	3.0093	6.9734	3.7919	13.789	7.6489	2.9827	5.4688	5.7456	0	0
B3R2H_VFD_S55_cat2_71	73.8513	53.6797	75.9041	58.7835	73.4554	51.0396	69.714	38.634	48.0947	36.6182	24.8641	72.6173	58.0569	44.293	24.5582
B3R2H_VFD_S55_cat2_72	1.9605	0	5.8862	0	0	0	4.3418	0	12.2974	0	0	4.3703	0	1.7706	0
B3R2H_VFD_S55_cat2_73	0	0	0	0	0	0	0	0	61.6962	16.961	0	0	0	0	0
B3R2H_VFD_S55_cat2_75	0	0	5.8597	5.0191	0	0	10.3185	4.0413	17.914	9.4692	0	6.9882	6.6595	0	0
B3R2H_VFD_S55_cat2_8	0	0	0	0	0	0	0	0	0	0	0	0	0	0	0
B3R2H_VFD_S55_cat2_80	0	0	0	3.7428	4.607	1.9511	20.3265	7.6525	22.6018	9.1819	2.9165	22.1625	6.2007	34.2548	3.8318
B3R2H_VFD_S55_cat2_81	0	0	1.543	0	5.1255	0	6.6451	0	11.1288	0	0	0	0	0	0
B3R2H_VFD_S55_cat2_82	0	0	0	0	0	0	0	0	11.2387	0	0	0	0	0	0
B3R2H_VFD_S55_cat2_84	13.0863	8.8835	8.209	7.8553	5.7655	5.7306	10.6827	8.2294	15.391	8.8518	3.4344	19.3401	13.5032	12.6854	7.7782
B3R2H_VFD_S55_cat2_86	0	0	2.2796	0	0	0	4.6338	0	13.6981	0	0	19.5193	0	2.7047	0
B3R2H_VFD_S55_cat2_89	0	0	0	0	0	0	0	0	0	0	0	0	0	0	0
B3R2H_VFD_S55_cat2_9	0	0	0	0	0	0	7.1174	0	30.5423	0	0	8.6536	0	0	0
B3R2H_VFD_S55_cat2_94	10.3995	6.6895	8.5216	8.6914	15.235	10.1603	11.9758	7.4709	17.0213	9.3896	5.0746	19.9763	14.9299	14.49	7.6322
B3R2H_VFD_S55_cat2_96	0	0	2.9176	0	0	0	5.8716	0	12.4567	0	0	4.051	0	2.0231	0
B3R2H_VFD_S55_cat2_97	0	0	0	0	0	0	0	0	0	0	0	0	0	0	0
B3R2H_VFD_S55_cat2_98	0	2.2684	0	0	3.9778	0	7.6004	2.5687	12.1298	4.7947	0	4.5216	11.8705	2.6946	0
B3R2H_VFD_S55_cat4_0	0	0	0	0	0	0	0	0	12.3109	0	0	0	0	0	0
B3R2H_VFD_S55_cat4_1	0	0	2.7737	2.6609	0	0	3.139	0	16.8553	10.4099	0	8.5581	3.7127	0	0
B3R2H_VFD_S55_cat5_0	0	0	0	0	0	0	0	0	0	0	0	0	0	0	0
B3R2H_VFN_S48_cat2_100	0	0	0	2.0312	0	0	0	0	0	10.5755	0	0	3.2804	0	0
B3R2H_VFN_S48_cat2_11	0	0	0	0	0	0	0	0	0	11.1647	0	0	0	0	0
B3R2H_VFN_S48_cat2_116	0	3.6956	0	3.174	0	0	0	2.0462	0	12.6827	2.7409	0	1.8945	0	0
B3R2H_VFN_S48_cat2_125	0	0	0	6.4579	0	0	0	0	0	17.6816	0	0	3.4714	0	0
B3R2H_VFN_S48_cat2_13	28.3249	5.7035	2.9867	7.1796	17.1218	19.3682	9.6926	5.9287	3.6136	19.503	21.8913	29.2238	7.3932	0	2.5048
B3R2H_VFN_S48_cat2_130	0	2.2203	0	9.1485	0	2.5037	0	6.2237	0	9.3011	2.667	0	13.1096	0	8.6465
B3R2H_VFN_S48_cat2_133	18.8118	9.8083	24.7705	20.7095	23.455	11.1817	20.3484	21.6849	26.6809	21.765	11.3815	23.6428	13.8454	38.599	24.4807
B3R2H_VFN_S48_cat2_136	0	0	0	0	0	0	0	0	0	5.0264	0	0	0	0	0
B3R2H_VFN_S48_cat2_138	0	0	0	0	0	0	0	0	0	0	0	0	0	0	0
B3R2H_VFN_S48_cat2_140	0	0	0	0	0	0	0	0	0	2.8994	0	0	3.0831	0	0
B3R2H_VFN_S48_cat2_150	0	0	0	0	0	0	0	0	0	0	0	0	0	0	0
B3R2H_VFN_S48_cat2_152	1.7431	1.5779	3.1693	2.4117	7.6177	4.8788	4.8212	4.3366	8.3443	8.2975	2.2139	8.6192	4.7885	2.5311	2.1616
B3R2H_VFN_S48_cat2_156	0	0	0	0	0	0	0	0	0	6.206	0	0	0	0	0
B3R2H_VFN_S48_cat2_159	0	0	0	0	0	0	0	0	0	0	0	0	0	0	7.0265
B3R2H_VFN_S48_cat2_161	0	0	0	6.3636	0	0	0	3.8162	0	6.3242	0	0	5.0684	0	4.0202
B3R2H_VFN_S48_cat2_165	0	0	0	3.8211	0	0	0	2.4937	0	7.3834	0	0	30.7482	0	2.8339
B3R2H_VFN_S48_cat2_169	10.2688	7.2789	9.7879	8.4102	22.7236	17.9383	10.0873	7.9529	12.9674	10.6224	6.3166	14.1034	10.9546	20.6506	10.455
B3R2H_VFN_S48_cat2_17	0	0	0	0	0	0	0	0	0	0	0	0	0	0	0
B3R2H_VFN_S48_cat2_170	0	0	0	0	0	0	0	0	0	0	0	0	0	0	0
B3R2H_VFN_S48_cat2_172	0	0	0	6.1591	0	0	0	3.7599	0	11.2501	0	0	9.6633	0	1.9589
B3R2H_VFN_S48_cat2_175	0	7.6995	0	0	0	2.547	0	0	0	7.3233	0	0	1.8489	0	2.7826
B3R2H_VFN_S48_cat2_179	0	0	0	6.1675	0	0	0	6.553	0	6.0076	0	0	10.4273	0	0
B3R2H_VFN_S48_cat2_182	0	0	0	4.6052	0	2.0841	0	7.7231	0	8.9272	0	0	9.1591	0	9.5884
B3R2H_VFN_S48_cat2_183	0	4.2265	0	13.8556	0	3.8611	0	8.334	0	9.426	4.3788	0	16.638	0	15.1515
B3R2H_VFN_S48_cat2_194	0	0	0	4.0406	0	7.3466	0	2.3061	0	9.3868	2.4863	0	6.1165	0	0
B3R2H_VFN_S48_cat2_197	0	0	0	0	0	0	0	0	0	9.9304	0	0	4.8517	0	0
B3R2H_VFN_S48_cat2_198	0	0	0	21.2077	0	4.2773	0	12.7654	0	22.5538	1.9625	0	25.339	0	6.7086
B3R2H_VFN_S48_cat2_2	0	0	0	0	0	0	0	0	0	0	0	0	0	0	0
B3R2H_VFN_S48_cat2_20	0	0	0	5.95	0	1.659	0	5.369	0	14.4701	3.9274	0	11.5629	0	6.2795
B3R2H_VFN_S48_cat2_202	0	0	0	0	0	0	0	0	0	0	0	0	0	0	0
B3R2H_VFN_S48_cat2_22	0	0	0	0	0	0	0	0	0	0	0	0	0	0	0
B3R2H_VFN_S48_cat2_23	0	0	0	0	0	0	0	0	0	0	0	0	0	0	0
B3R2H_VFN_S48_cat2_24	0	0	0	0	0	0	0	0	0	0	0	0	0	0	0
B3R2H_VFN_S48_cat2_25	0	0	0	0	0	0	0	0	0	0	0	0	0	0	0
B3R2H_VFN_S48_cat2_26	0	0	0	0	0	0	0	0	0	0	0	0	0	0	0
B3R2H_VFN_S48_cat2_27	0	0	0	0	0	0	0	0	0	0	0	0	0	0	0
B3R2H_VFN_S48_cat2_28	0	0	0	0	0	0	0	0	0	0	0	0	0	0	0
B3R2H_VFN_S48_cat2_31	0	0	0	0	0	0	0	0	0	0	0	0	0	0	0
B3R2H_VFN_S48_cat2_33	0	0	0	0	0	3.0871	0	0	44.0628	19.921	0	0	0	0	0
B3R2H_VFN_S48_cat2_39	0	0	0	0	0	0	32.9213	5.0459	11.4195	22.913	0	0	0	0	0
B3R2H_VFN_S48_cat2_4	0	0	0	0	0	0	0	0	0	10.6318	0	0	0	0	0
B3R2H_VFN_S48_cat2_42	0	0	0	0	0	0	0	0	0	0	0	0	0	0	0
B3R2H_VFN_S48_cat2_43	0	36.8384	0	33.0219	0	4.2664	0	16.7579	0	13.5808	5.4651	0	39.9499	0	8.6348
B3R2H_VFN_S48_cat2_5	0	0	0	0	0	0	0	0	0	13.9416	0	0	0	0	0
B3R2H_VFN_S48_cat2_52	0	0	0	0	0	0	0	0	0	8.666	0	0	2.7713	0	0
B3R2H_VFN_S48_cat2_53	0	8.3895	0	29.0166	0	17.4162	0	36.7574	0	29.0311	8.2624	0	27.0106	0	14.4008
B3R2H_VFN_S48_cat2_55	0	0	0	0	0	0	0	0	0	0	0	0	0	0	0
B3R2H_VFN_S48_cat2_57	0	0	0	0	0	0	0	0	0	0	0	0	0	0	0
B3R2H_VFN_S48_cat2_60	0	0	2.9802	2.8695	4.1323	1.7518	15.4799	7.7024	44.1211	22.7752	0	8.0776	5.6859	4.1585	2.4274
B3R2H_VFN_S48_cat2_65	0	0	2.6123	3.0063	0	0	3.0647	0	16.9646	10.5464	0	8.483	3.182	0	0
B3R2H_VFN_S48_cat2_68	15.4366	5.2813	20.1408	32.1519	30.7648	12.1928	9.2259	1.6362	45.3541	25.4975	15.775	41.8134	37.4012	54.3243	27.5886
B3R2H_VFN_S48_cat2_7	0	0	0	0	0	0	4.4801	0	15.6163	13.4101	0	10.9381	7.3379	0	0
B3R2H_VFN_S48_cat2_75	0	0	6.1165	4.0928	0	0	2.7687	2.0066	24.7333	12.6489	1.8121	19.2957	14.7064	3.9612	4.5834
B3R2H_VFN_S48_cat2_77	176.12	140.244	34.126	37.3096	118.559	83.5394	52.9089	65.8609	12.515	15.6211	45.6388	31.9672	26.6324	68.0157	67.685
B3R2H_VFN_S48_cat2_8	0	0	0	0	0	0	0	0	0	0	0	0	0	0	0
B3R2H_VFN_S48_cat2_83	0	0	0	0	0	0	0	0	0	0	0	0	0	0	0
B3R2H_VFN_S48_cat2_84	0	0	0	0	0	0	0	0	0	8.2182	17.6359	0	3.7175	0	3.1404
B3R2H_VFN_S48_cat2_86	0	0	0	0	0	0	0	0	0	0	0	0	0	0	0
B3R2H_VFN_S48_cat2_88	0	0	0	0	0	0	0	0	0	0	0	0	0	0	0
B3R2H_VFN_S48_cat2_89	0	0	0	0	0	0	0	0	0	7.8035	0	0	0	0	0
B3R2H_VFN_S48_cat2_90	7.1592	4.4988	9.0601	7.6123	20.601	13.7402	18.9314	25.9568	12.1262	10.8905	10.6009	12.0837	7.6918	29.6402	17.3407
B3R2H_VFN_S48_cat2_92	0	0	0	4.8361	0	0	0	7.3646	0	17.1088	0	0	6.9625	0	0
B3R2H_VFN_S48_cat2_97	0	0	0	0	0	0	0	0	0	8.9415	0	0	3.4668	0	0
B3R2H_VFN_S48_cat2_99	0	0	0	0	0	0	0	0	0	0	0	0	0	0	0
B3R2L_VFN_S47_cat2_0	0	0	0	0	0	0	0	0	0	0	0	0	0	0	0
B3R2L_VFN_S47_cat2_1	0	0	0	0	0	0	0	0	0	0	0	0	0	0	0
B3R2L_VFN_S47_cat2_10	0	0	0	0	0	0	0	0	0	0	0	0	0	0	0
B3R2L_VFN_S47_cat2_101	0	7.3734	0	12.0387	0	10.1353	0	15.1807	0	13.9549	9.4662	0	11.8104	0	9.2753
B3R2L_VFN_S47_cat2_103	0	0	0	1.853	0	0	0	0	0	2.2805	6.4877	0	0	0	3.7303
B3R2L_VFN_S47_cat2_108	0	0	0	0	0	0	0	0	0	0	2.9607	0	0	0	0
B3R2L_VFN_S47_cat2_11	0	0	0	0	0	0	0	0	0	0	16.9884	0	0	0	0
B3R2L_VFN_S47_cat2_112	7.625	4.3952	11.0325	9.6654	9.2017	7.2653	22.9337	18.6359	17.6605	10.2499	7.2772	19.3906	7.8338	6.7083	4.3762
B3R2L_VFN_S47_cat2_114	0	12.1951	0	18.1761	0	11.7248	0	3.7482	0	3.8033	10.9735	0	12.0091	0	17.9442
B3R2L_VFN_S47_cat2_116	0	7.0571	0	4.7765	0	17.4006	0	34.5067	0	33.8341	9.7248	0	43.5354	0	3.3915
B3R2L_VFN_S47_cat2_117	0	0	0	0	0	0	0	0	0	0	0	0	0	0	0
B3R2L_VFN_S47_cat2_119	0	0	0	0	0	0	0	0	0	0	0	0	0	0	0
B3R2L_VFN_S47_cat2_12	0	0	0	0	0	0	0	0	0	0	20.3316	0	0	0	0
B3R2L_VFN_S47_cat2_121	0	0	0	0	0	0	0	0	0	0	5.9413	0	0	0	0
B3R2L_VFN_S47_cat2_122	0	3.9574	0	8.0083	0	6.3491	0	4.3388	0	4.5581	3.938	0	7.7441	0	5.747
B3R2L_VFN_S47_cat2_13	0	0	0	0	0	0	0	0	0	0	0	0	0	0	0
B3R2L_VFN_S47_cat2_14	0	0	0	0	0	0	0	0	0	0	24.773	0	0	0	2.2503
B3R2L_VFN_S47_cat2_19	0	0	0	0	0	0	0	0	0	0	0	0	0	0	0
B3R2L_VFN_S47_cat2_2	0	0	0	0	0	0	0	0	0	0	0	0	0	0	0
B3R2L_VFN_S47_cat2_21	0	0	0	0	0	0	0	0	0	0	0	0	0	0	0
B3R2L_VFN_S47_cat2_24	0	0	0	0	0	0	0	0	0	0	16.8226	0	0	0	0
B3R2L_VFN_S47_cat2_29	0	0	0	0	0	0	0	0	0	0	0	0	0	0	0
B3R2L_VFN_S47_cat2_3	0	0	0	0	0	0	0	0	0	0	0	0	0	0	0
B3R2L_VFN_S47_cat2_32	55.974	27.6026	51.6814	58.2503	79.6778	57.758	65.3845	43.0323	85.0135	46.586	29.9731	83.5915	52.9388	100.369	55.0775
B3R2L_VFN_S47_cat2_33	0	0	0	2.4641	0	3.8958	0	0	0	0	10.3125	0	0	0	2.3748
B3R2L_VFN_S47_cat2_36	0	0	0	0	0	0	0	0	0	0	13.2353	0	0	0	3.3267
B3R2L_VFN_S47_cat2_37	0	0	0	0	0	0	0	0	0	0	0	0	0	0	0
B3R2L_VFN_S47_cat2_38	0	0	0	0	0	0	0	0	0	0	0	0	0	0	0
B3R2L_VFN_S47_cat2_39	0	5.1237	0	3.1007	0	5.5737	0	3.8833	0	3.6932	8.437	0	0	0	3.1423
B3R2L_VFN_S47_cat2_43	24.6559	9.6592	9.5071	6.4804	41.9164	8.1813	26.5587	9.611	110.567	81.1584	22.7352	45.7439	26.2468	90.0617	55.9395
B3R2L_VFN_S47_cat2_5	0	0	0	0	0	0	0	0	0	0	0	0	0	0	0
B3R2L_VFN_S47_cat2_51	2.9919	0	16.6922	19.0448	7.6652	3.6043	8.5317	6.8825	86.8594	66.2503	17.7211	18.9934	12.2027	8.9965	7.203
B3R2L_VFN_S47_cat2_53	0	10.7984	0	6.3192	0	6.4772	0	10.0358	0	7.6146	14.058	0	11.8067	0	0
B3R2L_VFN_S47_cat2_54	66.8677	36.6785	63.1596	64.8954	50.9386	34.3685	65.5377	50.4169	63.9388	42.1588	22.161	118.201	75.577	76.6675	45.8866
B3R2L_VFN_S47_cat2_55	0	0	0	0	0	0	0	0	0	0	6.1156	0	0	0	0
B3R2L_VFN_S47_cat2_58	0	14.0166	0	7.2208	0	9.2306	0	11.5109	0	9.4464	18.9858	0	13.8477	0	3.1052
B3R2L_VFN_S47_cat2_61	13.1923	10.9978	28.8811	33.9735	19.865	19.2963	4.1419	3.1155	24.2872	18.1763	13.3335	5.7409	3.9273	35.9795	44.9287
B3R2L_VFN_S47_cat2_71	0	14.6908	0	31.5655	0	6.4205	0	21.4249	0	32.7762	15.5815	0	62.6972	0	26.0717
B3R2L_VFN_S47_cat2_96	0	1.7893	0	0	0	0	0	0	0	0	7.0025	0	0	0	0
B8R2H_VFD_S57_cat1_1	0	0	5.7002	6.6084	0	0	0	0	31.6304	1.9793	0	10.3516	9.8485	3.9585	0
B8R2H_VFD_S57_cat1_2	0	0	0	0	6.5923	0	2.2519	0	3.3053	0	0	10.4348	0	0	0
B8R2H_VFD_S57_cat1_3	0	0	0	0	0	0	0	0	0	0	0	0	0	0	0
B8R2H_VFD_S57_cat1_5	0	0	0	0	0	0	0	0	0	0	0	6.2873	0	3.6981	0
B8R2H_VFD_S57_cat1_7	0	0	0	0	0	0	0	0	4.888	0	0	8.1472	0	2.7242	0
B8R2H_VFD_S57_cat1_8	0	0	0	0	0	0	0	0	0	0	0	10.1122	0	0	0
B8R2H_VFD_S57_cat2_0	0	0	0	0	0	0	0	0	0	0	0	11.4366	0	0	0
B8R2H_VFD_S57_cat2_10	0	0	0	0	0	0	0	0	0	0	0	0	0	0	0
B8R2H_VFD_S57_cat2_100	0	0	0	0	6.6351	6.3754	0	0	2.8208	0	3.9904	18.3383	11.4235	2.5912	0
B8R2H_VFD_S57_cat2_101	5.673	0	0	0	0	0	0	0	0	0	0	10.4913	7.9856	0	0
B8R2H_VFD_S57_cat2_102	0	0	1.5798	2.0386	0	0	0	0	8.6555	5.518	0	9.1301	4.187	1.831	0
B8R2H_VFD_S57_cat2_103	2.5549	0	0	0	7.4231	0	0	0	7.0338	0	0	10.5071	0	4.7652	0
B8R2H_VFD_S57_cat2_104	0	0	0	0	0	0	0	0	0	0	0	0	0	0	0
B8R2H_VFD_S57_cat2_105	0	0	0	0	0	0	0	0	0	0	0	42.7037	29.4521	0	0
B8R2H_VFD_S57_cat2_106	20.3725	9.2657	11.9627	15.4363	14.6316	7.4902	24.469	14.3504	13.6552	8.4102	5.8664	20.5115	6.734	21.115	13.0215
B8R2H_VFD_S57_cat2_109	0	0	2.6672	0	3.2958	0	0	0	1.6098	0	0	18.8083	0	0	0
B8R2H_VFD_S57_cat2_111	0	0	0	0	0	0	0	0	0	0	0	0	0	0	0
B8R2H_VFD_S57_cat2_112	0	0	0	0	0	0	70.6894	40.5871	15.3705	9.5857	6.259	25.9267	13.6748	7.666	2.9565
B8R2H_VFD_S57_cat2_114	0	0	0	0	0	0	0	0	0	0	0	14.6686	0	0	0
B8R2H_VFD_S57_cat2_115	0	0	0	0	0	0	0	0	6.4878	3.3083	0	9.3774	6.8511	0	0
B8R2H_VFD_S57_cat2_116	0	0	0	0	0	0	7.3438	0	0	0	0	13.8779	0	0	0
B8R2H_VFD_S57_cat2_117	0	0	0	0	0	0	0	0	2.9922	0	0	11.1455	0	12.739	0
B8R2H_VFD_S57_cat2_12	0	0	0	0	0	0	0	0	0	0	0	114.71	103.149	0	0
B8R2H_VFD_S57_cat2_120	0	0	0	0	0	0	0	0	0	0	0	0	0	0	0
B8R2H_VFD_S57_cat2_123	5.7358	2.6322	5.2111	6.2333	10.4684	9.0204	4.6724	3.1472	8.2227	8.1427	2.5059	10.5475	8.9195	12.0945	6.2463
B8R2H_VFD_S57_cat2_124	0	0	0	0	0	0	0	0	0	0	0	10.6865	11.1621	0	0
B8R2H_VFD_S57_cat2_125	5.2726	0	8.0062	0	2.5739	0	7.4927	0	8.629	0	0	10.17	0	7.3616	0
B8R2H_VFD_S57_cat2_127	0	0	0	0	0	0	0	0	0	0	0	0	0	0	0
B8R2H_VFD_S57_cat2_128	0	0	0	0	0	0	0	0	0	0	0	13.8548	0	0	0
B8R2H_VFD_S57_cat2_129	11.266	6.9183	5.7476	6.0826	10.0219	6.5942	9.8097	7.5777	9.4476	5.0136	1.7355	8.8891	7.3501	7.9471	3.8826
B8R2H_VFD_S57_cat2_13	0	0	0	0	0	0	0	0	0	0	0	0	0	0	0
B8R2H_VFD_S57_cat2_130	8.9524	10.535	19.0449	13.812	3.6627	0	20.3894	4.4476	10.4836	6.9	2.4019	17.6783	11.6902	3.2794	3.8126
B8R2H_VFD_S57_cat2_132	3.4104	0	4.6157	0	0	0	4.2067	0	7.6816	0	0	11.7006	0	2.4832	0
B8R2H_VFD_S57_cat2_133	0	0	0	0	0	0	0	0	0	0	0	26.5591	0	0	0
B8R2H_VFD_S57_cat2_135	4.013	0	7.8019	0	7.3292	0	6.4486	0	6.966	0	0	12.5879	0	9.3234	0
B8R2H_VFD_S57_cat2_136	4.1206	0	3.4459	0	2.8562	0	5.8655	0	5.2241	0	0	12.3839	0	13.1704	0
B8R2H_VFD_S57_cat2_14	0	0	0	0	0	0	0	0	0	0	0	0	0	0	0
B8R2H_VFD_S57_cat2_143	0	0	0	0	0	0	0	0	3.4417	0	0	10.3128	0	0	0
B8R2H_VFD_S57_cat2_144	0	0	0	0	0	0	0	0	0	0	0	0	0	0	0
B8R2H_VFD_S57_cat2_145	4.7068	0	0	0	0	0	3.7394	0	0	0	0	15.1866	0	1.5983	0
B8R2H_VFD_S57_cat2_147	0	0	0	0	2.0837	0	0	0	0	0	0	17.0617	7.7255	0	0
B8R2H_VFD_S57_cat2_148	3.9319	7.5392	0	6.946	2.5836	1.6234	5.1874	3.7218	4.1702	5.5964	1.4574	11.45	5.7111	8.4095	5.0713
B8R2H_VFD_S57_cat2_150	0	0	0	0	0	0	0	0	0	0	0	0	0	0	0
B8R2H_VFD_S57_cat2_151	0	0	1.7272	0	0	0	0	0	6.0542	0	0	12.4925	0	0	0
B8R2H_VFD_S57_cat2_152	0	0	4.2993	5.1899	3.734	0	3.1622	2.8126	3.3038	3.8946	3.9407	9.3165	7.4831	24.8184	14.7122
B8R2H_VFD_S57_cat2_154	0	0	0	0	0	0	0	0	0	0	0	9.9737	0	0	0
B8R2H_VFD_S57_cat2_156	0	0	10.6546	13.8438	0	0	9.4981	10.1951	1.9659	0	0	15.8594	15.6811	0	0
B8R2H_VFD_S57_cat2_157	2.6488	0	1.9318	0	1.5777	0	2.7746	0	3.2061	0	0	18.8318	0	6.3417	0
B8R2H_VFD_S57_cat2_159	0	0	0	0	0	0	0	0	0	0	0	10.3001	0	0	0
B8R2H_VFD_S57_cat2_16	0	0	0	0	0	0	0	0	16.9653	2.8322	0	29.4317	11.1774	0	0
B8R2H_VFD_S57_cat2_160	0	0	0	0	0	0	0	0	0	0	0	0	0	0	0
B8R2H_VFD_S57_cat2_161	0	0	0	0	0	0	0	0	2.2514	0	0	11.9111	0	0	0
B8R2H_VFD_S57_cat2_165	0	0	0	0	0	0	0	0	0	0	0	0	0	0	0
B8R2H_VFD_S57_cat2_167	4.0087	0	4.209	0	3.8598	0	0	0	4.8193	0	0	23.7746	0	7.2603	0
B8R2H_VFD_S57_cat2_168	8.1714	0	8.0543	0	7.0915	0	5.7778	0	1.9464	0	0	9.3002	0	4.3921	0
B8R2H_VFD_S57_cat2_17	0	0	0	0	0	0	0	0	0	0	0	0	0	0	0
B8R2H_VFD_S57_cat2_171	7.3963	5.8469	11.9814	8.9022	8.7615	7.722	10.3348	4.4771	11.9331	3.8401	0	15.2634	9.3703	3.6808	2.0606
B8R2H_VFD_S57_cat2_174	6.9522	3.6718	3.5258	3.9278	8.4455	6.3873	5.1117	3.5641	5.9807	3.5091	0	7.1626	5.7848	12.8203	6.8915
B8R2H_VFD_S57_cat2_176	5.7053	0	0	0	0	0	0	0	0	0	0	0	0	0	0
B8R2H_VFD_S57_cat2_177	3.5957	2.6933	7.489	6.9347	5.4071	4.0618	10.9276	7.9911	11.7258	8.0175	0	12.2744	7.9339	2.5574	0
B8R2H_VFD_S57_cat2_179	0	0	13.0762	0	17.7168	0	18.057	0	21.6224	0	0	23.6768	0	0	0
B8R2H_VFD_S57_cat2_18	0	0	0	1.6046	0	0	0	0	0	0	0	21.3215	8.3181	0	0
B8R2H_VFD_S57_cat2_181	0	0	0	0	0	0	0	0	1.6016	0	0	8.4845	0	0	0
B8R2H_VFD_S57_cat2_185	0	0	0	0	2.7052	0	0	0	0	0	0	10.1376	0	0	0
B8R2H_VFD_S57_cat2_186	5.1722	0	6.5879	0	3.2161	0	3.7613	0	7.4034	0	0	14.0115	0	7.8441	0
B8R2H_VFD_S57_cat2_187	0	0	0	0	0	0	0	0	0	0	0	0	0	0	0
B8R2H_VFD_S57_cat2_189	2.4696	0	4.1123	0	6.6713	0	1.6327	0	4.3758	0	0	9.2094	0	3.3063	0
B8R2H_VFD_S57_cat2_191	12.6444	0	24.3151	0	22.8049	0	31.0935	0	29.4776	0	0	24.347	0	17.7263	0
B8R2H_VFD_S57_cat2_192	0	0	3.6663	0	0	0	2.6296	0	7.579	0	0	9.6698	0	3.2764	0
B8R2H_VFD_S57_cat2_193	0	0	3.9498	0	0	0	3.0102	0	7.0064	0	0	14.5251	0	1.6743	0
B8R2H_VFD_S57_cat2_194	0	0	1.7719	0	0	0	1.6804	0	7.6531	4.1772	0	12.1891	7.8519	0	0
B8R2H_VFD_S57_cat2_195	0	0	0	0	0	0	0	0	0	0	0	0	0	0	0
B8R2H_VFD_S57_cat2_199	0	0	0	0	0	0	0	0	0	0	0	0	0	0	0
B8R2H_VFD_S57_cat2_20	0	0	0	0	0	0	0	0	0	0	0	27.3163	0	0	0
B8R2H_VFD_S57_cat2_200	0	0	6.9248	0	0	0	5.7597	0	5.7741	0	0	8.4675	0	0	0
B8R2H_VFD_S57_cat2_202	7.2506	5.9661	5.193	5.9708	9.4942	7.4449	6.1629	4.3136	6.6308	3.0915	3.4286	8.5339	5.5629	9.486	7.6896
B8R2H_VFD_S57_cat2_203	0	0	4.0908	0	0	0	0	0	12.5518	0	0	10.1832	0	0	0
B8R2H_VFD_S57_cat2_207	29.4447	17.5855	60.4342	55.0827	20.1972	5.0394	22.7468	13.9355	11.9412	13.5729	13.0726	24.8464	25.4964	26.0502	12.794
B8R2H_VFD_S57_cat2_208	0	0	0	0	0	0	2.4191	0	0	0	0	11.5443	0	0	0
B8R2H_VFD_S57_cat2_209	8.5848	6.0579	7.4176	8.2157	11.1303	5.5856	12.3216	8.8214	18.8254	8.0819	4.9878	24.9778	16.3559	14.2986	10.8474
B8R2H_VFD_S57_cat2_210	0	0	0	0	0	0	0	0	0	0	0	8.3795	0	0	0
B8R2H_VFD_S57_cat2_213	2.5249	0	2.7922	0	1.9635	0	7.0402	0	11.7194	0	0	11.1948	0	15.578	0
B8R2H_VFD_S57_cat2_214	8.9189	0	8.9726	0	6.7959	0	11.9219	0	10.3891	0	0	16.4921	0	9.3515	0
B8R2H_VFD_S57_cat2_215	0	0	0	0	0	0	0	0	0	0	0	0	0	0	0
B8R2H_VFD_S57_cat2_216	0	0	0	0	0	0	2.0966	0	4.8284	0	0	11.7301	0	0	0
B8R2H_VFD_S57_cat2_218	0	0	0	0	0	0	0	0	0	0	0	0	0	0	0
B8R2H_VFD_S57_cat2_219	1.4685	0	3.523	0	0	0	5.5111	0	3.1974	0	0	8.865	0	0	0
B8R2H_VFD_S57_cat2_221	2.2439	0	4.5728	5.4799	3.1998	0	2.6518	2.4676	6.6056	4.8691	0	11.7383	6.9098	7.0279	4.565
B8R2H_VFD_S57_cat2_222	4.8549	0	10.7114	0	6.2908	0	3.6971	0	5.0987	0	0	12.1117	0	9.3589	0
B8R2H_VFD_S57_cat2_226	0	0	0	0	0	0	0	0	0	0	0	0	0	0	0
B8R2H_VFD_S57_cat2_23	6.3214	0	0	0	6.6537	0	0	0	1.6532	0	0	17.8419	0	3.2091	0
B8R2H_VFD_S57_cat2_231	2.4531	2.1159	0	0	12.3359	4.7011	1.595	0	5.8104	2.2217	0	10.6719	8.2722	0	0
B8R2H_VFD_S57_cat2_232	0	0	0	0	0	0	0	0	0	0	0	9.3274	0	0	0
B8R2H_VFD_S57_cat2_234	3.4577	0	9.2394	0	2.4855	0	6.8648	0	5.1047	0	0	8.9267	0	5.2144	0
B8R2H_VFD_S57_cat2_236	0	0	0	0	0	0	0	0	5.7969	0	0	8.5054	0	0	0
B8R2H_VFD_S57_cat2_238	5.1333	0	3.2405	0	3.7766	0	5.1428	0	3.2307	0	0	9.6487	0	4.6517	0
B8R2H_VFD_S57_cat2_239	2.8649	0	10.2693	0	9.9764	0	24.0058	0	53.1425	0	0	31.9922	0	4.4196	0
B8R2H_VFD_S57_cat2_240	0	0	0	0	0	0	0	0	0	0	0	8.4904	0	0	0
B8R2H_VFD_S57_cat2_241	6.565	0	5.7012	0	2.5334	0	5.5397	0	2.439	0	0	14.0194	0	3.4287	0
B8R2H_VFD_S57_cat2_242	1.6663	0	2.9083	4.0296	6.5794	3.1002	8.4105	4.3336	12.7549	5.8306	3.207	11.4729	7.0764	9.5425	5.908
B8R2H_VFD_S57_cat2_245	12.8957	8.228	16.7675	17.6046	22.0065	8.331	14.3047	13.6494	17.4075	18.5251	12.8145	24.7941	13.3742	47.7691	35.5113
B8R2H_VFD_S57_cat2_246	33.7622	0	31.1925	0	26.5509	0	43.9883	0	44.8515	0	0	64.6799	0	38.69	0
B8R2H_VFD_S57_cat2_247	0	0	0	0	0	0	0	0	2.6486	0	0	7.1044	0	0	0
B8R2H_VFD_S57_cat2_248	8.3627	5.1423	5.1305	4.699	14.7302	9.5054	8.5837	5.1143	12.75	7.2918	8.2679	15.0367	9.3773	11.3586	7.1695
B8R2H_VFD_S57_cat2_25	0	0	0	0	0	0	0	0	0	0	0	0	0	0	0
B8R2H_VFD_S57_cat2_251	0	0	0	0	0	0	0	0	0	0	0	0	0	0	0
B8R2H_VFD_S57_cat2_252	2.0378	0	5.441	0	4.1768	0	4.0455	0	8.5318	0	0	13.7474	0	4.9356	0
B8R2H_VFD_S57_cat2_253	0	0	1.9288	0	0	0	6.0754	0	3.676	0	0	5.8314	0	2.1525	0
B8R2H_VFD_S57_cat2_258	10.1576	0	8.7942	0	3.866	0	8.4369	0	4.9106	0	0	9.032	0	9.8327	0
B8R2H_VFD_S57_cat2_26	3.6727	2.567	2.2883	2.8176	5.9055	3.2462	2.93	2.2005	7.5267	3.1698	2.1065	15.4498	9.0403	4.4055	2.4842
B8R2H_VFD_S57_cat2_260	5.4998	2.0974	11.9923	12.6025	3.6016	0	11.6098	12.2617	15.7333	16.8882	2.3818	29.9689	13.6648	72.3898	51.2249
B8R2H_VFD_S57_cat2_262	0	0	3.1423	0	0	0	0	0	0	0	0	9.6969	0	0	0
B8R2H_VFD_S57_cat2_263	0	0	0	0	0	0	0	0	8.6989	0	0	12.5836	0	0	0
B8R2H_VFD_S57_cat2_266	0	0	4.6557	0	6.3179	0	7.548	0	4.1749	0	0	9.8201	0	1.9681	0
B8R2H_VFD_S57_cat2_272	0	0	0	0	0	0	0	0	0	0	0	0	0	0	0
B8R2H_VFD_S57_cat2_273	7.6138	0	0	0	0	0	14.3344	0	0	0	0	0	0	7.345	0
B8R2H_VFD_S57_cat2_275	0	0	0	0	0	0	0	0	0	0	0	0	0	0	0
B8R2H_VFD_S57_cat2_279	2.0291	0	0	0	3.0751	0	2.6053	0	0	0	0	15.1222	0	0	0
B8R2H_VFD_S57_cat2_28	2.9362	0	4.7473	0	1.6873	0	3.3748	0	3.1256	0	0	8.5046	0	3.5036	0
B8R2H_VFD_S57_cat2_280	6.9061	0	6.2529	0	9.4857	0	8.4999	0	11.0182	0	0	8.9982	0	13.1037	0
B8R2H_VFD_S57_cat2_285	4.5683	3.4688	1.8723	1.8044	0	0	2.4443	1.9725	1.8954	0	0	11.8201	8.2923	3.1916	1.9922
B8R2H_VFD_S57_cat2_286	0	0	0	0	0	0	0	0	0	0	0	14.5257	0	0	0
B8R2H_VFD_S57_cat2_29	2.2328	0	0	0	0	0	3.1055	0	3.883	0	0	11.0406	5.1179	0	4.3368
B8R2H_VFD_S57_cat2_291	0	0	1.6164	0	0	0	3.0346	0	5.8783	0	0	9.7821	0	0	0
B8R2H_VFD_S57_cat2_292	12.6019	7.5199	8.5813	6.9168	11.0269	5.9682	14.7652	9.6871	11.6521	7.3965	5.054	12.7143	8.7431	14.9418	9.2591
B8R2H_VFD_S57_cat2_293	0	0	0	0	6.8439	0	0	0	6.1612	0	0	6.9145	0	6.2747	0
B8R2H_VFD_S57_cat2_294	0	0	0	0	2.3256	0	0	0	0	0	0	12.281	0	3.4763	0
B8R2H_VFD_S57_cat2_296	0	0	0	0	0	0	0	0	0	0	0	14.8125	0	0	0
B8R2H_VFD_S57_cat2_297	0	0	0	0	0	0	0	0	0	0	0	0	0	0	0
B8R2H_VFD_S57_cat2_298	0	0	0	0	0	0	0	0	4.8189	5.9434	0	14.3973	6.4102	0	0
B8R2H_VFD_S57_cat2_299	2.3399	0	2.8599	0	2.4584	0	2.4688	0	3.4557	0	0	11.7631	0	6.6084	0
B8R2H_VFD_S57_cat2_3	0	0	0	0	0	0	0	0	0	0	0	0	0	0	0
B8R2H_VFD_S57_cat2_30	0	0	3.6555	0	0	0	0	0	0	0	0	24.8732	0	0	0
B8R2H_VFD_S57_cat2_300	13.9392	7.3929	9.8724	15.445	18.4248	9.8159	16.2393	9.2754	10.7031	5.2594	3.7181	17.0029	7.9931	6.4097	4.4936
B8R2H_VFD_S57_cat2_301	0	0	2.6085	3.154	2.8953	2.5726	5.8889	3.5533	6.6856	4.5537	2.3136	12.1545	8.0237	1.6297	1.6912
B8R2H_VFD_S57_cat2_302	11.216	5.3764	14.8073	14.2666	11.0322	6.1561	10.391	8.2637	11.769	8.4326	5.3483	27.1895	16.6092	20.7126	14.1942
B8R2H_VFD_S57_cat2_303	0	0	3.7796	0	7.9501	0	0	0	10.4475	0	0	13.5416	0	1.5205	0
B8R2H_VFD_S57_cat2_306	0	0	0	0	0	0	0	0	0	0	0	0	0	0	0
B8R2H_VFD_S57_cat2_307	0	0	0	0	0	0	0	0	0	0	0	9.0896	0	0	0
B8R2H_VFD_S57_cat2_309	0	0	0	0	0	0	0	0	3.7501	0	0	7.0258	0	2.1474	0
B8R2H_VFD_S57_cat2_31	6.1103	0	1.9505	0	4.5111	0	3.6507	0	7.2047	0	0	10.7734	0	5.3956	0
B8R2H_VFD_S57_cat2_312	7.8361	0	14.4667	0	10.8792	0	16.0739	0	18.2822	0	0	24.6097	0	12.8371	0
B8R2H_VFD_S57_cat2_313	0	0	5.525	6.1119	3.5147	1.9045	3.309	3.3805	9.5423	7.9792	1.7271	14.9467	9.662	6.6511	3.2225
B8R2H_VFD_S57_cat2_314	0	0	0	0	0	0	6.2543	0	6.5639	0	0	7.7013	0	0	0
B8R2H_VFD_S57_cat2_315	0	0	0	0	0	0	0	0	0	0	0	0	0	0	0
B8R2H_VFD_S57_cat2_320	0	0	0	0	0	0	1.602	0	6.0844	0	0	8.4118	0	0	0
B8R2H_VFD_S57_cat2_326	0	0	0	0	0	0	0	0	0	0	0	7.675	0	4.376	0
B8R2H_VFD_S57_cat2_327	0	0	0	0	0	0	0	0	0	0	0	0	0	10.6769	0
B8R2H_VFD_S57_cat2_330	14.1336	0	10.9038	0	15.0816	0	10.9897	0	9.7837	0	0	20.3592	0	13.3379	0
B8R2H_VFD_S57_cat2_331	0	0	0	0	0	0	0	0	0	0	0	6.8573	0	0	0
B8R2H_VFD_S57_cat2_332	1.7313	0	3.6822	0	0	0	0	0	0	0	0	10.2099	0	7.17	0
B8R2H_VFD_S57_cat2_334	0	0	0	0	0	0	0	0	0	0	0	0	0	0	0
B8R2H_VFD_S57_cat2_336	0	0	6.7983	0	4.0843	0	0	0	2.4408	0	0	10.8734	0	14.1771	0
B8R2H_VFD_S57_cat2_338	0	0	0	0	0	0	2.9695	0	8.3177	0	0	7.5608	0	2.6865	0
B8R2H_VFD_S57_cat2_339	2.7556	0	7.5345	0	6.177	0	5.8032	0	3.504	0	0	12.3116	0	9.6124	0
B8R2H_VFD_S57_cat2_34	0	0	0	0	0	0	0	0	0	0	0	0	0	0	0
B8R2H_VFD_S57_cat2_340	0	0	0	0	0	0	0	0	4.3165	0	0	6.1757	0	0	0
B8R2H_VFD_S57_cat2_343	0	0	0	0	0	0	1.427	0	7.4367	0	0	7.8013	0	0	0
B8R2H_VFD_S57_cat2_344	0	0	0	0	0	0	0	0	0	0	0	0	0	0	0
B8R2H_VFD_S57_cat2_346	2.0252	0	4.4018	0	0	0	5.9625	0	5.3657	0	0	8.0065	0	5.2536	0
B8R2H_VFD_S57_cat2_347	3.09	0	2.6307	0	3.0469	0	2.8191	0	1.8369	0	0	8.0215	0	5.752	0
B8R2H_VFD_S57_cat2_349	0	0	2.7214	0	0	0	4.9784	0	3.6521	0	0	6.993	0	0	0
B8R2H_VFD_S57_cat2_35	0	0	0	0	0	0	0	0	0	0	0	0	0	0	0
B8R2H_VFD_S57_cat2_354	0	0	4.9028	0	0	0	0	0	2.8525	0	0	9.5772	0	0	0
B8R2H_VFD_S57_cat2_356	30.8604	0	34.1222	0	29.613	0	31.7841	0	41.326	0	0	80.8866	0	64.839	0
B8R2H_VFD_S57_cat2_357	0	0	0	0	5.0113	0	1.6813	0	2.5352	0	0	9.1125	0	0	0
B8R2H_VFD_S57_cat2_358	0	0	4.4409	0	0	0	5.0082	0	14.39	0	0	10.1762	0	0	0
B8R2H_VFD_S57_cat2_36	0	0	1.5264	0	2.2367	1.4398	0	0	7.1798	5.5497	1.7576	15.1819	11.2485	10.219	5.1227
B8R2H_VFD_S57_cat2_360	6.3314	0	1.5586	0	5.7651	0	3.5062	0	9.2447	0	0	10.6951	0	4.4095	0
B8R2H_VFD_S57_cat2_361	2.8618	0	5.1354	0	0	0	7.0639	0	6.204	0	0	9.4077	0	6.07	0
B8R2H_VFD_S57_cat2_370	0	0	0	0	0	0	0	0	0	0	0	8.1463	0	0	0
B8R2H_VFD_S57_cat2_375	2.7633	0	4.5856	0	6.6007	0	3.2458	0	4.9383	0	0	7.9685	0	3.6843	0
B8R2H_VFD_S57_cat2_376	0	0	0	0	0	0	0	0	0	0	0	8.2812	0	0	0
B8R2H_VFD_S57_cat2_377	4.8183	0	9.4629	0	2.9652	0	12.9113	0	24.4131	0	0	19.2612	0	12.9499	0
B8R2H_VFD_S57_cat2_380	1.739	0	7.0341	0	7.4304	0	2.8139	0	4.0395	0	0	16.3134	0	2.2399	0
B8R2H_VFD_S57_cat2_381	4.8028	0	7.151	0	4.7872	0	5.4872	0	6.0853	0	0	10.3584	0	5.7176	0
B8R2H_VFD_S57_cat2_383	0	0	0	0	1.6988	0	0	0	7.1353	0	0	7.028	0	5.7493	0
B8R2H_VFD_S57_cat2_386	9.1954	5.974	0	0	10.1172	8.3574	5.7259	4.0716	0	0	0	10.0421	5.7048	2.7276	0
B8R2H_VFD_S57_cat2_387	0	0	2.3802	0	0	0	0	0	7.2518	0	0	7.8595	0	4.5042	0
B8R2H_VFD_S57_cat2_39	0	0	0	0	0	0	0	0	0	0	0	0	0	0	0
B8R2H_VFD_S57_cat2_390	0	0	0	0	0	0	0	0	0	0	0	0	0	0	0
B8R2H_VFD_S57_cat2_391	5.8665	0	8.6629	0	11.2344	0	7.6741	0	11.8268	0	0	8.5169	0	11.8317	0
B8R2H_VFD_S57_cat2_392	3.6693	0	3.5815	0	6.2956	0	3.4513	0	2.7912	0	0	7.6046	0	6.7053	0
B8R2H_VFD_S57_cat2_393	3.5902	0	3.0592	0	4.8612	0	5.9166	0	4.5019	0	0	8.9037	0	4.8941	0
B8R2H_VFD_S57_cat2_394	0	0	0	0	0	0	1.6563	0	6.1382	0	0	8.5166	0	1.3799	0
B8R2H_VFD_S57_cat2_398	0	0	0	0	0	0	0	0	0	0	0	10.4325	0	0	0
B8R2H_VFD_S57_cat2_399	5.0246	0	0	0	0	0	0	0	2.591	0	0	10.3412	0	0	0
B8R2H_VFD_S57_cat2_40	0	0	0	0	0	0	0	0	0	0	0	56.7083	0	0	0
B8R2H_VFD_S57_cat2_400	0	0	0	0	0	0	0	0	5.7502	0	0	7.0124	0	0	0
B8R2H_VFD_S57_cat2_407	0	0	2.9611	0	0	0	0	0	0	0	0	6.7031	0	3.2075	0
B8R2H_VFD_S57_cat2_409	3.4543	0	2.6513	0	3.7099	0	3.0534	0	2.0045	0	0	10.4682	0	6.2933	0
B8R2H_VFD_S57_cat2_411	3.1695	0	2.6896	0	4.2498	0	6.144	0	5.8011	0	0	8.5394	0	4.7031	0
B8R2H_VFD_S57_cat2_412	0	0	0	0	0	0	0	0	0	0	0	0	0	5.3666	0
B8R2H_VFD_S57_cat2_413	8.5328	0	1.9513	0	1.6823	0	3.6377	0	4.0759	0	0	8.3156	0	5.7437	0
B8R2H_VFD_S57_cat2_414	3.9315	0	5.3078	0	3.2637	0	5.2201	0	5.5354	0	0	6.8271	0	4.4479	0
B8R2H_VFD_S57_cat2_415	12.6488	0	7.9242	0	21.0737	0	6.2157	0	8.5524	0	0	11.2347	0	8.5405	0
B8R2H_VFD_S57_cat2_418	34.3403	0	30.8866	0	50.8284	0	18.8549	0	20.1598	0	0	46.6159	0	26.7399	0
B8R2H_VFD_S57_cat2_42	0	0	0	0	0	0	0	0	0	0	0	14.0666	0	0	0
B8R2H_VFD_S57_cat2_420	0	0	2.2914	0	0	0	2.7672	0	1.8466	0	0	6.6893	0	0	0
B8R2H_VFD_S57_cat2_422	4.1989	0	2.9267	0	4.0081	0	2.6186	0	1.4207	0	0	7.7515	0	3.2137	0
B8R2H_VFD_S57_cat2_423	0	0	0	0	0	0	0	0	0	0	0	12.0946	0	0	0
B8R2H_VFD_S57_cat2_425	0	0	0	0	8.3534	0	0	0	2.8606	0	0	11.9623	0	0	0
B8R2H_VFD_S57_cat2_427	2.4425	0	2.8015	0	2.244	0	2.6388	0	5.702	0	0	7.428	0	4.7918	0
B8R2H_VFD_S57_cat2_428	3.5194	0	2.2532	0	3.5014	0	10.3392	0	20.0454	0	0	19.9128	0	5.9261	0
B8R2H_VFD_S57_cat2_429	4.4143	0	3.5026	0	6.6718	0	4.5602	0	4.552	0	0	7.1372	0	6.1442	0
B8R2H_VFD_S57_cat2_43	0	0	0	0	0	0	0	0	0	0	0	20.4649	10.913	0	0
B8R2H_VFD_S57_cat2_430	0	0	0	0	0	0	0	0	0	0	0	0	0	0	0
B8R2H_VFD_S57_cat2_431	24.2032	12.3934	22.7183	18.0416	16.3636	10.839	8.5936	3.7697	7.7953	5.3448	10.6716	15.0005	10.6144	30.6831	17.2893
B8R2H_VFD_S57_cat2_432	0	0	0	0	0	0	0	0	0	0	0	17.2401	0	0	0
B8R2H_VFD_S57_cat2_433	0	0	0	0	0	0	0	0	0	0	0	0	0	0	0
B8R2H_VFD_S57_cat2_434	0	0	2.3664	0	0	0	0	0	2.6253	0	0	11.3351	0	0	0
B8R2H_VFD_S57_cat2_435	5.3593	0	2.1925	0	3.1199	0	5.3344	0	6.3519	0	0	16.5144	0	4.3629	0
B8R2H_VFD_S57_cat2_436	0	0	0	0	0	0	0	0	0	0	0	7.8051	0	0	0
B8R2H_VFD_S57_cat2_438	8.3184	0	18.3929	0	2.8596	0	10.2809	0	18.5553	0	0	30.9505	0	7.4097	0
B8R2H_VFD_S57_cat2_44	3.2484	0	3.6862	0	4.1927	0	6.7889	0	4.3487	0	0	15.2843	0	3.256	0
B8R2H_VFD_S57_cat2_440	0	0	0	0	0	0	0	0	0	0	0	0	0	0	0
B8R2H_VFD_S57_cat2_441	13.6638	0	10.6468	0	17.1227	0	13.07	0	9.0494	0	0	16.3625	0	14.0517	0
B8R2H_VFD_S57_cat2_442	2.0571	0	2.7281	0	36.9187	0	3.6155	0	3.8974	0	0	6.173	0	4.9108	0
B8R2H_VFD_S57_cat2_443	0	0	0	0	0	0	0	0	0	0	0	0	0	0	0
B8R2H_VFD_S57_cat2_445	0	0	0	0	0	0	0	0	0	0	0	8.6668	0	0	0
B8R2H_VFD_S57_cat2_448	0	0	0	0	0	0	2.1892	0	8.8863	0	0	6.8289	0	0	0
B8R2H_VFD_S57_cat2_449	2.2478	0	2.9448	0	6.6356	0	4.0266	0	10.1526	0	0	10.4131	0	12.2716	0
B8R2H_VFD_S57_cat2_45	6.6094	0	6.4403	0	5.0292	0	8.6217	0	10.4777	0	0	17.3718	0	6.987	0
B8R2H_VFD_S57_cat2_451	2.3845	0	7.5362	0	3.7593	0	2.6615	0	7.1545	0	0	13.7949	0	2.4454	0
B8R2H_VFD_S57_cat2_46	1.7793	0	0	0	0	0	0	0	0	0	0	21.0766	8.3543	0	0
B8R2H_VFD_S57_cat2_47	0	0	0	0	0	0	0	0	0	0	0	0	0	0	0
B8R2H_VFD_S57_cat2_49	0	0	0	0	0	0	0	0	0	0	0	0	0	0	0
B8R2H_VFD_S57_cat2_5	6.3696	3.3671	11.2607	8.6378	6.8359	2.7233	11.1942	8.132	13.3912	6.8737	3.4737	17.9584	11.8124	7.1908	5.5362
B8R2H_VFD_S57_cat2_50	0	0	0	0	0	0	0	0	0	0	0	11.5981	0	0	0
B8R2H_VFD_S57_cat2_51	2.9201	0	2.1858	0	1.8332	0	2.9902	0	3.2078	0	0	19.9856	0	6.597	0
B8R2H_VFD_S57_cat2_52	0	0	0	0	0	0	0	0	0	0	0	0	0	0	0
B8R2H_VFD_S57_cat2_53	0	0	0	0	0	0	0	0	0	0	0	15.3305	0	0	0
B8R2H_VFD_S57_cat2_54	5.294	2.6014	2.8659	3.4636	8.0141	9.0169	5.049	4.213	4.5532	4.1449	2.0251	11.489	7.6281	5.5453	5.2312
B8R2H_VFD_S57_cat2_55	0	0	0	0	2.2271	0	1.4944	0	0	0	0	13.2686	0	2.8717	0
B8R2H_VFD_S57_cat2_57	0	0	0	0	0	0	0	0	0	0	0	0	0	0	0
B8R2H_VFD_S57_cat2_58	0	0	0	0	0	0	0	0	0	0	0	0	0	0	0
B8R2H_VFD_S57_cat2_6	2.4445	0	0	0	2.0479	0	0	0	5.0166	0	0	11.4559	0	2.5383	0
B8R2H_VFD_S57_cat2_60	0	0	0	0	0	0	0	0	0	0	0	19.8701	10.0359	0	0
B8R2H_VFD_S57_cat2_64	0	0	0	0	0	0	0	0	2.64	0	0	20.6965	0	0	0
B8R2H_VFD_S57_cat2_66	2.4651	0	6.1445	3.9941	7.2572	0	4.5398	2.2629	15.7264	3.8006	0	18.9985	11.0994	8.6864	2.2899
B8R2H_VFD_S57_cat2_67	6.315	0	13.509	0	2.019	0	11.9103	0	8.2799	0	0	10.9278	0	0	0
B8R2H_VFD_S57_cat2_69	5.2009	0	5.1713	0	3.6827	0	6.172	0	7.2365	0	0	10.7424	0	6.3646	0
B8R2H_VFD_S57_cat2_7	0	0	0	0	0	0	0	0	2.4371	0	0	11.8274	0	6.0716	0
B8R2H_VFD_S57_cat2_71	0	0	2.8089	0	0	0	0	0	2.4736	0	0	12.2364	0	5.1938	0
B8R2H_VFD_S57_cat2_75	0	0	0	0	0	0	1.5803	0	4.7426	0	0	9.7709	0	0	0
B8R2H_VFD_S57_cat2_76	1.6703	0	2.6499	0	2.4389	0	3.0148	0	2.6055	0	0	12.6662	0	2.8366	0
B8R2H_VFD_S57_cat2_77	0	0	2.0066	5.5499	5.5602	1.8838	0	0	0	0	0	14.8047	8.2219	3.1901	2.2534
B8R2H_VFD_S57_cat2_78	0	0	0	0	0	0	0	0	0	0	0	0	0	0	0
B8R2H_VFD_S57_cat2_8	0	0	0	0	0	0	0	0	2.7395	0	0	33.7218	0	0	0
B8R2H_VFD_S57_cat2_81	0	0	5.2822	0	2.8875	0	2.2855	0	3.3722	0	0	10.6875	0	0	0
B8R2H_VFD_S57_cat2_82	1.5587	0	2.6234	0	29.8496	0	2.1058	0	1.8664	0	0	17.4125	0	0	0
B8R2H_VFD_S57_cat2_83	0	0	0	0	0	0	0	0	0	0	0	36.4305	0	0	0
B8R2H_VFD_S57_cat2_85	0	0	0	0	0	0	0	0	0	0	0	8.601	0	0	0
B8R2H_VFD_S57_cat2_86	0	0	0	0	0	0	0	0	0	0	0	0	0	0	0
B8R2H_VFD_S57_cat2_87	6.1409	0	0	0	2.7993	0	5.6455	0	3.5243	0	0	6.1414	0	2.9487	0
B8R2H_VFD_S57_cat2_88	0	0	7.3351	0	0	0	4.4681	0	10.5844	0	0	22.8106	0	0	0
B8R2H_VFD_S57_cat2_93	0	0	3.2883	0	0	0	0	0	0	0	0	13.5747	0	0	0
B8R2H_VFD_S57_cat2_94	0	0	2.2558	0	0	0	0	0	3.2111	0	0	9.1633	0	0	0
B8R2H_VFD_S57_cat2_96	0	0	0	0	0	0	0	0	0	0	0	11.9195	0	0	0
B8R2H_VFD_S57_cat2_97	1.6713	0	0	0	0	0	5.2806	0	5.1377	0	0	9.3576	0	3.0438	0
B8R2H_VFD_S57_cat2_99	2.4909	0	0	0	3.6624	0	0	0	1.6301	0	0	21.2554	0	0	0
B8R2H_VFD_S57_cat5_0	4.5604	0	2.22	0	3.8877	0	48.9744	0	0	0	0	18.6562	0	9.4472	0
B8R2H_VFD_S57_cat5_1	0	0	0	0	0	0	0	0	0	0	0	0	0	0	0
B8R2H_VFD_S57_cat5_10	5.9861	0	6.176	0	5.3152	0	8.1508	0	4.7176	0	0	8.1877	0	5.8572	0
B8R2H_VFD_S57_cat5_12	5.695	0	4.901	0	5.4139	0	5.9483	0	5.6808	0	0	7.0006	0	5.09	0
B8R2H_VFD_S57_cat5_4	0	0	0	0	0	0	0	0	0	0	0	8.8583	0	0	0
B8R2H_VFD_S57_cat5_6	0	0	0	0	0	0	0	0	0	0	0	0	0	0	0
B8R2H_VFD_S57_cat5_8	8.859	0	4.771	0	6.2807	0	7.2193	0	5.8844	0	0	11.0058	0	5.0582	0
B8R2H_VFD_S57_cat5_9	3.2963	0	2.1527	0	0	0	0	0	1.6989	0	0	9.3618	0	3.2603	0
B8R2H_VFN_S50_cat1_1	0	0	0	0	0	0	0	0	0	0	0	0	0	0	0
B8R2H_VFN_S50_cat1_6	0	9.0416	0	15.6129	0	10.5006	0	35.8722	0	16.5675	9.7294	0	15.759	0	15.2474
B8R2H_VFN_S50_cat2_0	0	0	0	0	0	0	0	0	0	0	0	0	0	0	0
B8R2H_VFN_S50_cat2_1	0	0	0	0	0	0	0	0	0	0	0	0	0	0	0
B8R2H_VFN_S50_cat2_101	7.0997	3.2779	3.4334	3.1474	13.0763	8.2117	4.1478	0	10.7363	8.0976	8.5317	29.509	17.2927	8.3785	5.5488
B8R2H_VFN_S50_cat2_102	0	0	0	0	0	0	0	0	0	0	0	0	0	0	0
B8R2H_VFN_S50_cat2_103	0	0	0	18.8811	0	3.6132	0	10.9276	0	19.1596	1.7559	0	24.7019	0	5.7725
B8R2H_VFN_S50_cat2_104	0	0	0	0	0	0	0	0	0	0	0	0	0	0	0
B8R2H_VFN_S50_cat2_109	0	2.5627	0	4.9648	0	5.1064	0	2.6119	0	0	2.5782	0	21.4254	0	12.248
B8R2H_VFN_S50_cat2_11	0	0	0	0	0	0	0	0	0	0	0	0	0	0	0
B8R2H_VFN_S50_cat2_110	0	7.092	0	17.0743	0	9.0521	0	6.9078	0	11.1541	9.4943	0	16.9486	0	18.3802
B8R2H_VFN_S50_cat2_111	6.6725	4.0357	4.2565	5.3188	12.472	8.1467	4.2952	4.2623	5.6184	3.6148	2.7784	11.5198	7.9165	12.2771	7.994
B8R2H_VFN_S50_cat2_112	0	0	0	0	0	0	0	0	0	0	0	0	0	0	0
B8R2H_VFN_S50_cat2_113	0	0	0	0	0	0	0	0	0	0	0	0	0	0	0
B8R2H_VFN_S50_cat2_115	0	0	0	0	0	0	0	0	0	0	0	0	0	0	0
B8R2H_VFN_S50_cat2_119	0	0	0	0	0	0	0	0	0	0	0	0	0	0	0
B8R2H_VFN_S50_cat2_12	0	0	0	0	0	0	0	0	0	0	0	0	0	0	0
B8R2H_VFN_S50_cat2_121	0	0	0	0	0	0	0	0	0	0	0	0	0	0	0
B8R2H_VFN_S50_cat2_122	0	0	0	0	0	0	0	0	0	0	0	0	0	0	0
B8R2H_VFN_S50_cat2_123	0	0	0	0	0	0	0	0	0	0	0	7.5501	9.3611	0	0
B8R2H_VFN_S50_cat2_131	0	0	0	0	0	4.8044	0	0	0	0	0	0	0	0	0
B8R2H_VFN_S50_cat2_134	0	0	0	0	0	0	0	0	0	0	0	15.3165	14.8163	0	0
B8R2H_VFN_S50_cat2_136	0	0	0	0	0	0	0	0	0	0	0	0	0	0	0
B8R2H_VFN_S50_cat2_140	0	0	0	0	0	0	0	0	0	0	0	0	0	0	0
B8R2H_VFN_S50_cat2_144	0	0	0	0	0	0	0	0	0	0	0	0	0	0	0
B8R2H_VFN_S50_cat2_145	0	0	0	0	0	0	0	0	0	0	0	0	0	0	0
B8R2H_VFN_S50_cat2_154	0	0	0	0	0	0	0	0	0	0	0	0	0	0	0
B8R2H_VFN_S50_cat2_155	0	4.7294	0	5.7281	0	3.8018	0	3.8731	0	3.0441	3.1928	0	6.7823	0	3.2047
B8R2H_VFN_S50_cat2_165	0	0	0	2.0279	0	0	0	0	0	0	0	0	7.3932	0	0
B8R2H_VFN_S50_cat2_167	0	0	0	2.7695	0	0	0	0	0	0	0	0	7.4305	0	0
B8R2H_VFN_S50_cat2_169	0	0	0	0	0	0	0	0	0	0	0	0	0	0	0
B8R2H_VFN_S50_cat2_17	0	0	0	1.9321	0	0	0	3.7388	0	7.2718	2.3042	0	15.4296	0	0
B8R2H_VFN_S50_cat2_178	0	0	0	3.1027	0	0	0	2.1923	0	0	0	0	6.7831	0	0
B8R2H_VFN_S50_cat2_18	0	0	0	0	0	0	0	0	0	0	0	0	0	0	0
B8R2H_VFN_S50_cat2_181	0	4.3611	0	5.4298	0	9.6871	0	7.1455	0	10.9352	5.1357	0	12.6481	0	7.7459
B8R2H_VFN_S50_cat2_185	0	0	0	0	0	0	0	0	0	0	0	0	6.995	0	0
B8R2H_VFN_S50_cat2_187	0	4.7401	0	3.1799	0	1.8034	0	0	0	2.8873	0	0	25.621	0	7.3172
B8R2H_VFN_S50_cat2_188	0	0	0	0	0	0	0	0	0	0	0	0	10.4611	0	0
B8R2H_VFN_S50_cat2_189	12.93	8.2825	19.3562	14.8594	20.3008	21.4	20.3346	10.3837	8.0536	4.5904	7.3634	20.893	12.488	12.6294	8.7274
B8R2H_VFN_S50_cat2_19	0	0	0	0	0	0	0	0	0	0	0	0	10.6282	0	0
B8R2H_VFN_S50_cat2_191	0	0	0	0	0	0	0	0	0	0	0	0	8.7031	0	0
B8R2H_VFN_S50_cat2_2	5.8794	3.6868	5.5875	5.3974	3.7281	3.1095	6.2468	4.113	7.5818	5.1347	3.1296	14.258	11.0357	6.1786	3.6214
B8R2H_VFN_S50_cat2_20	0	0	0	0	0	0	0	0	0	0	0	0	0	0	0
B8R2H_VFN_S50_cat2_205	0	1.7963	0	4.1171	0	4.0728	0	2.4795	0	3.2023	1.9712	0	7.8355	0	4.6876
B8R2H_VFN_S50_cat2_21	0	0	0	0	0	0	0	0	0	0	0	0	0	0	0
B8R2H_VFN_S50_cat2_214	0	0	0	0	0	0	0	0	0	0	0	0	0	0	0
B8R2H_VFN_S50_cat2_215	0	0	0	0	0	4.0979	0	0	0	0	0	0	5.2202	0	0
B8R2H_VFN_S50_cat2_216	0	0	0	0	0	0	0	0	0	0	0	0	0	0	5.2047
B8R2H_VFN_S50_cat2_217	0	0	0	0	2.2839	0	0	0	0	0	0	15.5649	7.6762	0	0
B8R2H_VFN_S50_cat2_219	0	0	0	0	0	0	0	0	0	0	0	0	0	0	0
B8R2H_VFN_S50_cat2_22	0	0	0	0	0	0	0	0	0	0	0	0	0	0	0
B8R2H_VFN_S50_cat2_228	0	0	0	0	0	0	0	0	0	0	0	0	7.2861	0	0
B8R2H_VFN_S50_cat2_229	0	0	0	1.5883	2.9648	0	6.3221	2.3694	8.6431	5.463	0	13.7314	8.3175	6.328	4.4554
B8R2H_VFN_S50_cat2_230	2.3284	0	8.0331	7.3363	9.4974	4.4859	4.5926	3.4155	4.2348	1.5529	4.2649	19.8867	9.0593	3.2348	2.6242
B8R2H_VFN_S50_cat2_234	0	0	0	0	0	0	0	0	0	0	0	0	6.2607	0	0
B8R2H_VFN_S50_cat2_236	0	0	0	0	0	0	0	0	0	0	0	0	9.1312	0	4.039
B8R2H_VFN_S50_cat2_239	0	2.5692	0	8.861	0	2.3151	0	4.2839	0	3.7309	2.6403	0	8.3812	0	3.1457
B8R2H_VFN_S50_cat2_240	0	0	0	0	0	0	0	0	0	0	0	0	6.9293	0	0
B8R2H_VFN_S50_cat2_250	0	0	0	0	0	0	0	0	0	0	0	0	0	0	0
B8R2H_VFN_S50_cat2_252	0	0	0	2.0318	0	0	0	0	0	0	0	0	6.9425	0	0
B8R2H_VFN_S50_cat2_255	0	0	0	3.4887	4.6531	3.5199	3.3865	3.7209	6.5868	4.2631	0	6.7837	6.8508	8.8808	5.2731
B8R2H_VFN_S50_cat2_262	0	0	0	0	0	0	0	1.7849	0	2.7913	0	0	19.845	0	2.8307
B8R2H_VFN_S50_cat2_263	0	0	0	3.8666	0	0	0	2.4529	0	8.8765	3.0187	0	8.2165	0	4.0816
B8R2H_VFN_S50_cat2_269	0	0	0	0	0	0	0	0	0	0	0	0	0	0	0
B8R2H_VFN_S50_cat2_27	0	0	0	0	0	0	0	0	0	0	0	0	0	0	0
B8R2H_VFN_S50_cat2_270	0	0	0	0	0	0	0	0	0	7.9029	0	0	9.5974	0	0
B8R2H_VFN_S50_cat2_273	0	4.7606	0	4.4387	0	12.4004	0	0	0	10.6461	12.5435	0	19.8604	0	7.8098
B8R2H_VFN_S50_cat2_286	0	0	6.2799	0	0	0	9.4888	0	9.2635	0	0	0	0	0	0
B8R2H_VFN_S50_cat2_287	0	0	0	0	0	0	0	0	0	0	0	0	22.2971	0	0
B8R2H_VFN_S50_cat2_288	0	0	0	0	0	0	0	0	0	0	0	0	5.7669	0	0
B8R2H_VFN_S50_cat2_298	0	2.4659	0	2.554	0	3.1622	0	2.7435	0	3.5514	1.7972	0	8.3188	0	3.2039
B8R2H_VFN_S50_cat2_301	0	3.0448	0	3.8034	0	4.3479	0	4.7554	0	3.6359	2.5548	0	7.8501	0	2.8877
B8R2H_VFN_S50_cat2_302	0	0	0	0	0	0	0	0	0	0	0	0	9.565	0	0
B8R2H_VFN_S50_cat2_303	0	0	0	0	0	0	0	0	0	0	0	0	0	0	0
B8R2H_VFN_S50_cat2_304	0	0	0	0	0	0	0	0	0	0	0	0	0	0	0
B8R2H_VFN_S50_cat2_306	0	0	0	0	0	0	0	0	0	0	0	0	7.5968	0	0
B8R2H_VFN_S50_cat2_307	0	0	0	0	0	0	0	0	0	0	0	0	0	0	0
B8R2H_VFN_S50_cat2_308	0	0	0	0	0	0	0	0	0	0	0	0	11.9811	0	2.6716
B8R2H_VFN_S50_cat2_309	0	0	0	0	0	0	0	0	0	0	0	0	6.1869	0	0
B8R2H_VFN_S50_cat2_316	0	0	0	3.1963	0	1.8418	0	2.8621	0	10.7008	0	0	7.3309	0	3.8065
B8R2H_VFN_S50_cat2_318	0	0	0	0	0	0	0	0	0	0	0	0	0	0	0
B8R2H_VFN_S50_cat2_32	0	0	0	0	0	0	0	0	0	0	0	0	0	0	0
B8R2H_VFN_S50_cat2_33	0	0	0	0	0	0	0	0	0	0	0	0	19.0056	0	0
B8R2H_VFN_S50_cat2_35	0	0	0	0	0	0	0	0	0	0	0	0	0	0	0
B8R2H_VFN_S50_cat2_37	0	0	0	0	0	0	0	0	0	0	0	0	0	0	0
B8R2H_VFN_S50_cat2_38	142.696	67.2093	123.129	129.021	37.8783	23.804	13.7197	10.7575	12.3438	17.8079	3.0601	44.2228	18.6568	0	0
B8R2H_VFN_S50_cat2_41	5.0073	3.4556	9.6287	10.1125	7.3991	4.1749	11.5949	8.1014	6.8212	5.6241	3.1342	11.9861	10.7505	6.6687	5.4113
B8R2H_VFN_S50_cat2_43	0	0	0	0	0	0	0	0	0	0	0	0	0	0	0
B8R2H_VFN_S50_cat2_44	5.6332	0	0	0	3.2617	4.3223	3.24	2.2471	5.1219	2.527	1.8056	11.7805	13.3699	4.0485	5.8535
B8R2H_VFN_S50_cat2_45	20.4528	13.8842	12.9458	12.1953	12.7665	8.5539	21.1761	19.5693	18.2436	10.4639	7.6235	29.4811	21.1745	16.2685	9.2196
B8R2H_VFN_S50_cat2_47	0	0	0	0	0	0	0	0	0	0	0	0	0	0	0
B8R2H_VFN_S50_cat2_48	10.1237	5.7352	2.3311	3.574	12.7424	4.6004	4.9809	5.0369	14.2527	1.9707	0	17.3074	26.9095	3.3633	3.6331
B8R2H_VFN_S50_cat2_49	0	0	0	0	0	0	0	2.4843	3.3506	0	0	8.9337	10.6981	0	0
B8R2H_VFN_S50_cat2_5	0	0	0	0	0	0	0	0	0	0	0	0	0	0	0
B8R2H_VFN_S50_cat2_50	13.1523	7.2241	9.9521	10.96	34.9228	28.476	16.7289	10.2454	7.0002	6.2075	4.8439	11.1369	11.0518	3.0235	3.9702
B8R2H_VFN_S50_cat2_51	0	0	0	0	0	0	0	0	0	0	0	0	0	0	0
B8R2H_VFN_S50_cat2_54	0	0	0	0	0	0	0	0	3.6118	3.5064	0	11.1475	9.9701	0	0
B8R2H_VFN_S50_cat2_56	10.5374	6.8815	6.0143	5.7763	7.7958	4.9444	9.3976	6.6369	11.6547	5.9883	4.6914	21.3541	16.9288	5.9361	3.2473
B8R2H_VFN_S50_cat2_57	0	0	0	0	0	0	0	0	0	0	0	0	0	0	0
B8R2H_VFN_S50_cat2_58	0	2.88	0	3.5629	0	11.6716	0	2.4365	0	3.2054	1.7914	0	11.5692	0	6.9433
B8R2H_VFN_S50_cat2_6	0	0	0	0	0	0	0	0	0	0	0	0	0	0	0
B8R2H_VFN_S50_cat2_60	15.392	7.984	16.9057	17.3891	16.3536	12.4484	17.2691	11.949	20.5931	16.9077	6.2792	32.9364	23.9913	21.1997	13.3566
B8R2H_VFN_S50_cat2_62	0	0	0	0	0	0	0	0	0	0	0	0	0	0	0
B8R2H_VFN_S50_cat2_64	0	0	0	0	0	0	0	0	0	0	0	0	0	0	0
B8R2H_VFN_S50_cat2_65	7.174	3.9165	5.2969	4.4755	9.2836	7.6769	8.841	4.2743	7.8027	5.6661	4.8245	40.469	27.8185	6.3513	4.2628
B8R2H_VFN_S50_cat2_66	0	0	0	0	0	0	0	0	0	0	0	0	12.0544	0	0
B8R2H_VFN_S50_cat2_68	0	0	0	0	0	0	0	0	0	0	0	0	14.1126	0	0
B8R2H_VFN_S50_cat2_69	0	0	0	0	0	0	0	0	0	0	0	0	7.5058	0	0
B8R2H_VFN_S50_cat2_7	0	0	0	0	0	0	0	0	0	0	0	0	0	0	0
B8R2H_VFN_S50_cat2_70	0	0	0	0	0	0	0	0	0	0	0	0	0	0	0
B8R2H_VFN_S50_cat2_73	15.6915	9.98	24.314	22.2977	33.4855	28.7543	27.3318	13.1505	14.0637	7.6265	12.0085	25.2478	14.3609	29.8657	17.9438
B8R2H_VFN_S50_cat2_74	0	0	0	0	0	0	0	0	0	0	0	0	0	0	0
B8R2H_VFN_S50_cat2_75	0	0	0	0	0	0	0	0	0	0	0	0	0	0	0
B8R2H_VFN_S50_cat2_79	0	0	0	0	0	0	10.9436	4.1302	23.6653	7.9965	0	27.13	12.2373	3.4531	2.3675
B8R2H_VFN_S50_cat2_87	9.9712	7.2401	13.9672	11.4273	11.2627	9.4126	14.406	11.8464	9.5476	7.2425	0	9.1068	7.0759	16.325	10.4057
B8R2H_VFN_S50_cat2_9	0	0	0	0	0	0	0	0	0	0	0	0	0	0	0
B8R2H_VFN_S50_cat2_90	0	0	0	0	0	0	0	0	0	0	0	0	0	0	0
B8R2H_VFN_S50_cat2_91	0	0	0	0	0	0	0	0	0	0	0	0	0	0	0
B8R2H_VFN_S50_cat2_94	0	10.9129	0	26.8308	0	10.6268	0	11.8206	0	9.7774	12.2064	0	14.7663	0	11.2693
B8R2H_VFN_S50_cat2_95	13.5358	13.4736	19.3141	19.3313	9.7327	5.9582	34.1405	11.135	30.4638	6.9525	5.2001	19.2533	16.3447	15.3094	11.7861
B8R2H_VFN_S50_cat2_97	0	0	0	0	0	0	0	0	0	0	0	0	0	0	0
B8R2H_VFN_S50_cat2_99	0	0	0	0	0	0	0	0	7.5045	3.1023	4.8968	10.8634	8.6663	14.646	9.5997
B8R2H_VFN_S50_cat5_2	0	0	0	0	0	0	0	0	0	0	0	0	0	0	0
B8R2L_VFD_S56_cat1_2	3.3388	4.175	13.5408	10.8655	3.9723	1.7093	5.8837	2.3585	13.3915	6.0135	0	4.9179	5.4725	9.3173	5.7394
B8R2L_VFD_S56_cat1_3	5.3676	0	5.9732	0	10.6139	0	9.2526	0	7.5329	0	0	2.176	0	10.687	0
B8R2L_VFD_S56_cat1_5	0	0	0	0	0	0	0	0	0	0	0	0	0	5.3018	0
B8R2L_VFD_S56_cat2_10	37.8053	23.5111	0	0	0	0	0	0	0	0	2.9215	0	0	13.6618	3.661
B8R2L_VFD_S56_cat2_104	5.213	0	5.0883	0	7.4457	0	5.8688	0	8.3389	0	0	7.7846	0	10.7521	0
B8R2L_VFD_S56_cat2_109	7.7603	4.216	6.1816	6.8795	11.0762	7.4289	9.9667	7.7345	7.0139	3.4946	6.2033	10.5708	6.9721	29.9674	16.961
B8R2L_VFD_S56_cat2_11	0	0	0	0	0	0	0	0	0	0	0	0	0	0	0
B8R2L_VFD_S56_cat2_110	3.7553	0	0	0	8.5343	0	7.816	0	4.5874	0	0	0	0	76.3853	0
B8R2L_VFD_S56_cat2_111	11.3879	4.9897	3.9437	2.365	10.8289	8.3047	12.0504	11.7051	17.5662	10.7025	6.0413	13.5149	7.6513	20.2596	15.542
B8R2L_VFD_S56_cat2_112	8.4895	6.7335	23.9969	21.2122	45.484	17.9229	20.6226	17.2139	0	0	6.817	15.6113	7.5151	31.7252	20.426
B8R2L_VFD_S56_cat2_113	11.2281	0	0	0	31.39	0	22.3861	0	5.8307	0	0	4.3751	0	12.1506	0
B8R2L_VFD_S56_cat2_114	0	0	0	0	0	0	0	0	5.3251	0	0	0	0	17.3644	0
B8R2L_VFD_S56_cat2_117	0	0	0	0	0	0	0	0	0	0	0	0	0	15.9049	12.3689
B8R2L_VFD_S56_cat2_118	8.0821	0	15.3812	24.2013	14.0593	0	20.9445	10.1314	20.0974	0	0	16.3252	0	0	0
B8R2L_VFD_S56_cat2_119	0	0	0	0	0	0	0	0	0	0	0	0	0	0	0
B8R2L_VFD_S56_cat2_120	0	0	0	0	0	0	0	0	0	0	0	0	0	0	0
B8R2L_VFD_S56_cat2_121	8.7206	0	1.5443	0	4.2324	0	2.1009	0	0	0	0	0	0	11.2201	0
B8R2L_VFD_S56_cat2_123	1.6545	0	0	0	2.3033	0	0	0	2.1013	0	0	0	0	7.9969	0
B8R2L_VFD_S56_cat2_124	0	0	0	0	0	0	0	0	5.7439	0	0	3.7519	0	8.605	0
B8R2L_VFD_S56_cat2_125	3.6167	0	4.344	0	4.6049	0	3.6294	0	4.67	0	0	9.8765	0	7.6633	0
B8R2L_VFD_S56_cat2_127	0	0	3.4594	3.4254	4.052	2.8765	2.2657	0	12.87	6.8943	2.991	11.4586	8.0508	20.7316	12.9395
B8R2L_VFD_S56_cat2_13	0	0	0	0	0	0	0	0	0	0	0	0	0	0	0
B8R2L_VFD_S56_cat2_130	0	0	0	0	0	0	0	0	0	0	0	0	0	10.0309	0
B8R2L_VFD_S56_cat2_131	5.9306	0	2.5334	0	7.1962	0	2.6906	0	1.9089	0	0	5.0127	0	9.9912	0
B8R2L_VFD_S56_cat2_132	6.4419	5.0106	8.3473	8.9375	10.1308	6.1655	4.2319	4.9262	5.8062	5.5433	3.9344	5.8275	4.9432	11.3091	6.4986
B8R2L_VFD_S56_cat2_133	1.9299	0	2.2275	0	2.6375	0	2.2759	0	2.2172	0	0	4.8612	0	16.6301	0
B8R2L_VFD_S56_cat2_134	0	0	0	0	0	0	1.933	0	7.1295	0	0	3.1513	0	8.642	0
B8R2L_VFD_S56_cat2_136	0	0	0	0	0	0	0	0	0	0	0	0	0	0	0
B8R2L_VFD_S56_cat2_138	0	0	0	0	0	0	0	0	0	0	0	5.5164	0	107.616	0
B8R2L_VFD_S56_cat2_139	0	0	0	0	0	0	0	0	0	0	0	0	0	8.6215	0
B8R2L_VFD_S56_cat2_14	0	0	0	0	0	0	0	0	0	0	0	0	0	0	0
B8R2L_VFD_S56_cat2_140	0	0	0	0	0	0	0	0	0	0	0	0	0	0	0
B8R2L_VFD_S56_cat2_142	0	0	0	0	0	0	0	0	0	0	0	0	0	0	0
B8R2L_VFD_S56_cat2_143	6.669	0	3.6495	0	7.5747	0	5.2753	0	4.8358	0	0	2.6617	0	31.2354	0
B8R2L_VFD_S56_cat2_144	0	0	0	0	11.718	0	0	0	0	0	0	0	0	9.4233	0
B8R2L_VFD_S56_cat2_15	0	0	0	0	0	0	0	0	0	0	0	0	0	0	0
B8R2L_VFD_S56_cat2_150	0	0	0	0	0	0	0	0	0	0	0	0	0	0	0
B8R2L_VFD_S56_cat2_157	0	0	0	0	0	0	0	0	0	0	0	0	0	0	0
B8R2L_VFD_S56_cat2_159	8.2884	5.8592	7.719	8.4816	6.5937	4.6435	9.8944	7.7997	11.1606	5.8692	4.5077	11.1093	7.088	12.0953	7.6173
B8R2L_VFD_S56_cat2_162	0	0	0	0	0	0	0	0	0	0	0	0	0	0	0
B8R2L_VFD_S56_cat2_164	0	0	0	0	0	0	0	0	0	0	0	0	0	8.4859	0
B8R2L_VFD_S56_cat2_166	0	0	0	0	0	0	0	0	0	0	0	0	0	7.6326	0
B8R2L_VFD_S56_cat2_167	8.1844	0	3.3808	0	5.275	0	3.8745	0	5.2917	0	0	3.4676	0	12.6069	0
B8R2L_VFD_S56_cat2_169	5.0258	0	2.5637	0	6.3203	0	0	0	0	0	0	0	0	10.2132	0
B8R2L_VFD_S56_cat2_17	0	0	0	0	0	0	0	0	0	0	0	0	0	0	0
B8R2L_VFD_S56_cat2_170	3.395	0	0	0	5.8707	0	0	0	2.1902	0	0	2.696	0	19.2516	0
B8R2L_VFD_S56_cat2_171	0	0	0	0	0	0	0	0	0	0	0	6.1662	0	7.3471	0
B8R2L_VFD_S56_cat2_172	0	0	3.8962	0	3.6057	0	1.9178	0	3.8343	0	0	4.8924	0	8.1933	0
B8R2L_VFD_S56_cat2_173	0	0	0	0	10.5072	0	0	0	0	0	0	0	0	9.741	0
B8R2L_VFD_S56_cat2_177	0	0	0	4.9875	0	0	0	0	4.405	0	0	9.9377	5.444	7.9556	0
B8R2L_VFD_S56_cat2_179	0	0	0	0	0	0	0	0	0	0	0	0	0	0	0
B8R2L_VFD_S56_cat2_180	0	0	0	0	0	0	0	0	0	0	0	0	0	9.0039	0
B8R2L_VFD_S56_cat2_182	13.9589	0	11.5998	0	9.9239	0	12.0408	0	27.3573	0	0	14.2872	0	16.5091	0
B8R2L_VFD_S56_cat2_183	0	0	0	0	0	0	0	0	0	0	0	0	0	0	0
B8R2L_VFD_S56_cat2_186	0	0	0	0	0	0	0	0	0	0	0	0	0	0	0
B8R2L_VFD_S56_cat2_187	1.7859	0	2.8343	0	0	0	2.895	0	0	0	0	0	0	13.9033	0
B8R2L_VFD_S56_cat2_194	0	0	0	0	0	0	0	0	0	0	0	0	0	6.8788	0
B8R2L_VFD_S56_cat2_195	1.5022	0	2.1662	0	0	0	2.6504	0	0	0	0	0	0	12.987	0
B8R2L_VFD_S56_cat2_196	0	0	0	0	0	0	0	0	0	0	0	0	0	11.554	0
B8R2L_VFD_S56_cat2_197	1.3313	0	0	0	0	0	0	0	0	0	0	0	0	11.0711	0
B8R2L_VFD_S56_cat2_199	0	0	1.949	0	0	0	4.205	0	0	0	0	2.2779	0	7.1192	0
B8R2L_VFD_S56_cat2_20	0	0	0	0	0	0	0	0	0	0	0	0	0	0	0
B8R2L_VFD_S56_cat2_200	0	0	2.7619	0	6.1286	0	11.0257	0	7.5665	0	0	5.8142	0	12.3064	0
B8R2L_VFD_S56_cat2_201	5.2885	0	4.7158	0	6.1073	0	6.5387	0	6.2005	0	0	10.5067	0	11.3623	0
B8R2L_VFD_S56_cat2_203	4.0092	0	4.3549	0	5.5962	0	4.6386	0	5.1889	0	0	8.375	0	12.0784	0
B8R2L_VFD_S56_cat2_205	0	0	0	0	2.1265	0	0	0	3.4941	0	0	3.1184	0	11.5491	0
B8R2L_VFD_S56_cat2_206	5.9948	0	4.6233	0	8.1675	0	8.4664	0	7.2446	0	0	7.4021	0	12.3711	0
B8R2L_VFD_S56_cat2_207	0	0	0	0	0	0	0	0	0	0	0	0	0	0	0
B8R2L_VFD_S56_cat2_208	6.9899	4.2227	8.6935	7.9208	11.7662	8.3137	6.7716	5.2387	4.4561	5.6581	2.6958	12.0945	6.7905	8.5444	5.0747
B8R2L_VFD_S56_cat2_209	0	0	0	0	0	0	0	0	0	0	0	0	0	0	0
B8R2L_VFD_S56_cat2_211	0	0	0	0	0	0	0	0	0	0	0	0	0	7.1196	0
B8R2L_VFD_S56_cat2_212	0	0	0	0	0	0	0	0	0	0	0	0	0	8.8525	0
B8R2L_VFD_S56_cat2_214	0	0	0	0	0	0	0	0	0	0	0	3.761	0	9.3883	0
B8R2L_VFD_S56_cat2_218	5.8287	3.6492	4.8542	5.8922	4.4247	2.449	8.2009	4.7839	6.7078	2.9461	2.2561	5.8985	4.4191	17.7071	11.0147
B8R2L_VFD_S56_cat2_220	0	0	0	0	0	0	0	0	0	0	0	0	0	14.2997	0
B8R2L_VFD_S56_cat2_221	0	0	0	0	4.5869	0	0	0	0	0	0	0	0	9.34	0
B8R2L_VFD_S56_cat2_223	14.026	10.2175	15.3574	14.4362	23.8802	14.3073	13.2294	17.8712	7.1525	2.9239	6.4465	9.607	14.6346	14.9532	2.9915
B8R2L_VFD_S56_cat2_227	13.7902	0	13.5648	0	4.4252	0	6.8673	0	0	0	0	3.4551	0	15.3883	0
B8R2L_VFD_S56_cat2_229	11.1833	5.1678	6.3712	4.6894	42.2805	10.2894	7.2688	5.1696	11.1996	7.5143	6.2731	13.73	7.8104	10.1918	6.8157
B8R2L_VFD_S56_cat2_23	5.9906	0	2.3695	0	4.7554	0	2.5228	0	3.1549	0	0	3.781	0	12.4564	0
B8R2L_VFD_S56_cat2_230	0	0	0	0	3.9574	0	0	0	0	0	0	1.6944	0	8.1921	0
B8R2L_VFD_S56_cat2_231	0	0	0	0	0	0	0	0	0	0	0	0	0	8.7306	0
B8R2L_VFD_S56_cat2_232	2.7886	2.3441	4.7303	4.2426	2.8739	2.7572	6.1242	4.2945	4.6723	2.2678	3.9578	5.2189	3.8666	14.1981	8.7743
B8R2L_VFD_S56_cat2_234	3.4698	0	3.0303	0	4.5627	0	3.0843	0	2.1402	0	0	2.5818	0	16.8835	0
B8R2L_VFD_S56_cat2_235	14.2194	6.6141	6.0708	5.0094	27.1777	15.6286	10.8	11.3207	5.6082	2.4209	4.9423	5.9911	3.3302	11.8158	6.1028
B8R2L_VFD_S56_cat2_236	0	0	0	0	0	0	0	0	0	0	0	0	0	7.3696	0
B8R2L_VFD_S56_cat2_238	0	0	0	0	0	0	4.6873	0	16.1342	0	0	16.0085	0	6.7422	0
B8R2L_VFD_S56_cat2_24	0	0	0	0	0	0	0	0	0	0	0	0	0	0	0
B8R2L_VFD_S56_cat2_241	4.7587	0	0	0	7.6995	0	0	0	3.3957	0	0	4.5058	0	27.0719	0
B8R2L_VFD_S56_cat2_242	0	0	0	0	0	0	0	0	0	0	0	0	0	0	0
B8R2L_VFD_S56_cat2_246	0	0	0	0	0	0	0	0	0	0	0	0	0	7.2628	0
B8R2L_VFD_S56_cat2_247	0	0	0	0	1.4903	0	0	0	0	0	0	0	0	8.8737	0
B8R2L_VFD_S56_cat2_25	0	0	0	0	0	0	0	0	0	0	0	0	0	0	0
B8R2L_VFD_S56_cat2_251	7.4826	4.609	11.6333	11.4222	16.4072	11.0499	11.6718	7.7058	17.5281	10.9538	4.1198	16.9359	12.0147	21.6351	12.182
B8R2L_VFD_S56_cat2_252	17.8326	0	5.5256	0	3.8808	0	6.2848	0	4.7141	0	0	5.053	0	11.6988	0
B8R2L_VFD_S56_cat2_253	0	0	0	0	6.3604	0	2.2661	0	4.8048	0	0	2.0861	0	6.7826	0
B8R2L_VFD_S56_cat2_255	21.2306	0	5.9213	0	12.7743	0	4.9945	0	0	0	0	2.8343	0	7.6609	0
B8R2L_VFD_S56_cat2_257	4.7876	0	0	0	5.153	0	15.7215	0	21.9535	0	0	36.1616	0	10.1255	0
B8R2L_VFD_S56_cat2_258	5.0548	0	2.308	0	7.3355	0	1.6442	0	1.9712	0	0	2.6324	0	6.7272	0
B8R2L_VFD_S56_cat2_26	5.08	0	2.5585	0	7.2273	0	4.8264	0	2.4508	0	0	3.0545	0	14.5659	0
B8R2L_VFD_S56_cat2_260	3.118	0	0	0	3.5559	0	0	0	0	0	0	0	0	6.5306	0
B8R2L_VFD_S56_cat2_261	10.5434	5.9324	8.0731	7.0292	15.2915	11.8841	12.8456	7.0026	8.8856	3.5239	8.4512	5.3068	3.4628	20.1828	14.0818
B8R2L_VFD_S56_cat2_264	0	0	0	0	0	0	0	0	0	0	0	0	0	0	0
B8R2L_VFD_S56_cat2_265	3.0845	0	2.833	0	5.3676	0	2.9525	0	2.9335	0	0	3.4662	0	7.1869	0
B8R2L_VFD_S56_cat2_27	0	0	0	0	0	0	0	0	0	0	0	0	0	0	0
B8R2L_VFD_S56_cat2_274	4.7804	0	0	0	0	0	0	0	0	0	0	0	0	6.3445	0
B8R2L_VFD_S56_cat2_275	0	0	0	0	0	0	0	0	0	0	0	0	0	0	0
B8R2L_VFD_S56_cat2_281	4.5377	0	1.4844	0	9.2746	0	2.9332	0	4.6215	0	0	0	0	9.5459	0
B8R2L_VFD_S56_cat2_283	7.723	0	9.6308	0	4.2402	0	9.4282	0	2.9128	0	0	6.4757	0	5.3674	0
B8R2L_VFD_S56_cat2_286	0	0	0	0	2.2092	0	0	0	0	0	0	0	0	8.0905	0
B8R2L_VFD_S56_cat2_29	0	0	0	0	0	0	0	0	0	0	0	0	0	0	0
B8R2L_VFD_S56_cat2_290	0	0	0	0	0	0	0	0	0	0	0	0	0	0	0
B8R2L_VFD_S56_cat2_292	0	0	0	0	0	0	0	0	5.3268	0	0	4.6943	0	13.776	0
B8R2L_VFD_S56_cat2_295	1.6385	0	2.4843	0	4.8836	0	4.8246	0	5.4585	0	0	5.7356	0	10.0094	0
B8R2L_VFD_S56_cat2_297	8.9527	4.3675	0	0	2.9903	1.7376	0	0	0	0	8.3257	0	0	57.2799	32.6408
B8R2L_VFD_S56_cat2_298	0	0	0	0	0	0	0	0	0	0	0	0	0	10.682	0
B8R2L_VFD_S56_cat2_3	0	0	0	0	0	0	0	0	0	0	0	0	0	20.3001	0
B8R2L_VFD_S56_cat2_30	0	0	0	0	0	0	0	0	0	0	0	0	0	0	0
B8R2L_VFD_S56_cat2_300	1.3914	0	1.9583	0	3.2478	0	0	0	0	0	0	0	0	8.0816	0
B8R2L_VFD_S56_cat2_301	4.9871	0	0	4.5805	6.5087	0	8.1792	0	8.849	4.8146	0	9.9523	6.8136	9.5442	7.5117
B8R2L_VFD_S56_cat2_302	15.7105	21.4617	13.519	11.701	7.0843	5.6976	13.3888	3.7424	17.2719	7.1536	3.4281	14.9587	11.7868	16.3357	3.2046
B8R2L_VFD_S56_cat2_304	0	0	0	0	0	0	0	0	0	0	0	0	0	0	0
B8R2L_VFD_S56_cat2_305	0	0	0	0	0	0	0	0	0	0	0	0	0	0	0
B8R2L_VFD_S56_cat2_306	0	0	0	0	0	0	0	0	0	0	0	0	0	0	0
B8R2L_VFD_S56_cat2_31	0	0	0	0	0	0	0	0	0	0	0	0	0	0	0
B8R2L_VFD_S56_cat2_313	0	0	3.8925	0	0	0	5.1587	0	11.7968	0	0	4.2917	0	12.904	0
B8R2L_VFD_S56_cat2_314	11.9452	5.5742	14.4653	10.2342	13.3236	6.1328	10.5276	10.339	17.6452	12.4684	7.2986	18.1753	11.0753	14.4226	8.6388
B8R2L_VFD_S56_cat2_316	2.4189	0	0	0	0	0	0	0	7.4873	0	0	0	0	19.4549	0
B8R2L_VFD_S56_cat2_318	0	0	0	0	0	0	0	0	0	0	0	0	0	0	0
B8R2L_VFD_S56_cat2_320	5.2141	3.1692	3.8813	5.4143	6.6127	5.9482	6.7855	4.3323	5.9329	3.4298	1.6652	4.9527	4.371	11.4761	6.3263
B8R2L_VFD_S56_cat2_321	1.5581	0	0	0	0	0	0	0	3.7018	0	0	4.192	0	10.5382	0
B8R2L_VFD_S56_cat2_323	2.1823	0	2.7045	0	2.4194	0	3.4305	0	3.0409	0	0	2.0848	0	8.749	0
B8R2L_VFD_S56_cat2_326	0	0	0	0	0	0	0	0	0	0	0	0	0	9.8546	0
B8R2L_VFD_S56_cat2_327	2.4025	0	0	0	0	0	0	0	0	0	0	0	0	8.2466	0
B8R2L_VFD_S56_cat2_329	3.6639	0	3.3408	0	3.1481	0	6.2661	0	5.9259	0	0	6.9507	0	8.5848	0
B8R2L_VFD_S56_cat2_330	0	0	0	0	0	0	0	0	0	0	0	4.8561	0	7.8127	0
B8R2L_VFD_S56_cat2_331	5.4546	0	3.649	0	5.8702	0	4.4491	0	10.0993	0	0	7.2865	0	20.923	0
B8R2L_VFD_S56_cat2_332	0	0	0	0	0	0	0	0	0	0	0	0	0	0	0
B8R2L_VFD_S56_cat2_334	6.8966	0	2.1141	0	8.3252	0	2.9933	0	2.3842	0	0	4.5591	0	9.6531	0
B8R2L_VFD_S56_cat2_335	4.1138	0	0	0	2.236	0	3.4861	0	0	0	0	0	0	7.9081	0
B8R2L_VFD_S56_cat2_337	2.8429	0	2.1275	0	8.7762	0	6.5766	0	5.6032	0	0	4.4425	0	7.3592	0
B8R2L_VFD_S56_cat2_338	0	0	0	0	0	0	0	0	0	0	0	0	0	0	0
B8R2L_VFD_S56_cat2_339	52.7117	33.8093	35.6371	34.6052	54.9331	32.5728	19.7327	14.9618	8.1799	5.5499	14.4055	7.9304	7.002	30.2902	18.5618
B8R2L_VFD_S56_cat2_342	2.8712	0	0	0	2.0077	0	0	0	0	0	0	0	0	11.6277	0
B8R2L_VFD_S56_cat2_344	5.5166	0	4.5343	0	4.9391	0	5.6345	0	5.0352	0	0	5.1229	0	8.7849	0
B8R2L_VFD_S56_cat2_345	4.8116	0	4.0003	0	4.7529	0	1.8045	0	0	0	0	0	0	10.5099	0
B8R2L_VFD_S56_cat2_346	5.9153	0	4.3121	0	9.0932	0	4.4018	0	3.0316	0	0	0	0	13.5735	0
[truncated: 178 more rows]
